# Supplementary material for: KIAA0101 is associated with human renal cell carcinoma proliferation and migration induced by erythropoietin
Source: Oncotarget. 2015 Nov 12;7(12):13520–37. doi: 10.18632/oncotarget.5876 (PMC4924658; doi:10.18632/oncotarget.5876)
Supplement: Supplementary file 2 [file oncotarget-07-13520-s002.xlsx]

## Sheet: Sheet1
ID	GSM146798.CEL	GSM146800.CEL	GSM146802.CEL	GSM146804.CEL	GSM146806.CEL	GSM146809.CEL	GSM146810.CEL	GSM146812.CEL	GSM146814.CEL	GSM146816.CEL	GSM146799.CEL	GSM146801.CEL	GSM146803.CEL	GSM146805.CEL	GSM146807.CEL	GSM146808.CEL	GSM146811.CEL	GSM146813.CEL	GSM146815.CEL	GSM146817.CEL	GSM11810.CEL	GSM11827.CEL	GSM12078.CEL	GSM12099.CEL	GSM12269.CEL	GSM11815.CEL	GSM11832.CEL	GSM12069.CEL	GSM12083.CEL	GSM12101.CEL	GSM12106.CEL	GSM12274.CEL	GSM12287.CEL	GSM12299.CEL	GSM12301.CEL	GSM12412.CEL	GSM12448.CEL	28RA cortex_04i3579	32GM cortex_04i12879	33BV cortex_04i13776	35PA cortex_04i18143	36MMl cortex_04i18916	37BA cortex_04i19473	40RR cortex_04i20257	41SG cortex_04i20655	44DE cortex_ 05i3989	50PC cortex_05i9837	51MI cortex_05i10081	27CG tumor_03i16741
200000_s_at	8.53702	8.09566	8.39156	8.64289	8.76268	8.64076	8.14692	8.95134	8.66508	8.26992	9.41771	8.70088	9.3742	9.22441	9.35954	8.92275	9.12377	9.01128	9.01902	8.46568	8.58758	8.9606	8.76258	8.68334	8.14676	8.86882	9.24798	9.10161	8.77386	8.44746	9.2938	9.70566	8.8985	9.03661	8.78684	9.14457	8.77377	7.98595	8.81536	8.51552	8.95334	8.70334	8.62051	8.6021	8.40648	8.7417	8.74335	8.5527	8.70258
200001_at	9.01559	8.94868	9.33308	9.18708	9.17099	9.32086	9.51928	10.1295	9.58113	9.47202	10.13	9.88165	9.89412	9.86056	10.1002	9.87211	9.76959	9.34095	9.68031	10.4991	9.2291	10.021	9.62006	9.68081	9.22654	10.3528	9.9908	9.78885	8.40392	9.33825	10.1038	9.73526	9.74317	10.3447	9.84744	10.2827	9.78167	9.17621	9.86243	9.91781	9.73504	10.0046	10.5548	10.0636	9.33808	9.71025	9.04487	9.8951	8.95493
200002_at	10.3828	9.93999	9.88747	10.1091	10.186	10.0449	9.85588	10.1008	10.0514	10.0554	11.3318	11.4237	11.2714	11.6944	10.9057	10.8428	11.8357	11.7118	10.3421	10.5227	10.5659	10.4705	10.2282	10.4022	10.085	11.3108	11.5118	11.472	10.7931	10.8773	11.6928	11.3663	10.4897	11.4947	10.375	10.7828	10.5539	10.115	9.7981	10.4116	10.1099	10.301	10.56	10.6999	10.2581	9.94751	10.3331	10.1625	11.5739
200003_s_at	11.2606	10.4909	10.09	10.7453	10.8623	10.6532	10.197	10.8872	10.7638	10.1807	12.3839	11.9141	11.8794	12.0955	11.7906	11.6897	12.0099	11.9508	11.8846	11.8446	11.4973	10.8745	10.8615	10.8594	10.6584	12.4096	11.8271	11.7511	11.2469	12.0702	12.3263	12.0621	11.0219	12.228	11.0484	11.7793	11.4774	10.2367	10.5567	11.105	11.1635	10.9555	10.661	11.0164	11.1025	10.5897	11.0807	10.9443	11.9374
200004_at	10.7867	9.96515	10.3199	10.7775	10.822	10.8676	10.9602	10.656	10.7412	10.8015	11.4709	10.9213	11.5328	11.2643	11.2266	11.0916	11.3968	11.3934	11.1227	11.2043	11.1536	11.1336	11.045	10.9571	10.5283	11.2934	11.3738	11.1575	10.3429	10.8008	11.2648	11.1287	10.9824	11.1983	11.3895	11.1282	11.2744	10.6022	10.8572	10.6503	10.9284	10.8099	11.0449	10.8802	11.0477	10.9323	10.9945	11.0568	11.1829
200005_at	9.93505	9.37426	9.26417	9.45979	9.83482	9.53993	9.19863	9.6004	9.64718	9.15758	10.2195	10.1384	10.1589	10.7863	10.1266	9.77254	10.2868	10.3774	9.74316	9.83874	10.0907	9.77633	9.59905	9.65025	9.15759	9.97337	10.2278	10.2996	9.69588	9.75921	10.6872	10.4021	9.9534	10.3677	9.80086	9.71626	9.95069	9.11966	9.60211	9.61328	9.81519	9.80269	9.6159	9.84374	9.90864	9.65103	10.0478	9.81052	9.72693
200006_at	11.3909	11.3712	10.9755	11.2871	11.4932	11.3018	11.1457	11.1662	10.894	11.2248	11.8518	11.4907	11.1707	11.4971	11.0717	11.3248	11.3189	11.946	10.8224	11.4194	11.6278	11.5326	11.354	11.4798	10.8003	11.3903	11.465	11.5934	10.8673	11.097	11.4664	11.168	11.4428	11.6459	11.5807	10.923	11.4634	11.132	11.0584	11.6144	11.1437	11.8003	11.5955	11.7928	11.4132	11.21	11.5089	11.5107	11.5667
200007_at	10.8431	10.8468	10.721	11.1139	11.07	11.1484	10.884	11.2971	10.9448	10.9666	11.3217	11.1064	11.3231	11.4302	11.3014	11.1913	11.5851	11.6213	10.9643	11.1101	11.2629	11.3148	11.0628	11.2408	11.0231	10.7227	11.5439	11.4299	10.6255	10.6793	11.2759	11.1595	11.3607	11.3282	11.3907	11.0957	11.4449	10.7576	10.811	11.3192	11.0272	11.3025	11.1665	11.3978	11.3043	10.9747	11.2935	11.329	11.365
200008_s_at	6.66937	6.88025	7.39124	7.35773	6.67605	7.35773	8.2995	7.40982	7.03228	7.56136	8.67182	8.3522	8.67031	8.51752	8.95669	8.59268	8.17534	6.87412	8.3571	8.19687	6.4352	8.56887	7.79962	7.77052	6.84088	8.38999	9.11257	7.9652	6.60012	8.14734	8.00365	8.52422	8.12299	7.89967	8.47566	8.83851	8.05373	7.24873	7.70369	6.49798	7.51342	7.38544	8.35564	7.57122	7.96522	7.86255	8.21915	7.4136	7.47511
200009_at	10.8735	10.5211	10.2337	10.558	10.393	10.7651	10.6628	10.3782	10.1959	10.3756	11.526	11.2179	11.1994	11.4565	11.079	11.1163	11.5921	11.4065	10.9278	10.8868	10.8299	10.9461	10.7924	10.7006	10.3249	11.1158	11.5034	11.495	10.1225	11.15	11.3434	11.0399	10.8942	11.4703	11.0052	11.274	11.0497	10.3493	10.4226	10.6069	10.396	10.8796	10.9446	10.9612	10.823	10.6475	10.9903	10.8565	10.9122
200010_at	10.6878	10.2082	10.0174	10.4791	10.5432	10.16	10.3899	10.2086	10.3465	10.1307	11.4345	11.4042	11.2273	11.6076	11.0695	10.621	11.5638	11.3883	10.5085	10.7635	10.7531	10.6192	10.5905	10.7134	10.4178	11.1421	11.4136	11.403	9.66042	11.0103	11.5184	11.4338	10.6735	11.4459	10.6299	10.9727	10.8232	10.1655	10.2428	10.4475	10.3962	10.7737	10.665	10.7503	10.5836	10.2618	10.7082	10.1924	11.1123
200011_s_at	8.99668	8.87082	8.85689	9.04682	9.18029	9.44287	9.25653	9.2966	9.22163	9.14489	9.69589	9.65118	9.52351	9.02709	9.35192	9.68905	8.72569	9.07291	9.36606	9.96371	9.3754	9.508	9.42181	9.39278	8.55902	9.60836	9.29959	9.24899	9.04606	8.53269	9.67974	9.38757	9.74158	9.54977	9.50642	9.1264	9.31381	8.7972	9.17635	9.7205	9.26821	9.71716	9.47205	9.77444	9.11072	9.23713	9.29971	9.4783	8.96291
200012_x_at	12.1227	11.6314	11.4597	11.9322	11.93	11.7795	11.858	11.9452	11.9185	11.8399	12.3773	12.478	12.2555	12.239	12.0704	12.0265	12.4632	12.3667	11.9778	11.4152	12.0113	12.0827	11.8882	12.1447	11.4165	11.8228	12.381	12.4011	12.3575	11.9194	12.433	12.2499	11.817	12.3581	12.1462	12.1205	12.2084	11.7989	11.6412	12.0607	11.8049	11.763	12.0234	12.023	12.118	11.8212	11.94	11.8969	12.286
200013_at	11.1735	10.7422	10.6564	10.8978	11.1128	10.8898	10.8136	10.9925	11.0526	10.7813	11.818	11.8688	11.732	11.9285	11.2206	11.2877	12.0446	11.8182	11.2863	11.1267	11.4045	11.1074	11.0089	11.1822	10.8455	11.7017	11.8728	11.933	10.9599	11.639	11.9437	11.6608	11.4498	11.6407	11.3633	10.7964	11.2561	11.0818	10.7491	11.1981	11.007	11.1382	11.1832	11.5207	11.3451	11.0902	11.5262	11.2131	11.337
200014_s_at	9.28772	9.12843	9.27007	9.20994	9.51429	9.40547	9.09848	9.44415	8.91621	9.16918	10.5392	10.0699	9.79623	10.3892	9.81287	9.82961	10.3597	10.6706	9.34564	9.25806	10.0374	9.5725	9.48679	9.49062	8.93577	9.67687	10.3238	10.4342	9.55266	9.24281	10.32	9.87374	9.73767	10.1979	9.69957	9.51625	9.94721	8.99949	9.16956	9.45026	9.70676	9.74285	9.67887	9.87831	9.50797	9.44764	9.54588	9.50633	9.8127
200015_s_at	10.6334	10.1018	10.5341	10.6739	10.7739	10.8827	10.4275	10.6411	10.2712	10.1895	10.9112	10.1582	10.8821	10.819	10.7836	11.1326	11.027	11.1461	10.6356	10.8675	11.1139	10.4327	10.5756	10.6207	10.0087	11.0146	11.0549	10.9507	10.5682	10.5838	11.1032	10.6421	10.5381	11.0508	10.9717	10.6102	10.8939	10.201	10.5459	10.9941	10.7729	10.8849	10.8266	10.8582	10.9239	10.8941	10.9191	10.9132	10.7342
200016_x_at	12.2091	11.5719	11.6521	12.0422	12.1437	12.0121	11.805	11.9851	11.8339	11.8379	12.4599	12.5432	12.375	12.4875	12.2689	11.9285	12.4196	12.3915	12.0956	11.9516	12.2359	12.0768	11.9958	12.0131	11.5395	12.0861	12.5574	12.4046	12.4115	12.1626	12.4308	12.0557	11.7298	12.4792	12.2881	12.3104	12.1876	11.5656	11.7681	12.1694	11.8126	12.1802	12.1186	12.1921	12.1108	11.9065	12.0342	12.0927	12.2372
200017_at	11.6083	11.113	11.2436	11.3013	11.6173	11.5179	11.4939	11.6318	11.4349	11.5295	11.9947	11.8908	11.7782	12.0393	11.7697	11.5139	12.2444	12.08	11.5849	11.6292	11.6796	11.5418	11.4472	11.7164	11.3695	11.7274	12.0984	12.1846	11.7163	11.8174	12.3049	11.7096	11.3143	11.8468	11.7709	11.7096	11.7729	11.3084	11.2807	11.4614	11.4106	11.4475	11.723	11.5379	11.7974	11.4829	11.5172	11.6331	11.7736
200018_at	12.2062	11.8287	11.5992	12.033	12.25	12.0722	12.1147	12.2552	12.0833	12.0339	12.7926	12.5353	12.4284	12.8717	12.4262	12.3012	12.8586	12.668	12.472	12.2295	12.2869	12.0903	11.8715	12.1647	12.0841	12.6282	12.6728	12.8005	12.7077	12.5249	12.6231	12.6137	12.4247	12.8153	12.1227	12.4504	12.1847	11.8022	11.7451	12.3056	12.0862	12.1996	12.363	12.4216	12.2276	12.0343	12.2164	12.2246	12.6684
200019_s_at	11.2231	10.7892	10.4033	10.7657	11.1617	10.9356	10.5811	11.0674	10.8456	10.3755	12.0496	11.734	11.929	12.0466	11.282	11.1577	12.2524	12.3507	11.0169	11.558	11.6728	11.1406	10.9621	11.1769	10.8451	11.0942	11.9651	12.0494	11.8788	11.3993	12.1325	11.8703	11.3626	11.915	10.9883	11.2368	11.2347	10.8133	10.4384	11.2297	10.704	11.4344	10.9423	11.7342	10.9652	10.5417	11.1696	10.7599	11.8859
200020_at	9.50668	8.78673	8.84233	9.40824	9.38732	9.15416	8.89443	9.02667	8.93637	8.61047	9.86721	9.5003	9.54386	9.97738	9.84752	9.475	10.1243	9.76244	9.3299	9.00344	9.85787	9.37783	9.49786	9.37338	8.62368	9.47311	9.56949	9.91175	9.5389	8.76328	9.81346	9.59922	9.18027	9.69971	9.2482	9.43064	9.49437	9.00256	8.87035	9.20969	9.25673	9.61748	9.11806	9.572	9.24989	8.95848	9.34922	9.33385	9.21113
200021_at	12.0885	12.0471	11.9399	12.0191	12.2078	12.2034	12.0544	12.3124	12.081	12.0973	12.3307	11.9461	12.2681	12.1568	12.2516	12.6821	12.0514	12.3225	12.27	13.0823	12.3643	12.2227	12.1264	12.2892	12.2113	12.2108	12.0663	11.9972	12.7176	11.8358	12.079	12.2947	12.4545	12.6315	12.3775	12.2049	12.347	11.71	12.3265	12.5235	12.4178	12.4567	12.3274	12.3916	11.9333	12.3707	12.0659	12.2643	11.977
200022_at	10.7646	10.2486	10.3402	10.6661	10.7173	10.4849	10.3911	10.8128	10.5984	10.254	12.1011	12.1535	11.5459	11.9629	11.4646	11.063	12.2917	11.9918	11.1847	10.9978	11.0561	10.8735	10.8024	10.8658	10.655	11.833	11.8607	11.859	10.3868	11.738	12.3138	12.0528	11.1013	11.9833	10.8853	11.2006	11.0968	10.1477	10.5661	10.6165	10.7748	10.6971	10.9118	10.9444	10.8963	10.4856	10.9875	10.7162	11.8127
200023_s_at	10.4373	9.78334	9.82355	10.3506	10.3939	10.2542	9.94225	10.2726	10.3103	10.0711	11.0299	10.9483	10.8989	11.1168	10.6817	10.5469	10.9741	11.1687	10.3653	10.2851	10.6338	10.267	10.3512	10.2753	9.70687	11.2651	10.6595	10.9828	10.4675	10.8224	11.2458	10.9271	10.3736	11.1606	10.3432	10.4476	10.7346	9.69636	10.2508	10.0207	10.2064	10.4314	10.2154	10.529	10.6604	10.4152	10.548	10.5038	10.5879
200024_at	11.2142	10.6982	10.5329	10.8631	11.0291	10.745	10.8443	11.1198	10.9403	10.8663	12.3098	12.3696	11.6861	12.2749	11.399	11.3128	12.1224	12.1846	11.5752	11.6894	11.0555	11.3483	11.0276	11.2061	10.81	12.2714	12.1332	12.0321	11.1643	12.1981	12.3705	11.9628	11.3335	12.2704	11.2798	11.4668	11.2165	10.9942	10.7664	11.0331	10.9249	11.0303	11.2625	11.2987	11.1688	10.8875	11.104	10.8256	12.2991
200025_s_at	12.1657	11.6328	11.4068	11.8725	12.0811	11.8356	11.559	11.8233	11.8112	11.8131	12.505	12.5007	12.3765	12.3736	12.1058	11.9628	12.6593	12.686	12.0759	12.1656	12.3823	12.0026	11.7473	12.0486	11.7372	12.2414	12.2701	12.404	12.459	12.5113	12.6114	12.1973	11.9904	12.3396	12.0029	12.1936	12.0481	11.8255	11.4262	11.9145	11.8075	11.5478	11.9808	12.0039	12.0726	11.8456	11.9607	12.1995	12.5708
200026_at	12.1234	11.8793	11.798	11.9051	12.109	11.8582	11.7521	11.895	11.9132	11.8069	12.3894	12.4862	12.4755	12.4971	12.2449	11.997	12.4754	12.6433	11.8915	11.614	12.298	11.9926	11.8858	12.1307	11.5498	11.9412	12.4422	12.6478	12.5667	11.7765	12.495	12.2323	11.9366	12.3646	12.2677	12.2642	12.2086	11.7601	11.4323	12.002	11.7171	11.8848	11.8232	12.1382	12.0574	11.6776	12.0725	12.1042	12.4199
200027_at	10.8218	10.5751	10.3492	10.937	10.8649	11.0821	11.0646	10.84	10.7762	10.9206	10.9264	10.6716	10.3844	10.8107	10.3488	11.1581	11.0266	10.992	10.5402	11.0708	11.1652	10.88	11.0929	10.9245	10.6322	10.547	10.8327	10.7521	10.5726	9.90244	10.7804	10.663	11.0128	11.227	11.1718	10.2778	11.1956	10.581	10.9284	11.1991	10.9716	11.3545	11.1533	11.0941	11.0718	11.1415	11.0195	11.0707	10.864
200028_s_at	10.4793	10.1398	10.1113	10.1701	10.6356	10.499	9.98916	10.5311	10.3164	10.1843	10.5802	9.74645	10.2933	10.2251	10.0865	10.3773	10.5082	10.2959	10.1245	10.1776	10.4307	10.4979	10.3399	10.3012	9.79268	10.2703	10.3281	10.5916	10.3211	9.55334	10.0054	10.2291	10.4746	10.7335	10.3549	10.1182	10.5866	10.0009	10.3421	10.3756	10.4477	10.4696	10.3349	10.375	10.484	10.405	10.6542	10.9119	9.9025
200029_at	11.6626	11.5648	10.8893	11.2503	11.6245	11.5351	11.5539	11.7289	11.7193	11.2823	12.0466	12.0126	12.1878	12.3001	11.7823	11.7258	12.4944	12.4066	12.1226	11.7761	11.9485	11.6478	11.3891	11.7143	11.3582	11.8794	12.2542	12.4877	11.607	12.297	12.6125	12.157	11.9131	12.1759	11.7715	11.7377	11.6816	11.1605	11.5433	11.6158	11.7871	11.6388	11.2932	11.7985	11.8139	11.6429	11.7966	11.6878	11.9211
200030_s_at	11.6932	11.6401	11.4858	11.6203	11.879	12.2122	12.1244	11.8848	11.9602	11.9703	11.9244	11.6221	11.5736	11.6282	11.7951	12.0991	11.5901	11.4962	11.6707	12.3247	11.7785	12.1321	11.9224	12.2512	11.803	11.6428	11.6433	11.5787	10.8661	11.4	11.6389	11.5905	12.2326	11.896	12.1929	11.6204	12.1929	11.6053	11.9718	12.0382	11.9338	12.2848	12.2343	12.2066	12.0378	12.0746	12.0268	12.0785	11.3111
200031_s_at	12.0122	11.9607	11.5313	11.949	12.1692	11.9019	11.9037	12.284	12.1373	11.8191	12.9617	12.7655	12.84	12.9924	12.6299	12.574	13.0711	12.9567	12.6829	12.5764	12.4219	12.3129	12.0021	12.3322	12.2759	12.8857	12.7558	12.8709	12.4011	12.6895	12.9393	12.8133	12.4462	12.7966	12.3071	12.6623	12.4681	11.7603	12.1046	12.207	12.2167	12.3895	12.5938	12.3977	12.3415	12.1564	12.4809	12.0343	12.7143
200032_s_at	12.259	12.2065	11.9489	12.1501	12.2089	12.1788	12.3658	12.451	12.3889	12.3061	12.776	12.8344	12.5723	12.8126	12.5023	12.4722	12.9014	12.9073	12.3465	12.5031	12.4257	12.4607	12.3345	12.4528	12.1088	12.3268	12.9396	12.784	12.4707	12.302	12.8643	12.5989	12.5324	12.7575	12.5178	12.6307	12.625	12.1879	11.8867	12.3196	12.1193	12.163	12.4758	12.5215	12.5476	12.1573	12.4635	12.5476	12.7882
200033_at	10.6831	9.8194	10.475	10.7928	10.9429	10.7819	10.6484	10.6024	10.3195	10.655	11.4275	10.8668	11.4229	11.3123	11.5533	11.4151	11.6359	11.5436	10.9837	10.6548	11.1342	11.078	10.9707	11.1375	10.3613	10.8906	11.7232	11.2375	10.2525	10.3988	11.3578	11.4314	10.965	10.8997	11.1232	11.2937	11.3354	10.666	10.5039	10.3192	10.8596	10.9066	10.93	11.0623	10.8941	10.7449	10.7707	10.8096	10.9647
200034_s_at	11.7824	11.1477	11.4604	11.352	11.6364	11.5486	11.3474	11.3604	11.4864	11.3404	12.2831	12.4255	12.1266	12.147	11.8684	11.6359	12.1101	12.1935	11.6576	12.0192	11.7181	11.6269	11.5214	11.8014	10.9703	11.9553	12.2737	12.3926	11.4248	12.1972	12.3922	11.9494	11.6855	12.1715	11.9383	11.9747	11.9291	11.2403	11.3411	11.5084	11.3451	11.6701	11.6685	11.6748	11.8482	11.4462	11.8732	11.8418	11.7899
200035_at	8.50772	8.03708	8.17701	8.33817	8.34381	8.24105	8.24477	8.09571	8.40645	8.29916	8.96271	8.63454	8.94838	9.07736	8.79611	8.61922	8.65583	8.91822	8.41535	8.66568	8.47945	8.28969	8.48784	8.33622	8.03597	8.82936	8.76666	8.96088	9.10176	8.30005	8.98255	8.9595	8.39986	9.10354	8.42853	8.41268	8.55641	7.91398	8.28516	8.52264	8.4531	8.47498	7.81393	8.37043	8.40898	8.44559	8.51886	8.44057	8.75634
200036_s_at	10.9718	10.2856	10.4149	10.4743	10.7949	10.3723	10.5396	10.5218	10.4136	10.3736	11.4419	11.6681	11.6655	11.9927	11.2832	10.7871	12.0261	11.799	11.1701	10.5127	11.1909	10.8264	10.6858	10.6299	10.3306	11.4792	11.8168	12.0869	10.6737	11.366	11.942	11.6187	10.9746	11.479	10.8088	10.9378	11.0286	10.3848	11.1129	10.4872	11.3632	10.4262	11.1193	10.6304	11.017	11.017	10.9155	10.6459	10.9648
200037_s_at	9.55082	8.87012	9.25773	9.48681	9.42682	9.31803	9.33408	9.19836	9.17391	9.14293	10.6196	10.8473	10.1859	10.2767	10.2209	10.3386	10.7441	10.5813	10.1902	10.1214	10.0568	9.32835	9.54974	9.6124	8.59807	10.8581	10.361	10.5964	10.1373	10.4816	11.0027	10.254	9.54233	10.5593	9.85904	10.0654	10.0333	9.16479	9.3432	9.64204	9.87298	9.31791	9.86803	9.63048	9.78272	9.41308	9.57068	9.60697	10.5957
200038_s_at	11.6334	11.0817	10.9693	11.5631	11.4402	11.3979	11.1966	11.6147	11.5144	11.2506	12.2558	12.3416	12.2764	12.417	12.0415	11.8598	12.6569	12.3652	11.8842	11.9254	12.0812	11.5729	11.4748	11.7471	11.3248	11.9511	12.114	12.344	11.7022	12.0542	12.5804	12.2928	11.6969	12.2898	11.809	12.0834	11.9617	11.3314	11.2512	11.3064	11.6042	11.6428	11.6918	11.9001	11.6004	11.3065	11.7147	11.4478	12.272
200039_s_at	8.9084	8.93483	8.55809	8.82948	9.11907	9.04385	8.90586	8.72728	8.98406	8.79243	9.92133	9.21523	9.21627	9.59777	9.09404	9.71651	9.22467	9.48866	9.50317	9.54187	9.58279	9.04463	8.9231	9.18288	9.05259	9.69399	9.27647	9.57126	8.7464	9.14156	9.32596	9.34064	9.36593	9.95482	9.18065	8.86355	9.26083	8.98861	9.06398	9.43723	8.96842	9.61697	8.95326	9.60137	9.10641	9.08565	9.21243	8.97496	9.25272
200040_at	9.53212	9.43623	9.43179	10.0195	9.92125	10.0267	9.70238	10.0662	9.70463	9.72144	10.8148	10.58	10.2543	10.7473	10.3875	10.1096	10.8023	10.8756	9.99517	10.1932	10.1311	9.93291	9.89911	9.87957	9.44294	10.4793	10.7034	10.9547	10.1484	10.1878	10.955	10.1249	9.9515	10.7163	10.0818	10.5453	10.1626	9.73347	9.76629	9.7106	10.0243	10.0739	9.9547	9.79348	9.82887	9.94561	9.71296	9.81379	10.6042
200041_s_at	8.95198	8.31523	8.40872	9.12173	8.87711	8.46034	8.2912	9.18545	8.67632	8.40512	9.31637	9.93986	9.93735	10.4829	10.3297	9.44286	10.8646	10.1698	9.43714	8.28846	9.87762	9.56159	9.56576	9.49714	8.10727	10.2082	10.1565	9.7594	7.29614	7.88744	10.2105	10.3849	9.34394	9.7369	8.97262	9.60314	9.73625	8.22086	8.80801	9.67785	9.64363	9.15106	10.0472	9.20461	8.70717	8.74767	8.32249	9.71092	7.77258
200042_at	9.5357	9.31517	9.12265	9.32091	9.75894	9.68573	9.2928	9.14711	9.6174	9.41776	9.65053	8.90673	9.17715	9.42788	9.27079	9.98815	9.3312	9.29463	9.809	9.45827	9.53604	9.4452	9.49789	9.58459	9.37423	9.49683	9.08129	9.30514	9.27219	9.07827	9.12668	9.47705	9.92081	10.1095	9.67633	8.92489	9.59592	9.54731	9.55146	9.61113	9.25906	9.83159	9.71836	9.82515	9.73813	9.83968	9.55156	9.73688	9.0156
200043_at	10.2377	9.35633	9.64817	10.2487	10.2477	10.0789	10.0167	10.2174	9.52676	9.94262	10.7295	10.5833	10.1089	10.6675	10.1825	9.63636	10.2558	10.569	9.44756	9.8314	10.3842	10.29	10.1738	10.2348	9.75785	10.0745	10.4526	10.2567	8.54751	9.21529	10.3216	10.3399	10.3871	10.4336	10.4617	9.92566	10.4996	9.83217	9.73381	10.5884	9.88158	10.59	10.4259	11.1649	9.65104	9.83489	10.133	9.76997	10.11
200044_at	9.04937	8.5999	8.85961	8.9214	9.01963	8.72195	8.52096	8.80923	8.67918	8.62013	9.43562	9.35866	9.24699	9.26419	9.18455	8.74264	9.04061	9.19745	8.67021	9.97234	9.30578	9.12258	9.11893	9.02206	7.9164	9.58839	9.16068	9.16068	8.28725	9.25062	9.49694	8.97667	9.04951	9.39252	9.15591	9.11117	9.3048	8.72827	8.78383	8.78466	8.89829	8.99406	8.9837	9.32731	8.68865	8.82284	8.81493	8.70702	9.19311
200045_at	8.42246	8.39006	8.3633	8.73423	8.48778	8.74979	8.68537	8.49955	8.70159	8.63881	8.28646	8.14061	8.34324	8.8417	8.5773	8.853	8.59222	8.70143	8.50282	8.16021	8.48717	8.80278	8.50645	8.72716	8.24894	8.49254	8.50551	8.21359	8.43049	7.97671	8.30864	8.68497	8.66147	9.00387	8.85282	8.4778	8.74044	8.65315	8.63852	8.48172	8.54346	8.67494	8.71946	8.75293	8.40209	8.77739	8.54121	8.67099	8.44288
200046_at	9.8659	9.68907	9.32832	9.73376	9.92371	9.6747	9.79865	9.96296	9.86892	9.65875	10.1726	10.2476	9.865	10.5403	10.0707	9.52371	10.3378	10.6264	9.55427	10.0301	9.91111	10.2528	10.3294	10.12	9.63313	9.84775	10.6001	10.3813	9.24506	9.19584	9.97856	9.877	9.9966	9.96057	10.3562	9.43606	10.2928	9.52713	9.72184	10.0487	9.85737	10.3432	10.1173	10.4312	10.0458	9.86119	10.1538	9.83283	9.83768
200047_s_at	9.72176	9.06123	9.35183	9.53129	9.63741	9.48076	9.32508	9.54516	9.14797	9.28049	10.6854	9.99595	9.82925	10.3375	9.96144	9.36205	10.4999	10.7215	8.99552	9.45334	10.029	9.64494	9.83823	9.66731	8.24908	10.0268	10.3934	10.5201	9.79787	9.15424	10.6382	9.39848	9.21893	10.3481	10.1059	9.68099	10.0891	9.20968	9.30338	9.71917	9.56015	9.71996	9.56385	9.67768	9.82208	9.57859	9.61914	9.73471	10.3169
200048_s_at	10.3368	9.60829	9.88537	10.143	10.2167	10.463	10.2833	10.3217	10.3573	10.0539	10.6756	10.1326	10.5197	10.4123	9.93787	10.3327	10.5041	10.5266	10.668	10.5767	10.1288	10.435	10.2258	10.3801	9.66222	10.3436	10.5929	10.8223	10.3808	10.0133	10.5408	10.4686	10.8012	10.6037	10.4128	9.93716	10.5147	9.78858	10.3273	10.4167	10.4398	10.4518	10.4459	10.528	10.5038	10.6094	10.5521	10.4768	10.0079
200049_at	7.26383	7.69665	7.8333	7.63381	7.37472	7.71182	7.70493	8.23647	7.69966	7.87283	7.99547	8.36675	7.42238	7.84752	7.83693	7.52653	7.53579	7.70531	7.60676	7.64996	7.53129	7.9775	7.83538	7.59301	7.01212	7.57077	7.83207	8.09139	7.43316	7.10366	8.11919	7.73394	8.04831	8.16473	8.08687	7.68114	7.83963	7.52828	7.45203	8.21549	7.46692	8.26611	7.42603	8.21594	7.74997	7.70641	7.77569	7.5692	7.55417
200050_at	8.17206	7.78271	7.83654	8.13996	8.33049	7.95625	7.83515	7.59321	7.6773	7.67314	9.36697	8.87071	8.50654	8.69454	8.3282	8.1349	9.04772	8.7263	8.16488	8.34041	8.62555	8.07625	8.17865	8.12686	6.82494	8.60065	8.67787	8.91003	8.19838	8.52662	9.07524	8.69622	8.27993	8.83464	8.49352	8.3531	8.35465	7.9037	7.70108	7.65593	8.33737	8.29056	8.08935	8.07771	8.02605	7.94653	7.75739	7.79457	9.22101
200051_at	6.85025	6.53071	6.91163	6.7785	7.14305	6.94282	6.32901	6.34014	6.88071	6.48746	6.8037	6.76027	7.03838	7.30641	7.06593	6.78068	7.20025	6.69895	6.23836	6.58415	7.08543	7.03802	6.76315	6.78104	6.46935	7.0443	6.47197	6.32469	6.35607	6.58747	6.70423	7.59867	7.40267	7.00126	6.86143	6.37053	6.68996	6.2449	6.61366	6.43343	6.69366	6.6868	6.85382	6.64863	6.31321	6.66541	6.67303	6.72496	7.25832
200052_s_at	7.73351	7.73687	8.03675	8.39987	8.33231	8.33892	8.46006	8.59871	8.52576	8.19779	8.97871	8.4398	8.66611	9.07716	9.01429	8.52556	8.76565	9.02096	9.23509	9.10034	8.30175	8.91344	8.95143	8.85237	8.17491	9.11341	8.74669	8.65115	6.94124	7.98642	8.63749	8.65504	9.1306	9.36412	9.11778	8.33197	9.06143	8.77531	8.39409	8.15532	8.63756	8.95538	9.13919	9.53203	8.81759	8.53162	8.64059	8.53778	7.80032
200053_at	8.7363	8.53213	8.34038	8.82631	8.78311	8.74161	8.63708	8.85154	8.83701	8.52939	9.13264	9.00352	8.90774	9.30068	8.6401	8.76912	9.31227	8.89233	8.80459	8.85372	8.74999	8.9864	8.91873	8.78453	8.65859	9.09203	9.20094	9.01152	8.5493	8.52066	9.01601	8.87114	8.64346	9.38579	8.77459	8.88717	8.79143	8.56663	8.66358	8.5971	8.91333	9.06265	9.03779	9.08546	8.70158	8.90556	9.0167	8.72394	8.53681
200054_at	7.17777	6.56987	6.80822	6.85716	7.02206	6.9963	7.0108	6.7812	7.2285	7.20453	7.56978	7.19066	7.4409	7.82417	6.99942	7.33824	7.7104	7.2967	7.33212	7.01345	7.25758	7.03105	7.21853	6.98109	6.62644	7.43715	7.25454	7.63433	7.07733	7.07879	7.72718	7.50591	7.09727	7.64396	7.17224	6.71964	7.42021	7.15921	7.19277	6.84203	7.31281	7.02836	6.91518	7.01835	6.8853	7.23208	6.67812	6.64581	7.34677
200055_at	9.5252	9.38048	9.10199	9.24799	9.39458	9.44215	9.3979	9.32368	9.59105	9.22844	9.92684	9.30971	9.24178	9.16756	8.8303	9.7103	9.14183	9.60138	10.085	10.4634	9.70782	9.46988	9.31372	9.44463	9.13295	10.44	9.15319	9.08442	9.52833	9.77078	9.5311	9.44181	9.68777	10.3338	9.46014	8.81522	9.52859	9.60545	9.48486	9.8403	9.66848	10.1002	9.55143	10.1253	9.46492	9.65424	9.53497	9.37099	9.24564
200056_s_at	7.11799	6.43937	6.67466	7.03628	6.93129	7.08309	7.09423	6.64992	6.65085	6.81822	8.1264	7.61056	7.07185	7.74782	7.14137	7.02775	7.55594	8.20024	6.68155	6.81255	7.19984	7.06827	7.40573	7.35418	6.58878	7.0083	7.64484	7.73247	6.94527	6.44017	7.64066	6.77903	7.11349	7.59159	7.51449	7.33218	7.19427	6.78569	6.93018	6.56269	7.31083	6.64515	7.46979	7.53892	6.93135	7.32794	6.42443	7.21433	7.34173
200057_s_at	10.6195	10.3627	10.2106	10.4184	10.6372	10.5287	10.5479	10.6623	10.5514	10.3772	11.0394	11.1254	10.9989	11.1088	10.8514	10.3693	10.9209	11.109	10.7637	10.6377	10.9265	10.6608	10.4678	10.5607	10.2707	10.8753	11.0094	10.9443	10.1576	10.5086	11.2966	11.0421	10.758	11.035	10.7735	10.7006	10.9736	10.0335	10.6468	10.6929	10.6284	10.8453	10.9071	10.773	10.5969	10.6523	10.6866	10.628	10.6528
200058_s_at	9.26403	8.5715	8.97519	9.1219	9.18966	8.9996	8.62782	9.17064	8.81271	8.80932	9.99573	9.29473	9.74338	9.67942	9.90566	9.33775	9.92835	9.89879	9.33676	9.05402	9.61471	9.09969	9.29973	9.14691	8.57047	9.56099	9.80292	9.53244	9.26324	8.90947	9.9709	9.66686	9.24328	9.63186	9.28856	9.68486	9.47208	8.6602	8.93504	8.83237	9.17175	9.26091	8.87961	9.0329	9.02952	9.01461	9.32902	9.30367	9.49882
200059_s_at	10.5565	10.101	10.494	10.706	10.4475	10.5095	10.7844	10.8647	10.5407	10.4865	11.4743	10.7162	11.899	11.4192	11.7393	11.1207	11.3937	10.8735	10.9254	10.9431	10.7681	11.0312	10.8041	10.9065	10.2762	11.3012	11.5307	11.2053	9.8565	10.6709	11.292	11.6774	10.9886	11.3398	11.1244	11.4791	11.2503	10.3967	10.4632	10.7066	10.8019	11.0945	10.9869	11.284	10.8094	10.6981	10.804	10.7604	10.5795
200060_s_at	9.50936	9.05148	9.19366	9.1495	9.33091	9.1157	8.79033	9.21566	8.96645	8.78068	9.97233	9.96888	9.62211	9.60014	9.7372	9.56507	9.70859	10.1494	9.12167	9.48109	9.779	9.26962	9.25895	9.32397	8.73573	9.91185	9.75402	9.69927	9.66666	9.17171	9.98111	9.76617	9.42401	9.7046	9.24368	9.39528	9.60413	8.6565	9.23398	9.29919	9.40975	9.28553	9.04577	9.33701	8.97124	9.16884	9.25647	9.35131	9.16629
200061_s_at	12.0154	11.9452	11.4921	11.7566	12.0333	11.6778	11.4504	11.9435	11.7731	11.591	12.4217	12.4764	12.3912	12.4081	12.0145	11.9961	12.784	12.4743	11.9236	11.6648	12.2131	11.7942	11.6474	11.9439	11.8937	12.1562	12.518	12.4744	11.7494	12.3765	12.4899	12.1953	11.9571	12.478	11.9068	12.1045	12.1894	11.7797	11.4136	12.1803	11.5086	12.2721	11.9117	12.4004	11.8813	11.4581	12.009	11.6637	12.2902
200062_s_at	12.256	11.9103	11.7006	12.0085	12.1884	11.9941	11.89	12.102	12.0228	11.9068	12.5152	12.7733	12.8487	12.8555	12.2023	12.2839	13.1622	12.8423	12.4818	12.7918	12.3356	12.1698	11.9763	12.277	11.9068	12.5907	12.8671	12.8793	12.2516	12.9933	12.913	12.8003	12.2032	12.6982	12.4741	12.2134	12.5127	11.7044	11.9164	12.3394	12.085	12.3767	12.3766	12.4797	12.1908	12.1374	12.1613	12.1311	12.4176
200063_s_at	11.6475	11.2032	11.2681	11.5509	11.3403	11.4781	11.2994	11.547	11.2842	11.4385	12.2865	12.4714	12.3233	12.4215	11.6779	12.2257	12.3325	12.3351	12.2132	11.8651	11.8928	11.6944	11.4986	11.6571	11.0443	12.1823	12.5059	12.395	11.9671	12.0965	12.3794	12.1988	12.0156	12.0292	12.0191	12.0156	12.0018	11.2776	11.3441	11.7099	11.433	11.8376	11.607	11.9081	11.6899	11.5367	11.6216	11.6018	12.0782
200064_at	10.4786	10.7208	10.5906	10.7509	11.0152	11.1802	10.7438	10.7047	10.8729	10.5044	10.5617	11.4978	11.5101	11.4821	11.256	11.4734	11.2602	11.1901	11.7068	10.9628	10.6627	11.2777	10.7923	10.9859	10.7377	11.4757	11.1507	11.287	9.92473	11.4479	11.7648	11.3473	11.276	11.1507	11.6697	11.0613	11.1507	10.3925	10.675	9.9644	10.7393	10.695	11.0109	10.7633	10.6598	10.9342	11.139	11.013	10.7307
200065_s_at	10.0991	9.86821	10.0815	10.4842	10.2327	10.6135	10.4094	10.6934	10.3058	10.2677	11.1764	10.7784	10.8508	11.0087	11.1811	11.0236	10.7358	10.7161	10.966	11.2651	10.4374	10.8178	10.6135	10.6079	9.83859	10.8013	11.1573	10.8734	10.0022	10.5894	11.0939	10.9791	10.82	11.0837	10.9724	11.1677	10.8414	10.0238	10.3031	10.4647	10.3539	10.6613	10.7907	10.7146	10.3082	10.4048	10.6135	10.3816	10.7808
200066_at	9.14448	8.68164	8.82707	8.93076	9.27445	8.96699	8.65903	8.82982	8.83332	8.63711	9.66319	9.64909	9.9404	10.0178	9.33623	9.62036	9.84994	9.77204	9.39186	8.75247	9.53479	9.03495	8.9602	9.17178	8.57541	9.40402	9.87415	10.2153	8.93773	9.19832	9.63513	9.64077	9.37006	9.70035	9.23122	9.3839	9.52575	8.46569	8.65841	8.72034	8.95171	9.0127	9.15051	9.05528	8.96929	8.69652	9.03234	8.79674	8.95585
200067_x_at	9.84654	9.94282	9.65263	10.0695	9.99909	10.0753	9.97906	9.99203	9.90118	9.97825	10.1062	10.4173	10.6119	10.7661	10.5372	10.5733	10.1956	11.0658	10.1702	10.0009	10.0666	10.3041	10.2648	10.1804	9.519	10.1593	10.7821	10.1293	10.1412	10.2607	10.6418	10.2455	9.98258	10.7211	10.5522	10.4922	10.2586	9.64265	10.0748	10.3799	10.0837	10.1793	10.2447	10.2595	10.2595	10.292	10.1066	10.1407	9.97996
200068_s_at	11.181	11.0948	10.9937	11.2839	11.3175	11.5361	11.486	11.3976	11.4792	11.4297	11.5427	11.7172	11.7998	11.9266	11.5554	12.1132	11.5425	11.5271	12.1545	12.3824	11.4825	11.6538	11.4555	11.4209	11.4076	11.7078	12.2368	11.9695	11.1251	11.6684	11.835	11.4713	11.7502	12.0046	11.7319	11.8157	11.6149	11.1141	11.3707	11.4639	11.1597	11.6001	11.5688	11.5526	11.3752	11.4648	11.4308	11.3263	11.3469
200069_at	6.97355	6.32395	6.82059	6.71314	6.82646	7.09879	6.45272	6.97033	6.55185	6.6793	8.06301	8.10845	7.76677	7.93117	7.73386	7.54389	8.21468	8.05306	7.4373	7.59274	7.52595	7.06906	7.09687	7.06711	6.35707	7.72708	7.5643	7.96047	7.65967	7.03974	7.98818	7.96693	7.71348	8.10444	7.18602	7.44528	7.54021	6.9514	6.68139	6.93355	7.30402	6.89574	6.47911	7.20304	6.79143	6.63638	6.68073	6.91762	7.86183
200070_at	8.7894	8.23028	8.69623	8.75378	8.65543	8.74491	8.43799	8.55053	8.76902	8.5751	9.36998	7.86878	8.61768	8.95234	8.86827	9.39089	8.88597	9.31203	8.87489	8.18059	8.94551	8.81674	9.07881	8.74808	8.23333	8.4695	9.10363	9.13942	8.4895	7.93182	8.55752	8.53407	8.89386	10.1649	8.90495	8.45427	8.87474	8.47325	8.82666	9.00376	8.76675	8.96452	8.65355	8.76675	8.6751	8.69921	9.04817	9.19669	8.65051
200071_at	7.54588	6.8616	7.17171	7.60156	7.84354	7.50477	7.47035	7.11297	6.86896	7.05223	8.85027	8.32145	8.12239	8.65682	8.32718	7.76999	8.87481	8.73859	7.3971	7.19797	8.34744	7.45975	7.62561	7.72519	6.93238	7.64399	8.53847	8.7965	7.70761	7.40172	8.57247	7.8042	7.64609	8.26566	8.0224	8.29222	7.97799	7.43721	7.24503	7.54538	7.79939	7.50637	7.22377	7.77214	7.78579	7.44206	7.2733	7.47422	8.66676
200072_s_at	8.973	8.46582	8.70427	9.02593	9.08491	8.78086	8.35128	8.63467	8.82493	8.2156	9.85165	8.86558	10.0504	9.81933	9.7205	9.32042	9.99209	9.59498	9.18645	8.95368	9.48757	9.14388	9.17079	8.94521	8.73394	9.49994	9.45701	9.66061	8.7318	8.66205	9.69177	9.98735	9.26436	9.37149	8.96628	9.31334	9.35984	8.52276	8.95236	8.25099	9.23449	8.71504	9.09652	8.86147	9.03413	8.90296	9.05058	8.81758	8.9676
200073_s_at	8.82657	8.2185	8.61239	8.77508	8.79236	8.47926	8.19615	8.25051	8.36789	8.55765	9.90928	9.33803	9.37295	9.75317	9.40752	8.99544	9.97295	10.0966	8.60286	8.54802	8.98377	9.0383	8.84674	8.7781	8.22217	8.9941	9.85502	9.77393	9.34667	8.34261	9.64166	9.4038	8.82608	9.51855	9.0132	9.46513	9.18013	8.37085	8.43195	8.68716	8.76013	8.86159	8.87665	8.87945	8.84917	8.73722	8.66759	8.93475	9.09779
200074_s_at	10.5795	9.91343	9.92535	10.2111	10.3958	10.166	10.2349	10.1542	10.2652	10.1486	11.3619	10.8962	11.2888	11.0673	10.8555	10.1609	11.2057	11.2174	10.3741	10.0236	10.6551	10.5236	10.4641	10.6467	9.95923	11.0366	10.9758	10.976	9.0981	10.6556	11.2557	11.1905	10.8015	10.7551	10.7395	10.4302	10.8208	10.2054	10.1357	10.5386	10.4224	10.661	10.7685	10.7291	10.7706	10.2686	11.0295	10.7256	10.7164
200075_s_at	8.779	8.23958	8.18575	8.69816	8.47416	8.8934	8.66981	8.44485	8.72875	8.42549	9.57752	9.65423	9.92167	9.79082	9.52215	9.90541	10.0067	9.43367	9.43462	9.52833	8.32713	9.35453	9.23537	9.22492	8.41741	9.54444	9.66883	9.27583	8.75741	9.86316	9.44218	9.50951	9.33533	10.0772	9.33533	9.39761	9.28598	8.45214	9.01735	8.42399	9.10022	8.30938	8.82372	8.62646	8.98978	9.24613	9.16383	9.18305	9.05806
200076_s_at	7.3748	7.37913	7.05908	7.13217	7.33105	7.56807	7.4572	7.5459	7.45247	7.18087	7.98059	7.84832	7.79922	7.99817	7.40851	7.89143	8.04213	7.61467	7.81405	8.24689	7.78693	7.46261	7.17024	7.34351	7.33735	8.23062	7.8129	8.06715	7.59952	7.92425	8.22068	7.92087	7.73481	8.21642	7.29658	7.6238	7.46958	7.06195	7.615	7.63884	7.63884	7.70017	7.36119	7.76132	7.45307	7.55635	7.31074	7.31469	7.69593
200077_s_at	12.1744	11.657	11.5661	12.0018	12.0841	12.2037	12.014	11.9715	11.9927	11.9542	12.5493	12.0467	11.9647	11.9982	12.1787	12.3204	12.1034	12.1623	12.1159	12.4662	12.1278	12.1501	12.0804	12.2337	11.6981	11.9993	11.9611	11.8764	12.2923	12.0554	12.2726	12.2863	12.2805	12.3019	12.3953	11.9753	12.168	11.7563	11.8097	12.1271	11.8304	12.0816	12.1478	12.24	12.1406	12.0542	12.1606	12.0462	12.2576
200078_s_at	9.32394	8.79595	9.24353	9.35274	9.45621	9.4394	9.37803	9.50806	9.3801	9.39682	9.41937	8.21746	9.24842	9.22736	9.17779	9.6467	8.67172	8.79715	9.14397	9.48357	9.02093	9.86427	9.66202	9.70659	8.82753	8.91371	9.02503	8.6807	8.44102	8.93163	8.98535	8.81765	9.87928	9.7086	9.50731	8.67552	9.53521	9.37058	9.37444	9.60422	9.66878	9.76337	9.61541	9.89358	9.38973	9.58491	9.66643	9.38279	8.45108
200079_s_at	9.17289	9.06712	8.98118	8.94072	9.12601	9.00754	9.03917	9.13266	8.97875	8.9434	9.91845	10.469	9.79338	10.1027	9.49799	9.92582	10.0369	9.87425	9.67024	8.74343	9.55822	9.31814	9.3784	9.27575	8.52509	10.263	9.95131	10.2139	9.10486	9.12564	10.0137	9.7729	9.65507	10.1585	9.33584	9.4895	9.47782	8.70208	9.04232	8.63734	9.54309	9.16304	9.256	9.24123	9.27976	9.17444	9.3452	9.39562	9.09305
200080_s_at	11.2888	10.9219	10.9799	11.4765	11.3017	11.0228	10.9129	11.2125	10.8304	11.1812	11.9247	11.547	11.4815	11.3808	11.4779	11.2158	11.3921	11.6446	10.8501	11.1865	11.6593	11.3538	11.3247	11.3515	10.4061	11.3363	11.6271	11.287	11.6132	11.0724	11.5051	11.2548	10.6771	11.4038	11.673	11.2583	11.5455	10.9011	10.9508	11.3853	11.0478	11.3576	11.4132	11.4524	11.3214	11.2094	11.1286	11.2494	11.6429
200081_s_at	11.7264	11.1985	11.3503	11.3733	11.535	11.6016	11.4526	11.2855	11.2969	11.0488	12.1521	12.3194	11.8423	11.9561	11.5791	11.3111	12.3259	11.9435	11.2616	10.9069	11.4501	11.5505	11.5002	11.6201	11.1346	11.8043	12.1934	12.0822	10.5201	11.5276	12.2331	11.9749	11.6669	11.9191	11.548	11.8084	11.7458	10.916	10.9588	11.5015	11.1077	11.3104	11.5252	11.7651	11.6298	11.1544	11.6828	11.6233	12.1891
200082_s_at	9.78459	9.70299	9.06128	9.49838	9.6518	9.8584	9.7804	9.57883	9.67719	9.59134	10.5993	10.6289	10.6817	10.5542	10.3241	10.0445	10.7969	10.1127	9.91628	10.2324	10.128	9.92123	9.66567	9.9572	9.76503	10.3385	10.6759	10.4722	9.06223	10.2841	10.5404	10.6246	10.3065	10.2573	9.98403	9.96623	10.3836	9.60174	9.4988	9.56822	9.72455	9.62169	9.54776	10.1955	10.0952	9.70642	9.96927	9.88971	10.4296
200083_at	9.18134	7.99546	9.00557	8.89369	9.17482	8.91742	8.65661	8.83524	8.80979	8.93195	9.83706	8.88126	9.4813	9.15358	9.86617	9.2111	9.4272	9.44484	8.95364	8.91626	9.26735	8.87623	9.15684	9.1417	8.44717	9.24096	9.10389	9.23286	9.35603	8.18295	9.78527	9.22946	9.13807	9.76752	9.3167	9.28719	9.41137	9.13265	8.90326	9.03159	9.084	8.85337	8.7187	8.9086	8.64964	9.29242	9.12704	9.02102	9.30506
200084_at	9.44358	9.18092	9.04387	9.44576	9.44433	9.43763	9.09315	9.12784	8.98299	9.14206	10.1258	10.0305	10.0336	10.2626	9.7016	9.88361	10.2761	10.1628	9.53768	9.73414	9.70347	9.60513	9.67933	9.61533	8.39173	10.0291	10.2772	10.1544	9.06201	9.36181	10.0048	9.93015	9.84258	9.88114	10.0175	9.92996	9.89044	9.19838	9.32928	9.45635	9.48158	9.61267	9.74429	9.78868	9.56937	9.5804	9.22731	9.1046	10.0306
200085_s_at	9.97702	9.28049	9.07061	9.48015	9.91123	9.34181	8.87664	9.41082	9.4809	8.98541	9.66103	9.69219	9.83873	9.88887	9.4783	9.62256	9.71309	10.2192	9.4601	9.40887	10.0017	9.67716	9.71866	9.64076	9.25425	9.97016	9.61344	9.4964	9.60857	9.16901	9.73674	9.66799	9.7249	10.0336	9.56633	8.80923	9.6747	9.24467	9.54068	9.5474	9.42679	9.54544	9.4156	9.86976	9.64908	9.42089	9.77248	9.7776	9.78228
200086_s_at	11.1348	10.9963	10.9074	11.1159	11.2968	11.2355	10.8502	10.9977	11.1314	11.067	11.2155	11.2064	10.7754	11.0599	10.6728	11.7948	10.8002	11.1178	10.8618	10.4269	11.2185	11.058	11.0746	11.1138	10.7914	11.07	11.042	11.0959	11.2451	10.2692	11.0735	10.714	11.4106	11.7012	11.2287	10.6296	11.0655	10.9105	10.8947	10.9227	11.2283	11.0772	11.216	11.104	11.2722	11.1041	11.1622	11.3507	10.6681
200087_s_at	9.43552	8.67376	8.72476	9.51641	9.69422	9.36107	9.33812	9.46463	9.13404	9.13749	10.5859	10.0903	10.1754	10.2334	9.92996	9.83495	10.3182	10.5072	9.96252	10.9292	10.0507	9.7432	9.66455	9.50356	8.40282	10.1029	10.4459	10.3451	10.0527	10.2361	10.5227	9.91477	9.54857	10.1643	9.81874	10.2568	10.072	9.22862	9.24266	9.71986	9.57425	9.71581	9.6124	9.95177	9.58263	9.30675	9.42518	9.82722	9.97601
200088_x_at	12.0486	11.4565	11.2521	11.545	11.8538	11.6222	11.3672	11.5189	11.5588	11.0795	12.586	12.2444	12.5359	12.7034	12.1211	11.9513	12.714	12.6301	11.8925	11.6734	12.1815	11.5355	11.4033	11.5754	11.6774	12.5192	12.5216	12.5762	12.036	12.2794	12.7698	12.2884	11.6982	12.6091	11.7451	12.0897	11.9746	11.2139	11.5428	12.0119	11.7665	11.9066	11.78	11.9243	11.9062	11.7265	11.8713	11.6443	12.6029
200089_s_at	11.3081	10.9874	10.5515	11.0036	11.1469	10.8595	10.74	10.7685	10.9218	10.9114	11.7781	11.5522	11.7253	11.6549	11.2897	11.2502	12.0072	12.1444	11.1208	11.0976	11.6296	11.1662	11.0709	11.1673	10.6043	11.1023	11.5709	11.5258	11.6567	11.7859	11.7116	11.7152	11.4314	11.672	11.2723	11.0579	11.2418	10.5219	10.8638	10.9252	11.0328	11.2531	11.1956	11.3753	11.3032	10.9709	11.2513	11.0333	11.2791
200090_at	9.8987	9.35409	9.32247	9.61281	9.37272	9.88856	9.38588	9.5509	9.443	9.49079	9.87335	10.187	10.1623	10.4865	9.56936	10.2332	10.7188	10.6239	9.84494	9.3979	10.234	9.69617	9.67762	9.72042	8.82831	9.81112	10.3472	10.4012	10.2484	9.27309	10.5801	10.3111	9.93955	10.4278	10.1049	9.43141	10.1348	8.83639	9.84009	9.99268	9.84505	9.63588	9.76425	9.71817	9.71622	9.8486	9.71139	9.75821	9.89719
200091_s_at	10.9344	10.3596	10.5677	10.8248	10.8726	10.8007	10.5697	10.4212	10.5124	10.6324	11.6405	11.5096	11.2518	11.5094	11.1649	10.8853	11.6286	11.66	10.822	10.5313	10.9749	10.7751	10.715	11.0214	10.1307	10.8964	11.641	11.4115	11.4124	11.4761	11.7105	11.5012	10.7817	11.3066	11.0739	10.8601	11.0116	10.4749	10.4132	10.8127	10.6275	10.937	10.9783	10.9432	11.0182	10.5808	10.9148	10.962	11.4724
200092_s_at	11.9342	11.5671	11.3294	11.7502	11.8834	11.3973	11.3532	11.5226	11.6411	11.6261	12.5932	12.7554	12.297	12.4264	11.9998	12.2756	12.6845	12.7454	11.7961	12.1065	12.2282	11.7815	11.6615	11.8592	10.9919	12.3896	12.4419	12.663	12.5865	12.3974	12.7764	12.2403	11.7419	12.3904	12.111	12.1523	12.1497	11.601	11.4328	11.9984	11.8169	11.9789	11.9643	12.0285	11.9347	11.65	11.9074	12.1269	12.2904
200093_s_at	10.2878	9.73801	9.63723	10.1479	10.1308	10.5304	10.2271	10.0587	10.3791	10.1807	10.706	10.7713	11.0445	11.3121	10.0978	11.3801	10.7575	10.8658	10.9258	10.8791	10.7057	10.3834	10.3975	10.5447	10.1321	10.9603	10.6234	11.2731	10.3024	11.0462	10.6479	10.5857	10.4091	11.2488	10.7584	10.4078	10.5225	10.0584	10.3712	10.2586	10.2918	10.3113	10.5897	10.5629	10.6529	10.3487	10.4863	10.5863	10.0979
200094_s_at	10.8642	10.5067	10.8915	10.7089	10.7137	10.8642	10.9724	10.8967	10.9162	10.8538	11.5968	11.508	11.1584	11.6458	11.0999	10.9168	11.3192	11.2954	11.2167	10.9959	10.9111	11.1489	10.7972	10.8729	10.6582	11.2583	11.3275	11.0318	11.4287	11.8017	11.3491	11.2033	11.0646	11.4306	11.0932	10.9888	11.1061	10.3922	10.7213	10.6321	10.9346	10.8295	10.9707	10.9503	11.1287	10.8777	11.1473	11.0031	11.2239
200095_x_at	12.6566	12.2044	11.9188	12.2337	12.5456	12.2938	12.1195	12.4675	12.3628	12.0106	12.5404	12.7559	12.7485	12.9145	12.5309	12.4008	13.2318	12.9319	12.5238	12.097	12.6974	12.2858	12.1577	12.3066	12.3952	12.6067	12.7615	13.0229	12.8819	12.7362	12.9714	12.6674	12.2628	12.9435	12.3396	12.248	12.533	12.0425	12.0772	12.5067	12.4712	12.2549	12.1976	12.5917	12.5993	12.3036	12.544	12.5281	12.9398
200096_s_at	10.1819	9.77729	10.1628	10.2625	10.3972	10.5725	10.6186	10.5064	10.4712	10.4046	10.71	10.4192	10.4955	10.5563	9.7158	11.2758	10.2152	10.2263	11.1226	10.8268	10.364	10.6473	10.6294	10.6281	9.91817	10.685	10.8937	10.822	9.57451	9.98344	10.58	10.2573	10.5754	10.8851	10.8865	10.0727	10.8063	10.3074	10.2464	10.5834	10.3233	10.803	10.616	10.9526	10.7364	10.5382	10.6846	10.7461	9.91326
200097_s_at	10.123	9.5229	9.97607	10.5427	10.4949	10.037	9.86229	9.91882	9.62687	9.7817	10.7052	10.4982	10.5994	10.6495	10.7213	10.2017	10.3905	10.5686	9.67123	9.91479	10.1633	10.2731	10.327	10.2598	9.47897	10.1376	10.8344	10.67	9.28312	9.62196	10.723	10.4341	10.2871	10.3784	10.5014	10.6107	10.4903	9.74239	9.86072	9.49851	10.1437	10.0661	10.2614	10.2217	10.1337	10.1848	9.92928	9.95297	10.5913
200098_s_at	9.66854	8.71121	9.03918	9.29331	9.51393	9.37614	9.02607	9.02031	9.13576	8.92956	9.74941	9.84997	9.51589	9.51212	9.54352	9.47639	9.87766	9.77066	9.56205	10.1459	9.70204	9.32492	9.48335	9.44118	8.56891	9.84487	9.70595	9.64492	9.74654	9.25772	9.87087	9.70737	9.73472	9.90599	9.26148	9.21449	9.72008	8.77309	9.68867	9.55927	9.75253	9.44758	9.44994	9.31064	9.57045	9.53869	9.69716	9.35059	9.3114
200099_s_at	11.9877	11.5787	11.5666	11.7299	11.692	11.6824	11.7799	11.884	11.6948	11.5195	12.6708	12.6234	12.6373	12.5976	12.2102	12.1032	12.9719	12.7867	12.2319	11.7836	12.2343	12.052	11.9773	12.1326	11.7941	12.1776	12.6099	12.6367	11.6026	12.1856	12.5115	12.4081	12.0666	12.4823	12.235	12.3906	12.4297	11.6964	11.6073	11.6931	11.9517	11.2975	12.2669	11.9544	12.2723	11.965	11.9851	12.0186	12.6351
222385_x_at	5.41405	5.9675	5.93516	5.48938	5.31129	5.27336	6.16436	6.12753	5.74806	5.80157	6.3418	5.91706	6.27928	6.23188	6.82452	6.74268	5.61577	5.91057	7.30513	7.81969	5.63264	5.99668	5.68107	5.91804	6.44121	6.5767	6.09985	6.37254	6.51223	7.07686	6.4664	6.84398	6.39418	6.33723	5.84122	6.29527	5.8103	6.01734	5.6812	5.922	5.99562	6.05245	6.08897	6.1813	5.73245	5.82649	5.74589	5.86264	5.9949
222386_s_at	7.79396	7.47006	7.96774	7.81911	7.69388	7.86711	8.22515	8.28222	8.20203	8.00829	9.21076	8.50156	8.32787	8.68697	8.50203	8.62675	8.04787	7.59142	8.70264	9.5538	7.89122	8.63088	8.36792	8.14806	7.88407	8.75232	9.01016	8.99945	7.5381	8.00236	8.71465	8.09577	8.31625	8.88476	8.34345	8.13781	8.37634	7.89277	7.77724	8.79511	8.25985	8.87824	8.55062	8.98027	7.97345	8.12661	7.63646	8.21125	7.60492
222387_s_at	7.4279	7.03263	7.30073	7.12714	7.19778	6.38364	6.37843	6.37127	6.25892	5.89367	8.02964	7.92553	8.02207	7.87584	7.73944	7.62144	7.6828	7.32573	6.63576	6.39179	7.15174	6.99397	7.50568	7.14895	5.998	8.06228	7.3866	7.4556	6.66997	7.06472	7.75171	7.10132	7.07185	8.49786	7.48954	7.39292	6.82067	6.86463	7.00045	6.7881	7.41727	7.05586	6.37352	6.5049	7.4512	6.97762	7.24936	7.28534	6.74188
222388_s_at	8.86628	8.72141	8.58057	9.00172	9.02294	8.97962	9.27587	8.97823	8.79903	8.93796	9.52117	9.91093	9.36834	9.68258	9.60145	9.53582	9.89218	9.57799	9.34383	8.77104	9.31918	9.3293	9.3293	9.20426	8.74125	9.63761	9.75757	9.77226	8.20439	8.82004	9.54536	9.19336	9.38346	9.63381	9.59149	9.20163	9.4909	8.67218	9.11083	9.20463	9.12885	9.41777	9.1484	9.2587	9.31576	9.1907	8.92493	9.20255	9.28381
222389_s_at	8.85786	8.2734	8.38346	9.17435	8.9098	8.58233	8.3736	8.59571	8.22421	8.46764	9.55222	9.12845	9.52936	10.0218	9.87224	8.70875	9.94195	9.54587	8.79944	8.58434	8.99878	8.8605	8.89653	8.84505	7.43767	8.94542	9.84091	10.006	9.47027	8.76727	9.78056	9.19029	8.6859	9.793	9.14296	9.40194	9.33965	8.05312	8.59764	8.39484	8.89613	8.83131	8.72995	8.81168	9.03533	8.82138	9.071	8.90105	8.6967
222390_at	10.0595	9.33165	9.72283	9.78752	10.0233	9.70177	9.41904	9.72624	9.27517	9.30039	10.6929	10.2798	10.6541	10.6773	10.4847	9.87339	11.0285	10.6938	9.84138	9.57212	10.2239	9.96253	10.0697	9.94762	9.18646	10.0038	10.6903	10.7476	10.2336	9.46481	10.7114	10.2624	9.68493	10.4755	9.99115	10.4012	10.3899	9.57556	9.51356	10.2232	9.55978	10.0684	9.82904	10.0479	10.0251	9.59835	9.97933	10.1287	10.3993
222391_at	8.63349	8.11717	8.7696	8.99663	8.62628	8.62793	8.43872	8.47252	8.05603	8.5236	9.24772	9.36174	9.50403	9.42593	9.1541	8.9033	8.70671	9.35175	8.779	8.49512	8.89494	8.73167	9.14847	8.83979	7.59829	8.56915	9.5143	8.78097	9.42257	8.49274	9.46956	9.02485	8.60874	9.47784	9.01416	9.36119	8.91246	8.59563	8.48146	8.77738	8.84559	9.22553	8.93197	9.00939	8.76349	8.81594	8.68739	8.62692	9.35706
222392_x_at	8.35675	8.59035	8.91854	9.21457	9.05372	8.17981	8.10751	9.48199	8.5253	8.17338	9.6598	8.58692	9.55628	10.698	9.1494	9.86779	9.88371	10.9208	10.4796	9.9287	10.2603	9.04908	8.8441	8.32148	7.65259	11.7123	10.4222	10.0886	8.44335	10.7754	10.2752	8.77686	8.87118	11.2669	8.60228	9.92812	8.90788	8.7049	8.70664	8.63496	9.89554	8.69797	8.94292	9.09566	9.07553	8.9032	8.92504	8.93944	9.62005
222393_s_at	5.36407	5.24415	6.00222	6.20031	5.5837	5.86681	6.53142	6.28487	6.22316	6.13852	6.78235	6.30406	6.68989	6.75794	7.02528	7.25083	6.39518	5.63479	7.2671	6.54558	5.90269	6.42455	6.26305	6.36879	6.2916	6.96465	6.77446	6.1185	6.01348	5.9421	6.15412	7.14753	6.75369	6.57365	7.23413	5.84018	6.20189	6.24977	6.33711	5.74515	6.78075	6.17745	6.49629	6.44898	6.8146	6.47998	6.49223	6.39037	6.46168
222394_at	8.46989	8.01695	8.14804	8.44558	8.20674	8.347	8.20195	8.18885	8.15735	8.19262	8.96327	7.98469	7.81077	8.15341	8.88534	7.89221	8.5693	8.00609	7.63047	7.74911	8.0335	8.30499	8.34703	8.26135	8.0397	8.1208	8.32452	8.09138	7.38878	7.27196	8.63634	8.41332	8.76399	7.98232	8.69298	7.86126	8.70648	8.04043	8.26597	8.15436	8.49808	8.34331	8.57318	8.31467	8.71265	8.49511	8.82092	8.81741	7.82712
222395_s_at	8.4222	8.10609	8.83493	8.19965	8.06256	7.61476	7.68162	8.11427	7.67471	7.41937	9.14504	8.90456	9.14299	8.87925	9.01505	8.51801	8.35691	7.86636	8.63707	8.9961	8.13107	8.38996	8.71353	8.30656	7.0948	9.42279	8.53367	8.23896	8.09447	9.09738	9.13421	8.76386	8.08703	8.81999	8.54857	8.54761	8.39765	8.43159	7.9172	8.43159	8.52652	8.5515	8.32166	8.00771	7.75469	8.13687	8.02745	7.71741	8.97514
222396_at	6.79773	6.63654	6.73833	6.84524	6.97234	6.50438	7.00849	7.25588	6.88793	6.89166	7.93665	7.18786	6.95599	7.06072	6.76466	7.95013	7.01677	7.32071	7.4387	8.2193	8.32274	6.93797	6.57468	6.73717	6.87488	8.0924	6.93847	7.21032	7.31174	7.79587	7.16978	6.92507	6.49881	8.39912	6.97522	7.19261	6.98837	7.32989	6.86332	6.60677	8.06477	6.89336	6.32562	6.98635	6.9368	7.12942	6.33789	6.95905	7.16038
222397_at	6.05242	6.0796	6.41853	6.15017	5.89286	6.02716	6.19807	6.18659	6.21075	6.19462	6.06618	6.04015	5.95338	6.02723	6.01853	6.06727	5.88865	5.94797	6.00989	6.05055	6.15637	6.21595	6.07407	6.05378	5.90866	6.01788	5.99599	5.81316	6.01788	5.86448	5.96735	6.0984	6.2884	6.02871	5.94163	6.01788	6.10955	6.1881	6.1244	5.98574	6.13031	5.95777	6.15817	5.97714	6.01042	6.19603	6.06538	6.09274	6.2141
222398_s_at	8.46558	8.04796	8.29764	8.34699	8.59634	8.66873	8.28572	8.50899	8.74169	8.05527	9.2009	8.89053	8.7934	9.19155	8.73486	9.05756	8.90605	9.24243	9.22627	9.41193	8.71762	8.52616	8.54922	8.52796	7.97888	9.50551	8.88332	9.12503	9.06765	9.47519	9.255	9.07714	8.54617	9.51848	8.69889	8.78856	8.69016	8.19019	8.69524	8.41346	8.75827	8.70253	8.54207	8.57866	8.51741	8.79818	8.66491	8.57859	8.60393
222399_s_at	7.70742	7.06613	7.96716	8.34219	8.03931	8.27605	8.69829	8.46461	7.99436	8.25208	9.1565	8.64561	9.00177	8.94422	9.14465	8.8634	8.44459	8.19414	9.02103	8.59691	7.86019	8.79646	8.50206	8.55579	7.37072	8.59918	9.10865	8.76906	7.23203	8.60363	8.69065	8.8705	8.90571	8.69065	9.16998	9.17537	8.73103	8.07962	8.27041	8.16605	8.54404	8.54599	8.78061	8.64497	8.57393	8.4643	8.51468	7.98043	8.39244
222400_s_at	11.5764	11.513	10.9835	11.3726	11.433	12.6196	12.1474	11.2275	11.6485	12.1855	11.1041	10.4618	10.1225	10.2167	10.6536	10.792	10.8321	10.1857	10.3185	10.9372	10.801	12.0648	11.7153	11.8393	11.4302	10.2288	10.8839	11.1377	9.65826	9.99602	9.6204	10.4027	11.8869	10.6227	11.8772	10.5095	11.5904	11.2863	12.0031	11.8302	10.6103	11.8785	12.4932	11.9955	11.9589	11.9997	12.5114	12.0754	10.1601
222401_s_at	9.71943	9.41515	9.42579	9.59059	9.48305	9.44644	9.59423	9.62683	9.39228	9.14632	10.2935	9.81852	10.5985	10.1916	10.5308	10.3627	10.3533	10.0202	9.8073	10.4859	10.0766	9.80674	9.7229	9.7874	9.18919	10.0449	10.1142	10.1613	9.30951	9.60343	10.4484	10.5441	10.0541	10.1547	10.0734	10.4518	10.253	9.42926	9.50271	9.59248	9.96694	9.90074	9.50281	9.7831	9.77417	9.40263	9.67967	9.72071	10.425
222402_at	5.94714	5.18022	5.5759	6.0622	5.9662	6.08038	6.07077	5.99189	5.69695	5.8373	6.52911	6.67524	6.40356	6.62888	6.15672	6.73075	6.78873	7.17153	6.30796	5.77472	6.26125	6.1664	6.45294	6.01997	5.71888	6.15565	6.46803	6.5446	5.94555	5.97566	6.67065	6.21506	6.08411	6.85831	6.64054	6.07823	6.52549	5.85117	5.97514	6.03727	6.6387	5.85411	6.28037	6.3475	6.4309	6.1413	5.6704	6.23494	6.15968
222403_at	8.34284	8.00948	7.56467	8.26524	8.51811	8.71278	8.62272	7.98166	8.16136	8.69545	8.32381	7.41767	7.31664	8.0531	7.68234	8.14053	8.43122	8.22497	6.75234	7.22928	8.02175	8.73089	8.54024	8.45743	7.83372	7.62902	8.01238	7.86366	6.59797	6.81207	6.84539	7.22655	8.99955	8.64892	8.76194	7.4338	8.6836	8.14809	8.94019	8.6727	8.28987	8.8476	9.02455	8.97104	9.08651	8.90962	8.65792	8.9378	7.25372
222404_x_at	10.5963	10.3376	10.0509	10.6485	10.8851	10.0748	9.9092	10.1123	9.72714	9.83066	9.73884	9.22047	9.99766	9.41413	9.54205	8.87648	8.73669	8.80046	9.26169	10.0294	10.1537	10.2249	10.2977	10.1616	9.2938	9.5017	8.76298	9.45255	8.80097	9.21995	9.31965	9.21052	10.1442	9.54176	10.3846	9.4386	10.34	9.66255	10.1236	10.3967	10.6584	10.3308	10.0784	10.2332	10.2916	10.3869	10.222	10.1504	8.86595
222405_at	10.5765	10.4549	10.1997	10.3863	11.0341	10.687	10.3004	10.563	10.3941	10.0697	10.1817	9.4527	9.99365	9.90749	9.64987	9.55752	9.65622	9.9512	9.74524	10.2851	10.7957	10.578	10.485	10.4635	10.0848	9.82265	9.4987	9.5514	9.59393	9.44013	9.57516	9.62439	10.4214	9.73362	10.7222	9.61974	10.6349	10.0143	10.5973	10.5897	10.7782	10.5771	10.5709	10.4717	10.6822	10.7057	10.4984	10.6566	9.60656
222406_s_at	6.55207	5.82366	6.66471	6.31602	6.0708	5.46802	6.15832	5.64699	5.66716	5.88149	6.26237	5.99559	6.38651	5.99599	6.4924	5.92132	5.85664	5.18372	5.73597	5.97105	5.7904	6.15618	6.30061	6.30224	5.72902	6.07725	6.00716	5.46856	5.66078	5.65554	5.55378	6.48635	6.08377	5.67181	6.04621	6.30428	5.9877	6.40893	6.05245	6.53948	6.31472	6.06131	6.05245	6.28391	6.08278	6.06131	6.3754	6.54757	6.08092
222407_s_at	7.98557	7.59129	7.38651	8.09108	7.91875	7.78219	7.52508	7.58785	7.80474	7.82186	7.32771	7.12974	7.9202	7.16275	7.57413	7.46959	7.22385	7.03607	7.72748	7.31335	7.2854	7.67523	7.87658	7.86645	7.07074	7.4223	6.93741	7.41817	7.0037	7.26038	7.62168	8.1495	7.79577	7.39088	7.86518	7.4957	7.5238	7.34363	7.55585	7.26501	7.68185	7.62773	7.45855	7.69006	7.41374	7.64392	7.60402	7.74972	7.60636
222408_s_at	8.53625	8.08429	8.5457	8.83169	8.66742	8.68618	8.66232	8.96063	8.55263	8.57162	9.11418	8.82377	9.27704	9.37304	9.34559	9.19507	9.21805	9.03423	8.72792	8.73627	9.09947	9.10946	8.78437	8.67174	8.16282	8.5374	9.3112	9.09664	8.69919	7.98129	9.23568	9.23402	9.03239	9.319	9.12365	8.89309	9.25038	8.90658	8.86588	8.9374	8.94231	9.11444	8.64091	9.43572	8.82574	8.80621	9.07984	9.02757	8.21552
222409_at	7.01799	5.8503	6.19387	6.27453	6.36076	6.90764	6.56458	6.63707	5.75086	6.48562	8.9117	8.66724	8.52989	8.4724	8.48638	8.21995	8.95992	8.94951	8.25923	8.1741	8.12256	6.81276	6.97625	7.33853	6.4325	8.29068	8.26752	8.01831	8.41565	8.25478	8.65082	8.47942	6.60723	9.14121	7.51334	8.17678	7.77094	7.59197	6.79694	7.03003	7.08711	7.44325	6.30225	7.72589	6.76298	7.16489	6.49736	6.51606	7.22883
222410_s_at	8.73332	8.2942	8.58516	8.93775	8.73656	8.87426	8.73067	8.80651	8.64314	8.6445	10.1465	9.47712	9.16417	9.38664	9.26826	9.05868	9.44042	9.7152	8.89228	8.88496	9.35764	8.99302	8.9233	8.94141	8.34721	8.90206	9.58538	9.61163	8.48485	8.49852	9.49988	9.34913	9.01462	10.001	9.27648	8.94745	9.40556	8.47912	8.97012	9.50085	9.01401	9.20365	9.41358	9.39109	9.13626	8.8805	8.78026	8.85122	9.40722
222411_s_at	9.00414	8.34886	8.30416	8.76515	8.67927	8.77831	8.49317	8.27226	8.41653	8.3938	9.45744	8.79771	9.06332	9.3006	9.03458	9.21716	9.04501	8.88749	9.53469	10.3793	9.07852	8.72796	8.98356	8.7337	8.08085	9.1884	8.70848	9.64677	8.9218	9.81106	10.2842	9.43503	8.88775	9.35427	9.04134	7.86887	9.03532	8.41057	8.92944	8.86313	8.91864	9.00311	9.01825	9.12498	8.90054	9.07012	8.77713	8.64917	8.59846
222412_s_at	6.23602	5.56157	6.19802	6.40793	6.05364	6.69722	6.74924	6.21908	6.35263	6.40906	6.85294	6.58573	6.74419	7.16022	6.52188	7.36614	6.84237	6.69488	8.3129	8.65142	6.40139	6.65117	7.3516	6.7982	6.22416	7.63404	6.34962	7.10864	6.14087	7.05498	8.3362	6.95017	6.70649	6.78132	7.04099	6.57297	6.82899	6.52979	7.06698	5.34772	7.32255	6.31488	6.41108	5.86693	6.78016	7.2528	6.52496	6.56444	6.89022
222413_s_at	7.12441	6.62461	7.80727	7.2687	7.0383	6.60963	6.44424	6.6966	6.41097	6.23961	7.55442	7.80475	7.58947	7.69496	7.78604	6.76741	6.90275	6.74925	6.74647	6.43482	6.14027	6.78334	7.09261	6.98085	6.41463	7.54836	7.47437	7.34547	7.26351	7.25822	6.74967	7.55878	6.6393	8.20469	7.16754	7.011	7.3849	7.72919	7.41699	6.15438	7.02904	6.60996	6.54755	6.29109	6.78751	6.98544	7.21992	6.88995	7.43991
222414_at	7.26753	6.66437	7.4418	7.2793	7.03001	6.75718	6.5715	7.02182	6.41241	6.62489	7.68559	7.94828	7.89681	7.92712	7.652	7.18815	7.29569	6.83881	7.14217	6.88281	6.8782	7.26671	7.23511	6.9804	6.09526	7.69292	7.65415	7.20312	6.16267	7.06321	7.85536	7.78361	7.29514	7.41854	7.41145	7.7702	7.81238	7.13554	6.97473	6.70286	6.94904	6.96978	6.9487	6.65427	7.33122	6.84227	7.59007	6.95557	8.20308
222415_at	7.671	7.03452	7.43241	7.70331	7.74432	7.37898	6.79794	7.27566	7.11635	6.97005	8.24601	8.25314	7.7431	8.22017	8.07674	7.81342	8.56391	8.41616	7.3026	6.81588	8.15072	7.56814	7.74995	7.63374	6.64606	7.96855	7.99969	7.93554	6.96513	7.48868	8.46283	8.23754	7.60274	8.08637	7.61146	7.48591	7.88534	7.34995	7.43939	6.77158	7.30965	7.17059	7.3841	6.91114	7.62878	7.29	7.90289	7.69316	8.67474
222416_at	7.10209	5.86335	6.79731	7.24596	7.29625	7.38286	6.86174	7.21221	7.08378	6.80333	7.87598	7.88031	7.51753	8.09552	7.44417	8.73568	8.0742	8.26265	8.59661	7.32872	7.95345	7.3195	7.18346	7.06157	6.61449	8.71078	7.5725	7.58326	7.42965	8.53939	7.9956	7.62802	7.45051	8.99994	7.48933	7.27856	7.67571	6.93227	7.38349	7.24332	7.47761	7.38868	7.42862	7.30617	7.26235	7.52041	7.05241	7.4393	8.0775
222417_s_at	9.29784	8.41636	8.72478	9.21538	9.23625	9.44658	9.5712	8.47558	8.90281	9.06576	9.10957	8.99315	8.97517	9.39222	9.0563	9.49611	9.56209	8.36227	8.96782	8.42106	8.67026	9.44826	9.53735	9.75925	8.95769	9.37199	9.15318	8.53871	7.83371	8.09682	8.5456	9.26972	9.61657	8.99168	9.83279	8.2825	9.65617	9.22987	9.2785	8.88089	8.68026	9.40856	9.15032	9.25573	9.84112	9.42093	9.8983	9.49542	8.89085
222418_s_at	7.09586	7.00985	6.90268	6.87842	6.644	6.58477	7.02173	6.85622	6.8349	6.62586	8.13707	7.86231	7.83493	7.59722	8.75978	7.31437	7.54512	6.70723	7.81141	7.71313	7.13257	7.31799	7.25371	7.23606	6.79293	8.73064	7.50171	7.32764	7.07764	7.73296	7.78631	7.93524	6.74253	7.31969	7.1328	7.85142	7.39553	7.10094	6.97989	8.01434	7.39373	7.60607	6.74473	7.38031	7.24908	6.91891	6.77709	7.09072	7.7474
222419_x_at	5.79625	5.83053	6.27455	5.68214	5.6796	5.79515	5.79602	5.62831	6.14987	6.13208	5.7475	5.76818	5.65173	5.7079	6.0658	6.05019	5.37928	5.59168	5.74203	6.08979	5.61032	5.921	5.78866	5.6893	6.27181	6.01066	5.51596	5.47063	5.67578	6.10661	5.77484	5.74231	5.83068	5.49321	5.74416	5.87393	5.74416	6.05968	6.17251	6.20516	5.89821	5.89722	6.15782	6.20562	5.90051	5.94957	6.01597	5.91588	5.63089
222420_s_at	9.58971	8.80144	9.73598	9.73792	9.74511	9.26351	9.05421	9.12453	8.65642	8.87278	9.74742	10.2473	9.881	9.65739	9.39424	9.34318	9.06041	8.62229	9.22334	9.08835	9.64233	9.49953	9.77947	9.82247	9.1817	10.2181	8.06893	8.29004	8.08968	8.8302	9.16051	9.96199	9.83226	9.06923	10.0569	9.18474	9.97338	9.26038	9.02082	9.31714	9.47352	9.32193	9.66286	9.62635	9.88071	9.34419	9.90713	10.0436	9.43029
222421_at	8.08015	7.92115	7.93533	8.24718	8.26874	8.359	8.06596	8.05377	7.86275	8.04547	8.48587	9.00147	8.13293	8.17189	7.98007	8.67624	8.61978	8.5931	8.37459	8.41402	9.06082	8.01194	7.9768	8.21015	7.4394	9.24924	8.18028	8.19223	7.94677	8.52851	8.50625	8.01103	8.41833	8.75576	8.59747	7.97501	8.60751	8.51134	8.06332	8.69293	8.14736	8.6087	8.48324	8.61995	8.36347	8.25442	8.5668	8.49187	8.28194
222422_s_at	6.87853	6.92858	7.07461	7.38499	6.76374	7.41906	7.78858	7.47418	7.40833	7.65786	7.33208	7.04424	7.84843	7.62002	7.85338	8.33486	6.80361	6.83309	7.66882	7.72484	7.22585	7.77792	7.55992	7.57725	6.8345	7.22563	7.49684	7.33712	6.63153	6.98786	7.35283	7.96094	8.14425	7.13428	7.95096	7.58913	7.60766	6.97689	7.48844	7.80272	7.29981	7.72211	7.22099	7.81914	7.46974	7.58109	7.30233	7.26701	6.90945
222423_at	9.29394	8.46289	8.7553	9.31834	9.5108	9.31514	9.05097	9.16492	8.77607	9.08438	9.48616	8.721	9.6895	9.66938	9.34147	9.81185	9.34385	9.22934	8.96912	8.81422	9.61669	9.33345	9.44459	9.29234	8.41829	9.11303	8.9392	9.45787	9.29562	8.40173	9.72207	8.83499	9.17717	9.34554	9.71057	9.29856	9.58937	8.94188	9.17995	9.19198	9.32325	9.18029	9.20266	9.21442	9.39066	9.18925	9.19936	9.33764	8.44612
222424_s_at	7.25496	7.41081	7.03044	6.88803	7.09564	7.03191	6.85787	6.97304	7.12767	6.90607	7.07213	7.29017	6.64033	6.84804	6.84178	6.99045	6.37766	6.83699	7.17023	6.58875	6.76197	7.21145	7.16414	6.8094	6.67529	6.85008	6.95623	6.67944	7.11711	6.37997	7.01168	6.97934	7.00685	7.43622	7.16567	6.59242	6.88539	6.7417	6.88459	7.27625	7.07569	7.49388	6.9224	6.99124	6.82745	7.02434	6.82517	6.5029	6.97885
222425_s_at	7.86864	7.91784	7.78984	8.10989	8.01298	8.25797	8.51663	8.22811	8.42247	8.3108	7.75327	7.48448	7.7809	7.80438	7.653	7.87998	7.5699	7.43834	8.16241	7.72842	7.44522	8.53548	8.31741	8.17871	7.80221	8.12602	7.59742	7.21775	7.18511	7.45932	7.71607	7.92633	8.50731	7.92786	8.16897	7.60756	8.14063	8.12628	8.30723	8.57149	8.01051	8.40923	8.64608	8.60082	8.04201	8.39265	8.31872	8.18688	7.62567
222426_at	6.7833	6.85563	6.5714	7.13469	7.09691	7.03947	7.1373	6.68684	6.82864	6.89756	7.19692	6.36532	6.94326	6.54204	6.54623	6.95551	6.89717	6.77145	6.21924	6.35744	6.62702	7.11486	6.99047	6.74829	6.19943	6.71232	6.48498	6.53321	6.25192	6.05288	6.81782	6.96561	7.205	7.28872	7.5078	6.18734	7.08705	6.6056	7.3875	7.48852	6.70969	7.35788	7.48563	7.32201	7.31763	7.41902	7.39168	7.73042	6.0582
222427_s_at	8.14516	7.54273	7.642	8.01712	8.003	7.91518	8.08454	7.82757	7.64566	7.49834	9.1018	8.80403	9.03944	9.34366	8.34318	9.31648	9.19093	8.39981	8.83798	8.52846	8.66407	7.927	8.17567	8.12295	7.43878	8.96332	8.9637	9.44619	8.23572	8.8761	9.17086	8.55746	8.15767	8.88498	8.43971	8.73781	8.47272	7.73052	7.87606	7.62139	8.17003	8.13981	7.99457	8.05667	7.96681	7.9219	7.79305	7.68434	8.16159
222428_s_at	8.09731	7.44301	7.50895	7.90598	7.72363	7.58031	7.93694	7.49112	7.39769	7.34635	8.67796	8.77397	8.30649	9.06309	8.20687	9.09085	9.06654	8.54969	8.42934	8.10601	8.36654	8.07875	8.2241	8.01548	7.55724	8.55618	8.38905	8.98048	8.2587	8.5953	8.70722	8.11734	7.54021	8.48287	8.26581	8.20451	8.21547	7.67582	7.67132	8.21017	7.90232	8.16768	7.74408	8.02513	7.87225	7.63948	7.63988	7.61468	8.30805
222429_at	7.00911	6.84901	7.12174	7.22503	6.95543	6.77705	6.93425	7.17492	7.20794	7.08646	7.45434	7.17838	7.13105	7.22878	7.28754	8.00293	6.95518	6.98107	7.45247	7.65079	7.20312	7.2798	7.2798	6.86265	6.62436	7.94126	7.17824	6.9823	6.86474	7.52726	7.33456	7.63501	7.13959	7.57804	7.27306	7.24973	7.39029	6.88178	6.9617	7.22361	7.1907	7.15977	7.22247	7.24235	6.48795	6.97419	6.85018	6.83346	7.23034
222430_s_at	9.03795	8.31944	8.43982	8.74412	9.21492	9.11591	8.69267	8.83565	8.69715	8.59806	9.42069	9.09239	9.64475	9.74117	9.50625	9.32401	9.8818	9.798	9.17466	8.95769	9.2067	9.15461	9.09241	9.3821	8.55267	9.2529	9.62884	9.59195	8.39454	8.74273	9.52987	9.59247	9.32327	9.88331	9.31008	8.88967	9.34	8.91901	8.70612	9.06317	9.17537	9.18067	8.92439	9.44886	9.23634	8.95072	9.38005	9.07557	8.90657
222431_at	9.88232	9.36858	9.55023	10.0117	9.91876	9.79848	9.57433	9.59769	9.34714	9.38457	10.2986	10.2504	10.149	10.2072	10.2724	9.7228	10.5549	10.1628	8.99785	8.74991	10.1617	9.82976	9.97833	9.91832	9.04906	9.33766	10.39	10.3408	8.8654	8.69672	10.2693	9.85283	9.99045	9.96764	10.2799	10.368	10.1315	9.52048	9.54945	9.30967	9.58233	9.87664	9.5468	9.90307	10.2262	9.82619	10.2547	10.0518	10.0285
222432_s_at	8.4837	8.38374	8.35447	8.84322	8.70804	8.65868	8.7592	8.02496	8.38651	8.60791	9.17687	8.81432	8.56512	9.17881	8.88299	8.68348	8.49092	8.80114	8.75586	8.84249	8.65114	8.82949	8.92095	8.66458	8.36595	8.21993	8.85064	8.86679	7.98703	8.40363	8.64336	8.92735	9.25686	9.14677	9.03667	8.80349	8.78414	8.66034	8.44667	8.5518	8.57774	8.9284	8.71845	8.75206	8.67534	8.48404	8.50153	8.53811	9.33571
222433_at	6.84482	6.59398	6.71552	7.06056	6.83775	6.77093	6.86809	7.27081	6.65275	6.8307	7.70494	7.88647	7.61282	8.00719	7.24737	8.34134	8.68317	8.03929	7.30667	8.30872	8.22188	6.78609	7.06809	7.06373	6.30883	8.04666	7.61312	7.99423	7.66041	7.68426	8.52791	8.04866	7.06405	7.66041	7.63614	7.53706	7.79588	7.2336	6.74607	6.89734	7.44688	7.06837	6.58844	7.2283	7.09672	6.89301	6.60257	6.79536	8.41817
222434_at	4.53448	4.81614	4.57754	4.68348	4.677	4.58244	4.76911	4.80589	4.69805	4.68548	4.60243	4.85341	4.56553	4.35993	4.33076	4.91594	4.6484	4.62941	4.83185	4.8857	4.90032	4.5901	4.68728	4.71	4.84371	4.63623	4.47817	4.62699	4.74008	4.76135	4.6409	4.92987	4.25956	4.48178	4.60073	4.50607	4.6409	5.01625	4.44468	4.37354	4.92762	4.68024	4.34458	4.28751	4.34982	4.39247	4.22606	4.3108	4.79683
222435_s_at	6.11244	6.42256	5.99525	6.7001	6.1609	6.17972	6.41575	6.28303	6.17887	6.33142	7.05265	7.24953	8.23998	7.61968	8.19262	7.48573	6.4284	7.56789	7.66401	6.70971	6.89548	6.48501	6.61369	6.63968	6.53017	6.94665	7.29926	6.97708	7.48659	7.24072	7.43673	8.50211	6.58014	7.17907	6.47773	7.78034	6.55758	6.44321	6.47056	6.21707	7.00765	6.18051	6.20351	6.68547	6.70086	6.72864	6.36025	6.31506	6.79066
222436_s_at	8.09947	7.78392	7.8525	8.06162	7.84677	8.25539	8.15484	7.75561	8.218	8.0404	8.32006	8.49187	8.87828	8.80407	8.51957	7.98916	8.60353	8.17579	8.06063	8.00289	8.43835	8.30251	8.23708	8.31381	7.54298	8.19282	8.42469	8.51584	7.90464	7.76212	8.53932	8.35233	8.35838	8.52645	8.53152	7.91948	8.47272	8.14941	7.99966	8.33043	8.13375	8.22067	8.2302	8.18972	8.2568	8.40162	8.01245	8.14011	8.17502
222437_s_at	9.38709	9.17732	9.64088	9.43916	9.44765	9.82869	9.31592	8.70192	9.24986	9.80225	10.0967	9.91705	10.2786	10.4652	10.0402	9.07799	10.1648	9.93636	9.47209	9.08125	9.47911	9.72146	9.75244	9.48312	8.35466	9.80358	10.429	10.3246	8.99122	9.33571	10.1942	10.206	9.88895	10.2844	9.98323	9.62378	9.8597	9.32042	9.37109	9.68705	9.57366	10.0429	9.4585	9.97946	9.82779	9.68141	9.76755	9.72358	8.53861
222438_at	4.5966	4.26984	4.45954	4.30586	4.60874	4.46006	4.56488	4.34971	4.4209	4.60015	4.84109	4.76576	4.64635	4.64021	4.70076	4.55356	4.83752	4.86864	4.86588	4.06317	4.62617	4.57131	4.58121	4.63252	4.42195	4.47486	4.59887	4.75877	4.4795	4.38675	4.98523	4.43525	4.49476	5.07438	4.84169	4.47452	4.54384	4.20544	4.43313	4.3087	4.79819	4.32573	4.58279	4.56835	4.58279	4.59385	4.31803	4.12738	4.8713
222439_s_at	9.70462	9.13819	9.67305	9.48118	9.47378	9.05016	8.8171	8.94679	9.07138	8.99	9.68322	9.38987	9.70778	9.61139	9.40991	8.78087	9.06987	9.27228	9.1381	8.70442	9.43569	9.39883	9.60779	9.63671	9.15744	9.56716	8.72304	8.64713	8.9673	8.50367	9.21474	9.8397	9.79403	9.19318	9.44222	8.94849	9.40778	8.80243	9.20481	9.11189	9.69185	8.98552	9.0728	8.82071	9.55014	9.29606	9.79878	9.66662	9.23624
222440_s_at	7.80394	7.89206	7.92307	7.81487	7.74844	7.58976	7.52344	8.0161	7.80227	7.51047	8.24207	7.81526	7.99205	8.11868	8.05618	7.69858	8.17888	7.92444	7.89992	7.921	7.92878	8.20802	7.92878	7.83179	7.13187	8.09042	8.04341	7.84278	7.91952	7.48504	8.18425	8.23885	7.94072	8.0915	7.96589	7.66959	7.99615	7.71353	7.82446	8.28308	7.85446	8.16319	7.95377	8.05639	7.778	7.8027	7.84588	7.8422	7.79613
222441_x_at	5.99084	6.27591	6.61123	6.54192	6.23091	6.68971	6.87532	6.66279	6.12457	6.56535	7.31432	6.90023	7.17133	7.0337	7.17302	7.70918	7.0781	6.49363	6.99556	7.3631	6.35957	7.10941	6.43545	6.5731	6.43564	7.028	7.42864	6.77754	6.28368	7.76611	6.58514	6.95652	6.90728	7.20709	7.0735	7.16068	6.88068	7.089	6.87602	6.53622	6.97995	6.39395	6.55166	6.61009	6.90389	6.81277	6.55852	6.46441	7.11498
222442_s_at	6.01167	5.90655	6.28087	6.76005	6.19348	6.67504	7.17331	6.73943	6.52374	6.70669	7.34189	6.45291	6.86417	6.79124	7.76376	6.97428	6.58051	6.4939	6.79961	6.55141	6.69791	7.25166	6.94387	6.75595	5.94855	6.60785	6.86045	6.62479	6.10723	5.95391	6.79051	6.78041	6.97648	6.60671	7.52737	6.60344	7.10693	6.70055	7.04103	6.7864	6.84404	6.75499	6.67284	7.07746	6.90572	7.3235	6.3781	6.65119	6.4914
222443_s_at	7.97098	7.99831	7.60861	7.72469	8.21958	7.68593	7.63586	7.74903	7.94896	7.38603	8.85383	8.22044	8.11046	8.84704	8.21171	8.19672	9.11872	8.97636	8.26721	7.90833	8.49661	8.26407	8.15759	8.06928	7.69623	8.18971	8.59756	8.97071	8.1538	7.46855	8.15081	8.64836	8.13367	8.91947	7.89109	8.09456	8.22626	8.06882	7.17684	7.62926	7.62465	8.22037	7.45452	8.39993	7.77029	7.43787	7.94117	7.67436	8.137
222444_at	7.53484	6.94168	7.06964	7.397	7.49578	7.37302	7.05904	6.73999	6.92948	6.98776	7.93839	7.39366	7.47663	8.02473	7.68479	7.4807	8.36321	8.44444	7.05035	7.0946	8.05771	7.55489	7.76702	7.63589	6.50316	6.89995	7.7512	7.64014	7.48262	6.66636	8.02946	7.32321	7.25287	7.66624	7.7787	7.51383	7.87711	7.52377	7.12847	7.13095	7.49416	7.42719	7.45381	7.19427	7.2543	7.04785	6.95033	7.23299	8.15719
222445_at	8.72777	8.35	8.50361	8.76048	8.97684	8.89002	8.7475	8.77904	8.68891	8.63096	9.14366	8.82524	8.72161	9.05382	8.84269	8.23734	9.32942	8.89322	8.33283	8.32852	8.91393	8.92681	8.94527	8.75599	8.50542	8.26435	9.03994	9.12231	8.34737	7.86784	8.70136	8.59803	8.85831	9.32999	8.99207	8.45176	8.94276	8.66292	8.90628	8.53343	8.74559	8.88555	8.71084	8.96922	8.90971	8.78183	8.97185	8.71459	9.02468
222446_s_at	8.13203	8.20425	8.08797	8.62245	8.66413	7.9514	7.68403	8.89655	8.23625	8.0666	8.55831	8.23442	7.78276	7.9032	7.63968	7.92226	6.71809	9.08357	8.616	9.37026	8.59025	8.56633	7.81635	7.89309	7.47399	9.32496	8.0484	7.25766	9.37015	7.93723	9.11341	8.37863	8.32251	9.46188	7.63085	7.92792	7.55528	7.68032	8.20935	8.37319	9.06971	8.45006	7.82185	8.00146	7.68974	7.61305	7.81017	7.61673	9.19412
222447_at	8.30604	7.91253	7.97986	8.14318	8.90217	8.79373	8.4367	8.0712	8.29229	8.53892	9.01609	9.43399	8.19014	8.92785	8.39884	9.18831	9.46642	9.44996	8.19312	8.85946	8.6641	8.34576	8.6592	8.55867	7.65974	9.47039	9.01943	9.04805	8.47535	8.18364	8.93058	7.91101	8.847	10.2395	8.81966	8.77487	9.05616	8.32153	8.56466	8.90747	8.50888	8.59032	8.84126	8.70545	9.00288	9.04856	8.81687	8.95328	8.16071
222448_s_at	7.73848	6.78768	7.04027	8.16342	7.799	7.98973	8.11886	7.62236	7.62972	7.60207	8.30653	7.9514	8.50784	8.64309	8.32484	8.43149	8.65441	8.27572	8.21387	8.18653	8.23714	8.11415	8.05758	8.08722	7.31498	8.12833	8.39009	8.30703	7.3258	7.59496	8.0735	8.3965	8.28907	8.35469	8.63022	8.19207	8.42032	7.6359	7.55827	7.48063	7.79765	7.73358	8.08988	7.92309	8.12573	7.84506	7.86303	8.16423	8.62233
222449_at	7.53217	6.64729	6.6648	6.8543	7.21935	7.12769	6.9766	6.78749	6.88155	7.00852	8.31333	8.12994	9.16785	9.86405	8.48696	8.34236	8.71844	9.87252	8.328	9.01208	8.90231	7.21895	7.12269	7.20677	7.30306	9.54256	9.07906	8.868	8.6587	8.15715	9.23538	8.43342	7.07783	8.26329	7.67801	9.66134	7.47461	7.28418	6.83003	6.66993	7.60693	6.61002	6.49206	6.99792	7.03872	7.05292	6.62514	7.09686	8.85225
222450_at	8.33946	7.28453	6.69719	7.43137	7.64635	7.56032	7.3885	7.48282	8.08225	7.32846	8.87714	7.85575	9.74982	9.49138	9.30019	8.54893	8.71465	10.0597	8.79569	9.11437	9.13579	7.58269	7.64167	7.78953	7.40217	9.34499	9.65835	9.33295	9.35	7.44525	9.59303	8.78763	7.54335	8.6555	8.27389	10.0566	8.46017	7.52526	7.66218	7.70647	7.13441	7.48317	7.64497	7.59202	7.73597	7.76105	7.99355	7.94214	8.89143
222451_s_at	8.45319	8.22045	8.56772	8.82941	8.85436	8.69799	8.80299	8.21559	8.55802	8.736	8.38235	7.85502	8.03176	8.65215	8.63161	8.34194	8.52616	8.35213	8.40502	8.69447	7.63219	8.96163	8.7373	8.70386	8.30943	8.3623	8.54083	8.58623	7.33434	8.60909	8.54124	7.94444	9.19382	9.20826	8.83153	8.11516	8.78301	8.3618	8.89453	9.07697	8.22054	9.00782	8.94096	8.95795	8.87254	9.07979	9.10638	8.9711	7.19676
222452_s_at	6.64711	7.22508	7.0343	7.09056	7.05491	7.11504	7.32724	7.19613	7.20437	7.19347	7.11192	7.18014	7.54589	7.4417	7.76615	7.38559	7.59182	6.74751	7.41867	7.18715	6.73711	7.47591	7.22453	7.24855	6.5968	7.39351	7.51745	7.30961	6.30692	6.82979	7.2629	7.7929	7.79421	7.60027	7.73347	7.51226	7.36643	7.51402	7.64115	6.93018	7.41077	6.84071	7.6826	7.0597	7.58938	7.73333	7.27886	7.20638	7.11993
222453_at	8.0096	7.89955	6.89828	7.93331	7.76838	7.37031	7.01493	8.02442	7.22918	7.40664	8.57785	7.03961	8.97536	7.97013	7.21122	8.00011	8.66771	8.51464	7.55239	6.68013	8.20867	7.64034	7.47211	7.85443	6.74773	7.80704	7.63373	7.68268	8.39159	6.61343	9.36301	9.51213	7.69625	7.29576	7.676	7.67084	8.01728	7.21637	7.88999	7.42396	8.50754	7.72456	7.53396	8.03061	8.11667	8.03277	8.07592	7.50659	7.82771
222454_s_at	6.46841	6.53008	6.5565	6.48887	6.51163	6.67506	6.95228	6.78692	6.83652	6.83342	6.88748	7.20255	7.1051	7.27179	7.1477	6.59676	6.80714	6.96156	6.86062	7.8108	6.91954	7.06173	6.69961	6.74662	6.57376	7.30148	6.91071	7.18166	6.67837	7.14529	7.00453	6.78734	6.97286	7.66686	6.7289	6.74186	6.62474	6.68473	6.621	6.57397	6.59574	6.88721	6.6885	6.53371	6.49491	6.69656	6.75396	6.82874	6.98757
222455_s_at	6.20016	5.79837	5.96965	6.31078	6.09825	6.02706	6.23566	6.47815	5.6602	5.75322	6.09649	6.29968	6.53731	6.74063	6.34006	6.135	6.42926	6.98898	6.03055	6.57175	6.52007	6.30345	6.10932	6.12148	5.63687	6.51115	6.23086	6.54456	6.37681	6.09343	6.95504	6.23884	6.054	6.64574	6.15015	6.21053	6.03575	5.9542	5.83555	6.44231	6.23364	6.37183	6.06924	6.15726	6.25078	6.15617	5.77609	6.11263	6.19334
222456_s_at	4.13072	3.70849	4.35048	4.15084	4.27887	3.56009	3.7608	3.76768	3.60223	3.50632	4.75398	4.65496	3.67266	4.05648	4.20639	4.62508	4.01147	3.4929	3.96577	3.14895	3.76144	3.78132	3.77619	4.06383	4.69522	3.91164	3.91936	4.02521	4.22246	4.26077	3.78734	3.8105	3.95332	3.94934	3.74861	4.16506	3.95227	4.4236	3.80243	3.82463	3.94383	3.59176	3.70164	3.44821	4.71629	3.68139	3.99684	3.94396	4.19163
222457_s_at	8.70636	7.20269	7.97909	8.13869	8.21438	7.56466	7.37305	7.83627	7.0712	7.73491	9.14432	8.59383	8.56477	8.55075	8.76986	7.98156	8.36412	7.94582	7.84362	6.87188	8.94948	8.03664	8.27943	8.45988	7.61413	7.66798	8.05587	7.8012	8.09768	7.11728	8.10606	9.40578	7.62895	7.85428	8.09422	8.09768	8.41381	8.25161	7.45429	7.47115	7.98256	7.6864	7.13789	7.56339	8.00067	7.53931	8.24562	8.39184	8.27273
222458_s_at	4.28206	4.78783	5.15897	5.16871	4.8128	4.85504	5.6347	5.78126	5.07169	5.65809	4.81049	4.08173	5.6917	4.79542	5.4932	5.2303	4.21214	4.35614	5.06692	5.6277	4.60414	4.99955	4.99605	5.09181	5.36192	4.85191	4.91571	4.57883	4.76701	5.33035	4.61789	5.39169	5.09443	4.87518	5.28755	5.13166	4.89701	5.42169	5.01104	4.8198	6.15674	4.76324	4.95567	5.06661	4.97624	5.47918	4.40479	4.88402	4.72186
222459_at	6.56477	5.47067	6.92955	7.03529	7.16335	6.8078	6.8311	7.01821	6.26341	6.83461	7.02481	5.72386	6.99035	6.50485	6.64645	6.72751	6.8942	7.07485	6.42944	6.28543	6.89781	6.91	6.90636	6.74776	6.43078	6.12318	6.50666	6.16931	5.90846	5.8832	6.60437	6.78036	6.94016	6.46141	7.46851	6.6513	7.28375	7.33139	6.86935	6.50215	7.61702	6.65836	6.88352	7.17469	6.74144	7.15561	6.46373	6.72231	6.25038
222460_s_at	8.11551	8.07883	8.15871	8.16878	8.03053	8.10917	8.29117	8.5699	8.30109	8.09743	8.50631	8.58058	8.40501	8.3315	8.42887	8.86984	8.28704	8.19686	8.66575	8.47601	8.20424	8.38641	8.26183	8.29115	8.42197	8.85838	8.50693	8.25688	8.35581	7.96782	8.39159	8.77481	8.28392	8.41666	8.28417	8.39159	8.22929	7.93593	8.45483	8.26937	8.59807	8.3325	8.48526	8.21104	8.18803	8.23204	8.17007	8.26516	8.17558
222461_s_at	4.2893	4.50889	4.49425	4.24389	3.98441	4.2385	4.54949	4.11476	4.70761	4.08326	4.27337	4.13467	4.45565	4.15474	4.7222	4.66018	4.14576	4.25817	4.45196	4.5792	4.26379	4.25171	4.03039	4.29594	5.35207	4.30821	4.19518	4.2953	4.55598	4.94456	4.30336	4.14041	4.16149	4.14371	4.18254	4.525	4.15822	4.30762	4.34629	4.33051	4.35295	4.25011	4.42321	4.40765	3.9446	4.33468	4.25137	4.21344	4.32931
222462_s_at	7.45136	7.39313	7.65901	7.59163	7.42623	7.96639	7.82331	7.7423	7.74217	7.73163	7.9486	7.69713	7.60064	7.5076	7.49811	7.36508	7.36918	7.50982	7.86089	7.57207	7.65944	7.58911	7.50228	7.60793	7.58911	7.65804	7.41867	7.47709	7.67	7.96799	7.82655	7.29123	7.68596	7.53159	7.8845	7.48284	7.57408	7.74703	7.79158	7.83864	7.60623	7.60193	7.63473	7.5171	7.56747	7.70124	7.67694	7.66438	7.6982
222463_s_at	7.83593	7.12204	7.8118	7.26305	7.51369	7.0524	6.82219	6.84713	7.11168	6.81054	7.35139	7.33325	7.36788	7.16009	7.0328	6.48984	6.83473	6.68878	6.82207	6.59149	7.23351	7.41104	7.59856	7.10702	6.52094	7.00961	6.5769	6.52128	6.60383	6.88044	7.16322	7.04636	7.72287	6.64491	7.34832	6.86325	7.4135	7.0926	7.23038	7.13777	7.16927	7.01917	6.80827	6.97681	7.35427	7.32034	7.8287	7.7146	7.37988
222464_s_at	6.21219	5.543	6.0854	6.44563	6.49037	6.94403	6.51003	6.51696	5.90122	6.32898	7.65901	7.24814	7.61287	7.9038	7.67813	7.32584	8.28407	7.68124	6.98871	6.47883	7.19652	6.79067	6.39507	6.76251	6.18451	7.05916	7.65576	7.35028	6.5245	6.57785	7.64226	8.14539	7.34524	7.2418	7.23046	7.18175	7.43595	6.80923	6.63166	6.12174	7.14909	6.29388	6.42377	6.27169	6.98294	7.0621	6.63049	6.64679	7.51429
222465_at	8.56906	7.43627	8.08161	8.38251	8.66618	8.13071	8.15779	8.0715	8.08303	8.08888	9.30673	9.48091	9.40575	9.77311	9.21998	8.49424	10.2609	9.87258	8.51212	8.46963	8.83389	8.49488	8.7528	8.65134	7.31616	8.48279	9.84749	9.96196	8.97731	8.76595	9.92766	8.96933	8.46062	9.26782	9.24145	9.31504	8.70253	8.02699	8.09841	8.29143	8.45928	8.47902	8.93844	8.65704	8.62035	8.50178	8.30294	8.60532	9.24208
222466_s_at	7.05262	7.53365	6.80755	7.54359	7.53329	7.74121	7.65053	7.40097	7.17089	7.6493	7.77499	7.73785	7.29665	8.00183	7.64893	7.66574	8.1062	7.28221	7.00212	8.03682	7.5944	7.69707	7.81696	7.54121	6.96481	7.22746	7.79535	7.97372	6.80621	7.01949	7.64203	7.11168	7.89678	7.65001	7.89273	7.71107	7.94009	7.8132	7.08035	7.6415	7.2724	7.50927	7.95463	7.93892	7.58588	7.39852	7.65826	7.42215	8.13194
222467_s_at	6.9626	6.18393	6.89769	7.45909	6.66191	7.31213	7.13997	7.5192	7.1796	7.13336	8.07043	7.45055	7.85028	8.07173	8.29105	7.51034	8.11234	7.53201	7.94844	7.8514	7.5533	7.62319	7.6974	7.69472	6.76894	7.44705	8.09135	7.89978	6.95414	6.8945	7.76163	7.67154	7.50201	7.88237	7.83952	7.6579	7.60357	6.77659	7.55573	6.64854	7.73723	7.28531	7.00988	7.05231	7.61875	7.26802	7.35455	7.05496	8.44136
222468_at	8.1289	8.00731	8.06444	8.20393	8.70274	8.46719	8.31844	8.26994	8.22432	7.79049	8.72025	8.04489	8.23344	8.26505	8.3321	8.25467	8.27641	8.90547	8.09116	8.15341	8.71777	8.32093	8.40841	8.30709	8.14074	8.03645	8.31059	8.58265	7.98283	7.81722	7.99617	7.97552	8.61052	8.74754	8.50009	8.09539	8.39628	8.14243	8.60176	8.54675	8.63792	8.55755	8.47082	8.38276	8.08397	8.60434	8.49333	8.31777	8.08354
222469_s_at	7.57251	7.20976	7.29276	7.46676	7.70138	7.54929	7.47777	7.35627	7.45515	7.4344	7.87975	6.74982	7.45993	7.38474	7.39364	7.31947	7.33348	7.54368	7.02644	6.34175	7.31438	7.67036	7.60379	7.31438	7.74399	6.85023	7.31125	7.10916	6.83093	6.92817	6.74386	6.88653	7.8794	7.78275	7.65524	7.06184	7.55562	7.05013	7.72282	7.52487	7.40765	7.40706	7.42346	7.24728	7.12286	7.64021	7.46657	7.82618	7.2173
222470_s_at	5.62903	6.0131	5.97463	5.96741	5.80503	6.11285	6.22185	6.39785	6.33574	6.66501	5.79807	5.961	6.06517	5.83776	6.09799	6.83508	5.51296	5.47016	6.75	6.62283	5.47207	6.34161	6.19395	5.99379	6.93673	6.22789	5.76191	5.71425	5.94853	6.57683	5.6477	5.75077	6.51084	6.05555	6.06218	6.13494	6.02765	5.70013	6.35814	6.10138	6.21823	6.26505	6.62731	6.42185	6.1844	6.45539	6.34092	6.3718	5.36887
222471_s_at	5.55101	4.94964	5.29331	5.51983	5.32014	5.6522	5.0568	5.67701	5.41115	5.51181	5.80058	6.24267	6.4052	5.93591	6.53208	5.95469	6.57243	6.32351	5.93454	6.31689	5.88125	5.52503	5.891	5.66095	5.30488	6.34144	5.82805	6.21537	6.30467	5.6622	6.37137	6.10634	5.89683	5.91577	5.95272	5.80481	5.92945	5.80488	5.29135	5.31308	5.41063	5.36745	5.50937	5.60345	5.73179	5.27636	5.6065	5.4182	6.0502
222472_at	8.85255	8.06237	8.29759	8.56812	8.75366	8.642	8.4631	8.47	8.37322	8.57345	9.39339	8.81036	8.43064	8.75353	8.74378	8.39147	9.1672	9.48968	8.11124	8.03833	8.57659	8.86888	8.82718	8.73056	7.92885	8.57107	8.80153	9.00875	8.21808	7.38908	8.5741	8.57714	9.15745	9.28519	8.98993	8.86736	8.90455	8.60055	8.33206	8.59989	8.19414	9.00693	9.0379	9.06293	8.53518	8.74372	8.70113	8.7676	8.97113
222473_s_at	6.83782	6.07257	6.48123	7.50602	6.84586	7.27279	7.3076	6.88569	7.08066	7.36775	7.94169	7.61727	7.88095	7.63859	8.06225	8.22632	7.78798	6.99968	7.48317	7.5928	6.85713	7.47986	7.36779	7.40938	6.60054	7.43674	7.90958	7.72921	6.29106	6.71537	7.84435	8.00685	7.59749	7.73587	8.04401	7.84175	7.94253	7.18468	7.15089	6.50378	7.03804	6.87161	7.48973	6.73392	7.67204	7.3077	7.36756	7.67867	7.59184
222474_s_at	6.47679	5.86787	6.52147	6.39775	6.02543	6.70953	6.46173	6.52287	6.78053	6.54474	6.8174	6.71091	6.89874	7.38927	6.52261	7.04488	6.83628	6.32679	7.02978	7.06787	6.38882	7.01146	6.78007	6.98733	6.54871	7.1276	6.67825	6.55933	5.83369	6.3748	6.60335	6.75312	7.12907	6.74771	7.15069	6.23433	6.90762	6.5225	6.4865	6.8908	6.71575	7.26087	7.08205	7.61246	6.6178	6.68973	6.77427	6.16015	6.33959
222475_at	6.848	6.7004	6.70481	6.72177	6.60845	6.27127	6.54333	6.47214	6.67592	6.44435	6.95512	6.42579	6.71361	6.83401	6.87424	6.65049	7.00786	6.95175	6.65023	6.67688	6.93238	6.46018	6.71325	6.71987	6.71987	6.84277	6.6734	6.6734	6.81781	6.38018	6.88378	6.74734	6.67158	6.92269	6.25829	6.37232	6.6202	6.63508	6.60536	6.67747	6.77165	6.45084	6.27243	6.69514	6.31253	6.39782	6.52635	6.46913	6.64432
222476_at	7.151	6.95882	6.23595	6.94907	7.13965	7.07954	7.16268	6.75667	6.55027	6.81749	7.46381	7.20486	7.42883	7.56951	7.37013	7.53675	7.68823	7.18433	7.44414	7.47779	7.38191	7.01902	7.06953	6.91707	6.41262	7.70069	7.57998	7.52794	6.86352	6.76403	7.81027	7.24294	7.10807	7.73487	7.14007	7.18222	7.26887	6.87764	6.70612	6.84529	7.14357	7.0782	6.93691	6.86579	7.28061	7.10829	6.9793	7.24878	7.05487
222477_s_at	10.7481	9.85724	9.328	9.93594	10.5349	10.8385	10.5613	9.00818	10.4223	9.79236	10.326	10.6801	9.53721	9.84274	9.86969	9.73418	10.0274	9.27508	10.0143	10.3574	10.0713	10.4472	10.5355	10.5858	10.1799	9.44636	10.0717	10.3879	8.21114	8.40592	9.39559	9.94937	11.0319	10.4143	10.7709	9.61932	10.6059	9.92578	10.5845	10.1633	9.06097	10.9784	10.5045	10.9318	10.6596	10.6386	10.7069	10.5056	9.96338
222478_at	7.74467	7.35791	7.80919	7.95125	8.0232	8.0475	8.19152	8.18856	7.75673	8.10905	8.82541	8.92845	8.424	8.56789	8.34344	8.36496	9.13977	8.7694	7.9904	7.70812	8.26345	8.46513	8.4587	8.24222	7.16095	7.98325	8.88451	8.77639	7.97496	7.13749	8.45845	8.42682	8.56637	8.77277	8.67026	8.35518	8.57375	7.96437	8.4067	8.28678	8.66218	8.45329	8.42519	8.16415	8.53064	8.35576	8.39204	8.1577	7.85768
222479_s_at	7.3335	7.616	7.10723	7.29864	7.30734	7.38691	7.71623	7.35487	7.56391	7.50728	7.64869	7.0018	7.77781	7.64776	7.53601	7.5627	7.2871	7.33569	7.4787	7.44103	7.28731	7.58697	7.33604	7.34707	7.25888	7.4837	7.4837	7.20504	7.46311	6.97813	7.4837	8.04631	7.65898	7.63096	7.66281	7.21725	7.6781	7.83067	7.40461	7.07497	7.44291	7.44291	7.56905	7.69611	7.48161	7.72057	7.42325	7.22729	7.40671
222480_at	5.40643	5.31617	5.53275	5.4964	5.31009	5.04498	4.62798	5.36956	5.551	5.22996	5.97257	5.29205	6.13007	6.0106	5.72176	5.27489	5.8347	5.63453	5.61104	5.7198	5.34824	5.4448	5.45083	5.64242	5.89538	5.33921	5.93306	5.88865	5.66772	5.44047	5.3113	5.48729	5.64834	5.96298	5.35477	5.48286	5.35264	5.18791	4.96635	4.83163	5.20744	4.96666	5.24343	5.30417	5.09028	5.53165	5.43828	5.47153	5.288
222481_at	8.44266	7.87074	7.62938	8.07784	8.18343	7.88533	7.96225	8.03319	8.12338	7.7626	8.45671	6.99392	7.80356	7.62142	7.56964	7.887	8.1635	8.21739	7.78934	7.31751	8.2079	8.18306	8.20663	7.89282	7.35267	7.9905	7.52307	7.59837	8.30003	7.21189	7.78473	7.4947	7.91404	8.3564	7.86669	7.30456	8.4564	7.80784	8.27691	8.36591	8.38782	8.21486	7.90755	8.35489	8.05831	8.52314	8.05558	8.56553	6.97601
222482_at	7.13357	6.80915	6.99849	7.38037	7.1443	6.5863	7.03097	7.54607	7.12652	7.00146	7.15319	6.76631	7.42101	7.36521	7.22862	7.15494	7.54245	7.96417	6.83684	6.99812	7.22577	7.09367	7.47288	7.13914	6.64583	6.88078	7.45595	8.0456	7.61976	6.657	7.23324	7.0732	7.17719	7.35261	6.77548	7.4553	6.99608	6.80952	7.16768	7.32313	7.5289	7.33193	7.11908	7.47866	6.87248	7.15894	6.99979	7.42927	7.23404
222483_at	7.00673	7.08436	6.81829	6.84301	7.0795	7.09737	6.83941	6.89394	6.97051	6.96173	7.06106	6.93066	7.44265	7.09461	6.82948	7.91255	6.77225	6.94511	7.16663	7.49595	7.3667	6.99949	6.77074	6.83418	6.68193	7.13271	6.78275	7.23969	7.48716	6.70295	7.44267	7.49715	7.08172	7.41105	6.83498	6.82273	7.43033	6.81188	6.88709	7.15053	7.01602	6.94495	6.71076	7.09507	6.62232	6.9921	6.91909	6.92254	7.87325
222484_s_at	11.8188	11.1956	10.826	11.6413	12.3759	12.7712	12.2788	11.6398	11.8411	11.7816	11.9286	11.1221	10.7197	11.5134	11.0884	13.3353	11.3882	11.4399	12.0946	9.14423	11.6637	12.2183	11.8879	12.2505	12.6345	9.21502	10.9706	12.1934	10.2388	10.3354	10.1391	11.0028	12.8352	12.0886	13.3282	9.76043	13.0765	11.9695	12.1953	12.3873	11.8098	12.6887	12.5824	12.4015	12.3183	12.4222	12.5965	12.2229	10.7349
222485_at	5.80968	6.17537	6.06336	6.0713	6.08835	6.24438	6.31088	6.38658	6.19509	6.56066	5.43114	5.65513	5.44055	5.64671	5.51411	5.75507	5.53456	5.40869	5.84721	5.98086	5.54325	5.80682	5.80352	5.91113	6.32156	5.69636	5.64927	5.63596	6.23691	5.95675	5.7537	5.74244	6.10872	5.77049	5.74052	5.70815	5.57864	6.10547	6.133	6.18455	6.01989	6.07287	5.83787	5.98999	5.88047	6.20873	5.89501	6.01153	5.72407
222486_s_at	5.18842	4.87364	5.37649	5.15702	4.63688	4.52297	5.51198	5.28001	5.62881	4.87199	5.70991	5.57748	7.31969	8.31906	6.54473	5.85567	6.83216	4.87497	6.63949	6.13659	5.60509	5.96228	5.53724	5.68528	6.5643	5.81949	5.54699	5.26628	5.08525	5.51266	5.88174	7.5807	5.91641	6.12612	5.9847	5.80592	6.61645	6.45251	6.02846	5.30357	8.1742	5.34894	4.93486	5.97549	5.95303	5.61288	5.39055	4.9068	5.79433
222487_s_at	6.89157	5.60736	6.42648	7.40794	6.83539	7.32991	7.01033	6.30012	7.0459	7.01354	7.47665	7.37032	7.82227	7.77085	6.8204	6.39677	7.37435	7.46269	7.14491	6.83516	7.3605	7.06038	7.49444	7.47112	6.29064	6.72972	6.94925	7.0682	6.82125	6.34968	7.08282	7.00834	7.12193	7.81037	7.30619	6.72961	7.55171	7.24464	6.77555	7.2973	6.05072	7.36462	6.5887	7.71032	6.95436	6.72117	6.62503	6.67671	7.17587
222488_s_at	7.92347	6.62515	7.34949	7.97337	8.04202	7.87472	7.8181	7.94084	7.69626	7.93819	8.88992	8.96451	8.75844	9.23086	8.39878	8.89201	8.88702	9.05261	8.45686	8.28605	8.31448	8.24076	8.21183	8.12973	6.90648	8.52802	8.90383	9.18729	8.49464	8.53733	9.16524	8.13584	7.88488	8.92159	8.54401	8.54683	8.46044	7.86295	7.69669	8.24186	7.90209	8.29474	7.56112	8.1372	8.04738	7.92974	8.17375	8.06064	8.61312
222489_s_at	7.449	7.2862	7.29365	7.6524	7.6898	7.84466	7.4944	7.33616	7.54175	7.49443	7.77933	7.50762	7.87887	8.02493	8.35238	7.61713	8.19311	8.03242	7.46695	6.77051	7.89238	7.67862	7.84784	7.55943	6.98634	7.5788	7.83412	7.8325	6.7467	7.06257	7.71168	7.76105	8.0929	7.98161	7.77074	8.36177	8.05688	7.28578	7.74413	7.46915	7.62003	7.71741	7.43694	7.67178	7.73261	7.66886	7.90965	7.74763	7.53955
222490_at	5.36892	4.91254	5.22012	5.26895	5.51185	5.41871	5.22078	5.45501	5.24644	5.42827	5.55761	5.38764	5.04379	5.29365	4.97004	5.681	5.59734	5.53116	5.40714	5.39923	5.4834	5.27469	5.2918	5.34177	5.08477	5.68555	5.25428	5.30553	5.27995	5.24302	5.51622	5.65598	5.31805	5.41651	5.30192	5.28197	5.67278	5.17125	5.26257	5.54005	5.29073	5.62645	5.51685	5.46089	5.58016	5.33236	5.3023	5.45937	5.28975
222491_at	6.04657	5.80936	6.27919	5.96199	5.90345	6.05967	6.40635	6.37598	6.26705	6.31659	6.01238	6.13614	6.41394	6.17793	6.25554	6.526	5.9095	6.01599	6.74793	6.71362	6.21109	6.31431	6.15537	6.33923	6.41822	6.23197	6.41666	5.91	6.22524	6.20683	6.20732	6.00565	5.94668	6.24247	6.4422	6.23197	6.09362	6.22786	6.15578	6.41941	6.32081	6.21683	6.06329	6.08712	6.14808	6.11821	6.16605	6.15773	6.18883
222492_at	7.28959	7.54155	7.63897	7.61927	7.38067	7.18458	7.20236	7.97293	7.38543	7.13647	7.26086	7.16612	7.30268	7.02357	7.10828	7.59442	7.06892	7.18098	7.61297	7.72334	7.59919	7.17771	7.22715	7.17929	7.72203	7.67746	7.13102	7.5116	7.50178	7.43127	7.2255	7.1267	7.42247	7.37321	6.97865	7.58773	7.09458	7.40724	7.64257	7.34488	8.52801	7.294	7.46198	7.37306	7.42498	7.59351	7.60411	7.55493	7.19572
222493_s_at	5.84378	5.38776	5.67759	5.56953	5.6244	5.23652	5.57511	5.42085	5.77132	5.33655	5.39195	5.60629	5.85116	5.4927	5.8714	5.67583	5.42057	5.53744	5.81762	5.63996	5.8391	5.87877	5.65327	5.52721	5.26028	5.72243	5.5182	5.71443	5.6981	5.33338	5.53871	5.65606	5.48217	5.81748	5.58142	5.26106	5.48121	5.99541	5.45163	5.65393	5.56436	5.49447	5.32177	5.39327	5.50749	5.61056	5.55315	5.69609	5.63467
222494_at	7.67542	7.52258	7.39219	7.99108	8.10027	7.95462	7.46628	7.67836	7.63141	7.55845	9.20774	8.64738	8.59461	8.81371	8.7324	8.24537	9.69	8.85586	7.78961	7.67856	8.30256	7.8335	7.83472	7.91141	7.28174	8.16858	8.61557	9.35642	8.74669	7.37169	9.31789	8.85729	8.3125	9.10665	8.0315	8.42513	8.48814	7.39745	7.32854	7.24325	7.72721	8.06231	7.22509	7.59192	7.74348	7.6312	8.17272	7.92091	8.7332
222495_at	8.24903	8.02727	8.18079	8.5986	8.81263	8.43136	8.37315	8.36314	8.04797	8.37727	9.36581	9.14617	9.16537	9.17059	8.91429	8.92231	9.32695	9.45533	8.71398	8.60125	8.88733	8.67154	8.60608	8.64828	7.94662	8.71386	9.36048	9.36676	8.15384	8.79428	9.30621	8.78859	8.74633	9.29022	8.87491	9.15361	8.94078	8.28847	8.46644	8.01633	8.66302	8.56826	8.81585	8.62191	8.74734	8.60851	8.57553	8.37328	8.79202
222496_s_at	7.81952	7.55547	8.25098	8.603	8.25987	8.49359	8.42591	8.52478	8.46849	8.79195	8.23768	7.88036	7.78535	8.19163	7.58297	7.76778	7.51115	7.08	8.11913	7.87042	7.15099	9.03743	8.46294	8.62381	7.76521	7.75601	8.30761	8.02315	6.6589	6.91815	7.59352	7.81311	8.56544	7.87428	8.60057	8.12303	8.55024	8.03802	8.32646	8.17204	8.20901	8.39258	8.80354	8.54573	8.53396	8.86873	8.46169	8.73169	7.333
222497_x_at	8.0602	7.81023	7.70009	8.14785	8.06449	7.90011	8.06848	7.94653	7.72785	7.80132	8.8875	8.98239	8.54546	9.4197	8.74042	8.34836	8.78436	8.92075	8.21628	8.12837	8.21455	8.20214	8.34775	8.15813	7.24007	8.58579	8.83229	9.2153	8.39983	8.33565	9.42188	8.59026	8.43766	8.77735	8.41954	8.12547	8.33805	7.79023	7.88244	7.55296	8.38527	7.7831	8.00538	7.9916	8.22724	8.01858	7.99457	7.80768	8.99038
222498_at	6.93708	6.49345	6.52106	6.95669	7.02162	7.10362	6.93238	7.16435	6.80624	7.02164	7.89839	6.92322	7.27817	7.37547	7.5886	6.60895	7.58065	7.10073	6.75211	6.65254	7.14681	7.04555	7.30077	7.20312	6.48138	6.70172	7.08779	7.57966	6.50407	6.67073	7.47366	6.94387	7.46359	7.1883	7.37694	6.68158	7.23427	6.86742	6.63374	6.8621	7.07534	6.91886	7.61428	7.24408	7.32803	7.14916	7.04478	6.95474	6.90894
222499_at	7.31707	7.05239	7.12282	7.05824	7.184	7.20054	7.257	7.47733	7.43813	7.31536	7.22593	6.57779	7.22293	7.14353	7.32119	7.23222	6.87874	6.95709	7.40117	7.36388	7.02233	7.51962	7.38999	7.20562	7.075	7.3953	6.90259	6.81639	6.96292	6.88814	7.00266	7.06113	7.42243	7.24603	7.28392	6.94384	7.27785	7.30945	7.28191	6.9215	7.6501	7.35258	7.24025	7.21718	7.62965	7.59582	7.46496	7.5353	7.18744
222500_at	6.00936	6.43762	5.89417	6.03108	6.56368	6.46589	6.08843	6.75837	6.19356	6.58791	6.60415	5.973	6.12518	6.40779	6.24421	6.17046	6.3927	6.63302	5.99858	6.25036	6.39855	6.49652	6.25034	6.22633	5.51653	6.53685	6.56527	6.29501	5.73383	6.40983	6.09934	6.40841	6.68835	6.46976	6.61345	6.00873	6.30453	6.09247	6.44499	6.37103	6.94487	6.16062	6.3714	6.55046	6.47922	6.65057	6.06027	6.30336	6.17806
222501_s_at	3.42248	3.56319	3.61431	3.4402	3.49734	3.43139	3.78488	3.51261	3.72826	3.4981	3.23508	3.54642	3.59854	3.36948	3.67386	3.81577	3.38862	3.18924	3.70876	3.70399	3.41632	3.62421	3.49515	3.34813	3.9881	3.62482	3.52855	3.52176	3.60795	3.57175	3.38103	3.5819	3.55139	3.41951	3.51396	3.62862	3.42877	3.55396	3.6945	3.66402	3.40877	3.75735	3.63152	3.66032	3.40589	3.58647	3.5419	3.55396	3.53428
222502_s_at	5.64977	5.39374	5.91611	5.42629	5.28898	5.60287	5.88496	5.64741	5.37384	5.67438	5.80153	6.24638	6.49281	6.14416	6.18827	6.26614	5.72122	5.34492	6.3193	5.7169	6.02348	6.22959	5.71292	5.8485	5.6828	5.73169	5.78133	5.62102	5.57129	5.72707	5.61664	6.10844	5.9334	5.66845	5.93323	5.61161	5.9446	5.4332	5.77892	5.5592	5.72919	5.41919	5.31867	5.66798	6.1992	5.99269	5.57392	5.78088	6.3435
222503_s_at	7.08108	6.53309	6.69159	7.23526	7.09547	7.20373	7.19326	7.09947	7.03741	6.63968	8.22965	7.96494	7.74501	8.69238	7.97401	9.06859	8.80834	7.78	8.3408	7.88641	7.72509	7.10259	7.36179	7.76171	6.87762	7.99578	7.92016	8.95233	8.35218	8.02281	8.49478	7.72739	7.32322	8.46262	7.61029	7.77691	7.67268	7.2101	6.75927	6.99775	7.43021	7.46876	6.82408	7.38622	7.73811	7.14887	7.21716	7.09763	7.78212
222504_s_at	6.19509	6.03243	5.87771	6.12382	6.45302	6.37709	5.92879	6.02653	6.2792	5.97526	6.70244	6.25492	6.56385	6.41079	6.44574	6.97723	6.25328	6.16281	6.33712	5.97489	6.9652	6.31619	5.93479	6.24232	5.93976	6.43177	6.01676	6.26342	6.06298	5.8806	6.14125	6.13231	6.70393	6.75311	6.31382	6.17965	6.75427	6.36468	6.21702	5.84088	6.44188	5.90769	5.91572	6.27381	6.40502	6.36889	6.37079	6.03466	6.08921
222505_at	5.98899	5.623	5.46538	5.91363	6.00603	5.72806	5.94932	6.07349	5.81257	5.65916	6.56302	6.44194	6.18326	5.98635	6.31135	6.07621	6.2819	6.54036	5.55841	5.3229	6.2743	5.86685	6.04223	6.04326	6.15025	5.97621	6.11737	6.04489	5.84732	5.56872	5.97621	5.86613	6.17552	5.88534	6.35302	6.141	5.67053	6.08477	5.8751	5.72273	6.11718	6.12064	5.67014	5.78006	5.93284	5.93489	5.83564	6.06537	6.17492
222506_at	3.74014	4.34789	4.10987	4.03752	4.01035	4.22419	4.2879	4.29196	4.17466	4.29276	4.64389	4.77803	4.36822	4.10294	4.80562	4.01782	4.32957	3.95761	3.95971	4.2825	4.44738	4.34253	4.13886	4.28633	4.78536	4.15703	3.94455	4.26742	4.13019	4.25954	4.24923	4.15865	4.0092	3.92707	4.36358	4.42503	4.15703	3.82809	4.11064	3.4839	4.06097	3.84296	4.1981	3.81995	3.92585	4.64344	4.00187	4.00983	4.29094
222507_s_at	5.56517	5.97443	6.24559	6.55081	6.45356	6.70265	6.83263	6.85148	6.62814	6.52398	7.46436	6.70342	7.23115	7.18355	7.59437	7.36364	6.87826	6.08854	7.00178	7.12258	5.94849	7.31429	6.69272	6.97765	6.87414	7.3479	7.10254	6.62628	6.21575	6.4036	6.53706	7.16565	6.91631	6.99989	6.91196	7.38673	6.71843	6.36281	6.27643	5.94681	6.99712	6.66681	6.48318	6.66447	6.85739	6.8535	6.92148	6.44792	6.19429
222508_s_at	5.9801	4.99104	5.85053	5.29686	5.14166	4.9625	4.53946	5.009	5.12094	4.8414	5.83124	5.21072	5.89866	5.25508	5.13743	4.82683	5.04426	4.72326	5.07557	4.91027	4.90257	5.25981	4.95072	5.05789	6.28732	5.08171	4.81753	4.90166	5.27307	5.84683	4.95879	5.13173	5.04977	4.94351	4.88919	5.57007	5.187	5.14314	5.51731	5.26975	5.83267	5.01888	5.09086	4.73977	5.92503	5.4191	5.81442	5.84481	5.37856
222509_s_at	3.92067	4.07095	4.15993	3.82968	3.59971	3.54726	4.18994	4.13898	4.03588	3.79868	4.5564	4.20221	4.83267	4.49321	4.97831	4.41813	4.18235	3.80247	4.63424	4.34132	4.0175	4.30398	4.29392	4.05356	4.53602	4.23651	4.07953	4.08006	4.26113	4.75817	4.26625	4.51527	4.08361	4.27227	4.16939	4.34734	4.24259	4.60397	4.27076	4.04853	4.22438	4.1922	4.21491	4.36011	4.20642	4.18581	4.07149	4.1063	4.18569
222510_s_at	5.21787	5.36016	5.68044	5.73999	4.96034	5.62183	5.82789	6.06807	5.87959	5.69863	5.98802	5.48537	6.04322	5.60753	6.1984	5.65371	5.55064	5.18859	5.84021	5.99918	5.53925	5.63577	5.63577	5.43904	6.0647	5.83245	5.41449	5.50491	5.63614	5.68681	5.61324	6.20038	5.50246	5.63614	5.81183	5.767	5.55504	5.94452	5.50893	5.64489	5.83962	5.71895	6.17197	6.02161	5.69114	5.89839	5.5616	6.06777	5.2488
222511_x_at	3.60904	3.89825	3.99589	3.8539	3.96261	3.86939	3.89206	4.16723	3.99195	4.00824	4.09442	3.75357	4.23012	4.12787	4.51118	4.11357	3.70613	3.73609	4.61402	4.29756	3.90382	3.95745	3.67827	3.8335	4.81109	3.94467	3.94323	4.22145	4.41736	5.09504	3.91171	3.82304	3.74608	3.75938	3.77475	4.57323	3.84293	4.34629	4.11979	4.36921	3.97006	4.25231	4.01461	4.28617	4.15932	4.0227	4.09101	3.91892	3.89656
222512_at	9.08722	8.65109	8.55077	8.67022	8.98032	8.72938	8.15071	8.79921	8.90724	8.1269	10.245	9.71522	9.64738	9.33807	9.62071	9.86664	9.80018	9.5689	9.23938	9.24055	9.67069	8.95918	8.96466	8.9374	8.05932	9.94426	9.31895	9.76545	9.65312	9.15943	9.56535	9.65066	9.16723	9.94089	9.06856	9.22479	9.24255	7.94688	8.9058	8.92586	9.40075	8.81619	8.95323	8.88757	8.72684	8.78263	8.75437	8.91596	9.27067
222513_s_at	6.97032	7.13632	7.85429	7.43534	7.39999	7.37212	7.7609	7.61515	7.31182	7.40778	8.64649	8.25505	8.01052	8.62971	8.39961	8.62504	8.46502	8.39115	7.79641	7.80185	7.84425	7.73931	7.14285	7.4016	7.54602	8.33681	9.17957	8.37429	8.30409	7.84675	9.06994	8.74466	7.62545	7.63747	7.74148	8.48715	7.50976	7.81305	7.39237	7.32379	7.21792	7.43693	6.88052	7.42841	7.3536	7.14062	7.07375	7.21153	9.528
222514_at	8.58992	7.97574	8.00183	8.29798	8.62241	8.59053	8.38972	8.26564	8.1343	8.24815	9.21543	8.72317	8.66523	8.83717	8.79777	8.68575	9.65354	9.39232	8.75106	8.39916	8.49141	8.71394	8.67033	8.85603	8.3597	8.23333	8.85673	9.24167	7.81322	8.1725	8.95297	8.82642	9.29379	9.16906	8.80678	8.55245	8.93278	8.51262	8.28705	8.51355	7.8198	8.7167	8.22403	8.66906	8.38688	8.29591	8.54327	8.47062	8.82948
222515_x_at	5.21947	5.87493	5.85539	5.49488	5.6708	5.76193	5.82075	5.61798	5.79614	5.68668	5.23301	5.21729	5.57223	5.5503	5.4063	5.64486	5.20496	5.20386	5.89549	5.73466	5.21204	5.63591	5.38087	5.65002	6.34464	5.55069	5.24877	5.39115	5.54845	5.90343	5.30484	5.41547	5.60237	5.3009	5.48992	5.62967	5.39171	5.88494	6.01187	5.71998	5.87957	5.74112	6.11618	5.71297	5.67303	5.77226	5.68276	5.66489	5.40527
222516_at	7.70133	7.09463	7.37901	7.60589	7.58637	7.62914	7.87893	7.77617	7.69438	7.55284	8.6115	8.04499	8.29309	8.27522	8.37255	8.28957	8.75947	8.17201	8.30187	7.65227	7.92392	8.064	7.84475	7.762	7.11956	8.0432	8.31221	8.31761	7.65989	7.9038	8.30848	8.29752	8.21003	8.6596	8.17839	8.07288	8.16766	7.17407	8.07783	7.77429	8.18929	8.01836	8.07783	8.03163	8.09104	7.99045	8.04238	8.06082	7.43014
222517_at	6.65393	6.83151	6.11043	6.40278	6.37748	6.34068	6.37453	6.51278	6.41239	6.18422	6.22885	6.3191	6.21071	6.13804	6.10836	6.77349	6.33574	6.79598	6.71632	6.52704	6.6643	6.61588	6.52427	6.60051	5.55551	6.52102	6.33768	6.10697	6.66752	5.95763	6.52102	6.54584	6.45731	6.58865	6.52784	6.28236	6.60833	6.435	6.48782	6.64462	6.42769	6.34295	6.18567	6.5421	6.34103	6.66189	6.27418	6.59236	6.36177
222518_at	7.49287	7.07846	7.82781	7.85636	7.44009	7.64408	7.6492	7.53235	7.06786	6.90555	7.38633	7.12082	7.82701	7.29198	7.50983	7.61819	7.56509	6.37205	7.42903	7.40465	7.08227	7.651	7.74656	7.21857	6.7382	7.88912	7.38883	7.38883	6.49121	6.74907	7.2213	7.52045	8.02646	7.04817	8.20026	7.56522	7.81712	7.21643	6.91863	7.70665	6.90798	7.54091	7.53184	7.38344	7.44014	7.37491	7.67825	7.57902	7.54304
222519_s_at	6.04479	6.31348	6.16038	6.18395	6.3421	5.96193	6.18842	5.60404	6.17974	5.93177	6.16081	6.19044	6.3148	6.58842	6.77043	6.15389	6.1588	5.85739	5.89802	6.24465	5.8179	6.19083	6.21699	6.14851	6.96036	6.28072	6.15502	6.15502	5.80232	6.42562	6.05523	6.24921	6.18628	5.76937	6.20224	6.41096	5.97363	6.17732	6.07396	5.9662	6.15948	6.29364	6.56015	6.5212	6.46834	6.39053	6.69977	6.27529	5.805
222520_s_at	4.74405	4.07791	4.92753	4.90683	5.50542	5.04808	5.16217	4.77366	4.81555	5.16764	5.01449	4.60615	4.709	4.59756	4.91251	4.77576	4.85831	4.95242	4.82621	5.2803	4.45349	4.97818	5.0714	4.71633	4.46181	4.71388	5.02054	4.74553	4.85901	4.53967	4.95517	4.95473	5.57695	5.03104	5.51987	4.71343	5.18344	5.70092	5.3239	5.75125	5.27675	5.20031	5.36336	5.66134	5.92025	5.88619	5.64875	5.41164	4.487
222521_x_at	7.04175	6.83126	6.99933	6.96175	7.06838	6.80945	6.69535	6.63678	6.62004	6.64814	6.63338	6.64412	6.77846	6.5901	6.87762	6.5099	6.51144	6.27107	6.55809	6.61151	6.77803	6.92837	6.82907	6.68392	6.29627	6.47999	6.82934	6.27147	7.46702	6.53565	6.45936	6.59916	6.79002	6.7776	7.25431	6.32683	6.42716	7.06441	6.66256	7.01966	6.86011	6.85455	6.819	6.8472	6.65022	6.97656	6.9297	7.29284	6.71164
222522_x_at	6.74335	6.30387	6.76985	6.35531	6.572	6.39297	6.31694	6.36577	5.95076	6.06414	6.21427	6.39792	6.87074	6.57856	6.44683	6.93631	6.29574	5.76221	6.67804	6.04583	6.20131	6.69712	6.49504	6.47105	6.34122	6.74584	6.09291	5.95203	6.12803	6.68151	6.10322	6.11666	6.87223	6.24158	6.50362	6.35438	6.25339	6.84015	6.12207	6.40696	6.56991	6.45456	6.16389	6.73062	6.66635	6.377	6.91732	6.89221	6.51967
222523_at	6.65667	6.14112	6.3961	6.77329	6.90938	7.10673	6.83128	6.80597	6.58453	6.52421	7.55978	6.79526	6.92316	7.45764	7.47522	7.06875	8.01576	7.18155	6.76611	6.79203	6.75759	6.84671	7.11368	7.1058	7.18866	7.24056	7.15122	7.59891	6.56264	6.51546	6.97901	7.13365	7.27322	6.70767	6.98388	6.77653	7.18806	6.80506	6.66758	6.42789	6.70916	6.84683	6.56418	7.14294	6.61047	6.89675	7.01778	6.96142	6.9944
222524_s_at	6.34971	5.7457	6.03966	6.05378	5.99707	6.00693	5.85135	6.1667	6.31329	5.81954	6.1045	6.03519	6.44524	6.1498	6.1909	5.9886	6.52931	6.08403	5.80952	5.71475	5.97786	6.15684	6.0332	5.88044	6.75757	6.25293	5.59619	6.01749	6.01336	6.10642	6.04653	5.91607	6.18943	6.04653	5.80233	6.04653	6.12265	5.87249	6.15125	6.07535	6.37954	6.19224	6.0825	6.0825	6.0171	6.2031	6.38424	6.06304	5.99744
222525_s_at	8.45012	7.8651	8.12783	8.27617	8.17432	8.34022	8.25828	8.30816	8.306	8.03848	8.01681	8.45976	8.71438	9.00553	8.05983	8.35391	9.18261	8.7669	7.99859	7.61431	8.65851	8.34468	8.38356	8.31554	7.98495	7.88456	8.74431	9.17415	7.91673	7.62471	8.00866	8.27691	8.56559	8.92418	8.5433	7.9913	8.67459	8.3279	8.01531	8.2623	8.42262	8.50971	8.17109	8.53534	8.28661	8.19779	8.32278	8.35994	7.81709
222526_at	6.9357	6.47262	6.73857	6.76348	6.67914	7.00529	6.90346	6.82995	6.98448	6.78975	7.01042	5.9222	6.82524	6.72735	6.9455	6.98769	6.61884	7.08994	6.68569	6.22043	7.31474	6.7494	7.04928	6.78261	6.26431	6.62189	6.55528	6.67713	6.81066	5.78613	6.46678	6.73245	6.7508	7.27618	7.37499	6.41649	6.89959	7.076	6.88923	6.86269	6.91011	6.94471	6.66144	7.19283	6.68836	7.17168	6.79238	6.78608	6.0103
222527_s_at	6.49107	6.07345	6.99321	6.17698	6.07694	6.06921	6.0021	6.31128	6.08928	6.13108	7.24223	7.47797	7.17985	7.52971	7.15573	7.20282	6.57972	6.20243	6.80759	6.77715	6.08664	6.80644	6.27533	6.35468	7.02299	7.21927	6.79608	6.8067	7.32455	7.5538	6.91531	6.61637	6.54401	6.73	6.48535	6.78803	6.32478	6.15605	6.66993	6.88611	6.45868	6.03437	6.27726	6.09336	6.42406	6.1008	6.56874	6.57404	7.26627
222528_s_at	4.44107	4.59056	5.35483	5.20913	4.5051	4.70396	4.8592	5.12541	5.08961	5.06611	4.54127	6.42351	5.66055	5.95499	5.03067	4.49329	5.03709	3.85064	4.78039	5.24622	4.55356	5.36333	4.79888	4.90099	5.45679	5.32211	5.11083	4.76922	4.55157	6.66774	4.84555	5.2866	4.84555	4.41982	4.52865	5.2906	4.72659	4.60382	4.82009	4.46788	4.6418	5.04257	4.7302	5.15136	4.22265	4.42031	5.04377	4.27431	6.20612
222529_at	6.19762	5.25093	6.10642	5.97776	5.83067	5.27975	5.13634	5.18673	5.01481	5.25057	5.68014	7.73063	6.08736	7.30959	5.9921	5.14456	6.09752	5.36281	5.35152	5.5952	6.10189	6.00325	6.00325	6.00325	5.37869	5.88785	6.06878	5.4425	6.25052	6.64981	6.19409	5.77775	5.67476	5.13782	5.46806	5.46861	5.76274	5.80175	5.3006	5.36239	5.31244	5.56132	5.2154	5.62771	5	4.90956	5.24774	5.05135	7.25931
222530_s_at	7.31999	6.14397	6.74033	7.33658	7.02885	7.26457	7.30936	7.16597	7.15765	7.23704	7.57694	6.89364	6.66684	7.43423	6.53823	8.07792	7.56701	7.41893	7.38068	7.55197	7.72224	7.66644	7.63249	7.52197	6.45195	7.8232	7.11639	7.37238	6.55266	6.71041	6.86067	7.18313	7.65243	7.6565	7.44674	6.01181	7.31734	7.08237	6.94896	7.43646	7.20744	7.45372	7.27265	7.53873	7.31054	7.30807	7.07922	7.4009	7.31171
222531_s_at	7.97587	7.63972	8.22027	8.47963	8.05348	8.58344	8.99236	8.20146	7.92189	8.36866	8.82062	8.02472	8.00799	8.08422	8.32771	7.9175	8.00844	7.88304	7.85641	7.37789	8.08131	8.25809	8.38673	8.38476	7.8131	7.58874	8.5175	8.16332	7.24191	7.11955	7.73264	8.6068	8.73269	8.16332	8.81141	8.04613	8.22815	8.02603	8.39651	8.0191	8.63892	8.41688	8.65387	8.59573	8.89833	8.61438	8.64276	8.47666	7.55509
222532_at	6.75457	6.23733	6.14551	6.27854	6.10246	6.49704	6.69127	6.45762	6.6542	6.35087	7.55389	6.77819	6.61885	6.95115	6.0326	6.73963	6.45843	6.07818	7.25223	7.43506	5.93697	6.77465	6.91628	6.47001	6.4316	6.8517	6.53981	7.08395	7.42564	7.21482	6.99508	6.69064	6.44038	6.46568	6.43206	6.56409	6.17048	6.34266	6.45303	6.46471	6.6278	6.91504	6.83708	6.8711	6.01632	6.60675	5.90675	6.21108	7.0954
222533_at	9.12096	8.38108	8.67542	8.9147	9.16921	9.04607	8.78697	8.87937	8.70536	8.73973	9.72871	8.84826	9.17746	9.30383	9.79929	8.66539	9.60437	10.0091	8.2913	8.02893	8.97497	9.05015	9.36956	9.1553	8.19756	8.77026	9.45586	9.69854	8.92709	7.66613	9.36796	9.17407	9.42427	8.7167	9.42684	8.89682	9.61684	8.28577	8.94179	9.14205	8.96305	8.82511	9.21473	9.20308	9.28201	9.44364	9.15887	9.03466	8.86461
222534_s_at	3.66925	3.85211	3.92392	3.85797	3.78486	3.56332	3.92308	3.71788	3.7441	3.79231	3.76408	3.78446	3.99599	4.1283	4.42029	4.00551	3.65132	3.5989	3.90669	3.80883	3.74011	4.01969	3.68093	3.86138	4.21526	3.79468	3.87064	3.7622	3.8776	4.17799	3.81215	3.85515	3.95491	3.73742	3.82153	3.87484	3.58027	3.78371	3.83922	4.23361	3.96868	3.89606	4.2755	3.83316	3.79189	3.80604	3.81238	3.80787	3.79114
222535_at	3.75608	3.88272	3.88549	3.8075	3.64113	3.65411	3.95085	3.54663	3.76721	4.05975	3.63303	3.73232	4.05065	3.93951	4.02907	3.79869	3.64925	3.63051	3.72489	3.86672	3.67439	3.83982	3.61633	3.85457	3.92446	3.91624	3.7887	3.74685	3.99939	3.73113	3.6702	3.97709	3.87217	3.76162	3.7887	3.69749	4.11263	3.87519	3.88707	4.09819	3.73508	4.05011	3.70509	3.99348	3.702	3.93973	3.75361	3.78838	3.57073
222536_s_at	6.13725	6.12436	6.32688	5.86467	6.01647	5.68663	5.97478	5.89948	6.23269	5.57246	7.64785	7.99104	8.15292	8.30969	8.15336	7.0655	7.03337	6.12872	7.44797	6.7811	6.53376	6.87074	6.93757	6.38902	5.89937	7.63563	7.85817	6.9492	6.85705	7.50023	6.86581	7.08304	6.34369	8.08373	6.58015	7.41349	6.29375	6.39402	6.13714	6.05958	5.82583	6.46698	6.50317	6.34206	5.70358	5.9648	6.05456	5.6748	7.48495
222537_s_at	7.1482	6.93952	7.16518	7.0719	7.28898	6.88454	7.06551	7.4676	7.26073	7.024	7.21952	6.83464	7.31929	7.01362	7.28386	7.20986	7.3266	7.35051	7.3635	7.32774	7.35634	7.35258	7.24087	7.12155	6.69028	7.16739	6.99827	7.16739	7.4121	7.2177	7.36928	7.18106	6.8815	7.23381	7.28806	7.31436	6.80808	7.43508	7.33888	7.22363	7.84543	7.14632	6.96873	7.28737	7.02225	7.3025	6.79686	7.06054	7.08192
222538_s_at	7.19768	7.03916	7.55002	7.22974	7.44139	6.79605	6.81559	6.78748	6.50116	6.78445	8.47069	7.28052	8.13314	7.66884	8.0488	6.3663	7.22862	7.47904	6.40054	6.39056	7.05354	7.5335	7.87716	7.74654	6.97067	7.14463	6.485	6.35937	6.2484	6.69458	7.05481	7.69681	7.47434	6.43592	8.31442	7.14463	7.70378	6.56895	6.79328	6.69445	7.7196	6.81456	7.08842	6.95866	7.60539	7.62357	7.30919	7.43549	6.93833
222539_at	5.33859	5.4984	5.76047	5.44719	5.44383	5.66249	5.54647	5.26963	5.74203	5.52393	5.30742	5.40037	5.29416	5.3543	5.41072	5.34127	5.24522	5.08751	5.2181	5.19682	5.23645	5.36615	5.35963	5.35302	5.63862	5.28149	5.35301	5.22055	5.34627	5.64714	5.34627	5.30948	5.46507	5.33104	5.41234	5.35397	5.19563	5.50572	5.43953	5.61679	5.51209	5.51044	5.56568	5.51698	5.45981	5.29672	5.57466	5.39482	5.31082
222540_s_at	9.04203	9.01294	8.82958	9.24922	9.03303	8.86497	8.69978	8.77875	8.35228	8.71257	8.97294	8.84727	9.19451	9.10135	8.90821	8.62314	8.96796	9.01635	8.36186	7.74459	8.85287	8.7229	9.35193	9.28484	8.59389	8.6089	8.10334	8.31056	8.63689	8.04983	9.03134	9.19707	9.23854	8.45079	9.13151	8.55432	9.24589	9.1193	8.33476	8.67558	8.45759	8.80284	8.55674	8.0492	9.02348	8.42002	9.25252	9.39092	9.39142
222541_at	6.32274	6.14747	6.40166	6.19498	6.47956	5.91718	6.00765	6.2759	5.75734	5.94703	7.01011	6.79985	6.8173	6.92473	7.21141	6.56934	7.37565	7.17031	6.24329	6.51453	6.56274	6.25663	6.53574	6.30162	6.3101	6.55997	6.95319	7.17643	6.40992	6.91805	7.06462	6.51711	6.12685	6.77271	6.48462	6.91602	6.44111	6.23961	5.66927	5.82039	6.19771	5.93298	6.08613	5.98917	6.07153	5.96461	6.34622	6.09223	7.34211
222542_x_at	3.96926	3.88128	4.2032	4.00289	4.23996	4.18979	4.16575	4.12906	4.32596	4.33903	3.91568	4.12691	4.13741	4.0111	4.16314	4.07271	3.90943	3.8072	4.33928	4.62497	3.97346	4.27938	3.93813	4.04972	4.60325	3.99495	3.95726	4.06941	4.27525	4.74271	4.08736	4.03947	3.94404	3.84392	4.02962	4.30395	3.84964	4.25266	4.34661	4.3409	4.09628	4.19715	4.07397	4.03699	4.21458	3.98045	4.09513	4.15137	3.96311
222543_at	7.62526	7.27669	8.14478	7.91164	8.01775	7.77355	7.49357	7.92822	7.44781	7.38822	9.48703	9.40804	8.93483	9.42016	8.64198	8.98334	10.0062	9.35768	8.64244	10.1498	8.45208	7.94042	8.08664	7.87085	7.19073	10.024	9.69057	9.31694	8.31895	8.7514	9.73237	9.34073	8.46672	10.2909	8.77208	8.75233	8.6636	8.36991	7.57067	7.76669	8.628	8.25114	7.61852	8.43436	7.84979	7.76931	7.65063	7.76853	9.64247
222544_s_at	8.52615	8.00929	8.59993	8.50861	8.24534	8.04757	8.03248	8.29721	8.02353	8.02979	8.69866	9.01183	8.59499	8.98444	8.43505	8.03203	8.73086	9.0868	8.17627	7.59181	8.4951	8.38919	8.63612	8.57441	7.40289	8.3425	8.70638	8.76055	7.82159	8.06468	8.84016	9.18828	8.32755	8.84875	8.55086	8.07443	8.69428	8.13208	8.62864	8.40016	8.68558	8.26937	7.72565	8.08053	8.45088	8.60308	8.78226	8.61645	8.21257
222545_s_at	5.95714	6.73821	6.54969	6.46285	6.48854	6.23688	6.50281	6.23611	6.54539	6.37722	6.44849	6.21848	6.22493	6.14615	6.01215	6.64711	6.37967	5.69097	6.35058	6.37144	5.94652	6.51934	6.44095	6.46621	6.11842	6.33475	6.35473	6.39798	5.97713	5.77316	6.28049	6.12348	6.76374	6.28163	6.54239	6.31582	6.18534	6.0386	6.50948	6.53286	6.31741	6.63436	6.94311	6.55099	6.43341	6.58171	6.36814	6.29737	6.13506
222546_s_at	4.40669	4.32543	4.83205	4.19981	3.94256	4.14936	4.48355	4.53258	4.43028	4.30275	4.41217	4.26445	4.21729	4.40255	5.06345	4.34143	3.87857	3.89845	4.46335	4.99055	4.17684	4.32241	4.38604	4.35112	5.24175	4.63181	4.17999	4.16867	4.48061	4.66249	4.10915	4.08856	4.61168	4.38872	4.29187	4.48627	3.87896	4.38918	4.53486	4.34487	4.37137	4.62426	4.31388	4.66847	4.2317	4.56444	4.22041	4.33372	4.18014
222547_at	3.8885	4.15947	3.94896	4.01397	3.64202	3.8184	3.97455	3.72134	4.18557	3.80986	4.28766	4.57454	4.89871	4.91533	6.07848	4.47533	4.97305	4.73545	4.20777	4.28063	4.66479	4.42522	4.46638	4.60743	4.43891	4.71147	4.51797	4.28866	4.01396	4.3013	5.25648	4.55744	4.29656	4.19193	4.17509	4.44075	4.08794	3.56731	3.69086	3.14258	3.90614	3.47602	3.64281	3.57485	3.72164	4.01409	3.4994	3.65708	5.3381
222548_s_at	5.25456	5.09868	5.26016	5.17065	5.24054	5.13142	5.27999	5.12409	5.27043	4.95299	5.89687	5.51878	5.46884	5.95137	6.36942	5.27682	5.44037	6.00275	5.07961	5.18035	5.63316	5.38033	5.34678	5.45329	5.41878	5.57288	5.2646	5.306	5.17125	5.36098	6.59454	5.4783	5.34406	5.29715	5.26226	5.43478	5.38326	4.42887	4.61418	4.74243	4.89715	4.8529	4.26292	4.90264	4.59847	5.17974	4.7315	5.01768	5.8991
222549_at	7.81315	5.76046	7.02972	6.89993	6.81824	6.31782	6.66378	7.48277	6.74133	6.95547	9.68845	8.57331	7.90635	7.14566	6.65352	8.71264	7.97009	6.6592	7.65512	10.1462	9.19404	7.39651	6.93414	7.32198	6.63212	9.65131	6.56753	8.334	8.16803	10.3428	7.34251	7.35076	6.90923	6.9963	7.24752	6.97326	7.57667	7.78083	7.08664	6.56486	8.47679	6.224	6.56872	7.2028	7.29577	6.71154	6.802	6.36193	9.48256
222550_at	8.66782	7.78038	8.03242	8.82968	8.48876	8.52441	8.34457	8.04355	8.23002	8.47078	8.63074	8.60049	8.43063	8.73794	8.72342	8.1622	9.17305	9.06924	8.34719	9.33556	8.69358	8.58712	8.76244	8.70856	7.45557	8.62077	8.94658	8.65254	8.72293	8.5108	8.86319	8.41051	8.46162	8.99386	9.04029	7.88561	8.83646	8.09164	8.53472	8.63807	8.46573	8.49655	8.77603	8.56115	8.70322	8.67097	8.67346	8.74639	8.77305
222551_s_at	5.62785	5.83521	5.96456	5.83079	5.99628	6.02786	5.95998	6.10256	6.02317	6.12562	5.47214	5.45658	5.71856	5.84753	5.72101	5.9805	6.20175	5.99618	6.19159	7.02343	5.75629	5.84089	5.93124	5.82551	6.85391	5.84606	5.81924	6.34239	6.18585	6.81988	5.72222	5.62042	5.65078	5.81924	5.55399	6.2999	5.60063	5.76972	5.89608	5.67507	6.17559	5.66734	5.68855	6.01094	5.80081	5.73347	6.04249	5.7656	5.93447
222552_at	8.27394	7.45238	7.97526	8.12217	8.39158	8.40317	8.05416	8.2211	7.6721	7.81993	9.36419	9.28732	8.992	9.14136	8.75135	8.76479	9.49065	9.26173	8.77281	9.84594	8.3152	8.46352	8.66222	8.47813	7.36838	9.12313	9.18427	9.30213	8.58542	9.14692	9.64504	8.54884	8.46199	9.34197	9.10331	8.92283	8.98817	8.44551	8.30794	8.04686	8.38998	8.31453	8.51362	8.53404	8.72134	8.66872	8.35545	8.30233	8.94234
222553_x_at	6.33512	6.12954	5.88662	6.7536	6.47154	6.35293	6.15784	6.54974	5.9401	5.80959	7.61611	8.51103	7.1448	7.124	6.73043	6.98385	7.86889	7.4599	6.89153	8.51416	7.48804	6.84997	7.01924	6.6521	5.76578	7.11573	7.47519	7.84326	6.5593	7.03836	7.3021	7.23362	7.01826	7.1724	6.97737	7.32855	7.04602	5.85448	6.1933	6.16996	6.97792	6.35937	6.93	6.26179	6.69497	6.3221	6.15526	6.47659	7.80603
222554_s_at	5.78585	6.07066	6.31791	6.00757	6.09303	5.99864	6.04935	6.36426	6.20377	6.18176	6.16676	5.97564	5.98446	6.08001	6.23941	6.39072	5.85494	5.76128	6.12747	6.30809	6.01978	6.06254	6.12481	6.11415	6.21637	6.43903	5.96049	5.93782	5.95534	6.02185	6.07593	6.41981	6.03533	5.8613	5.98829	6.1454	6.06424	6.11388	6.33264	5.98074	6.10368	6.05883	5.96766	5.98705	5.73335	6.10368	6.06666	6.02655	6.1049
222555_s_at	5.28279	5.164	5.43236	5.69673	5.55327	5.84045	6.13947	5.69087	5.64746	5.72452	6.51906	5.29319	6.11746	6.43824	6.33878	6.83389	6.23981	5.81468	6.32299	6.01746	5.62161	6.36042	5.85002	5.70994	5.43709	6.24695	5.5476	6.06765	5.6922	5.58541	5.86335	6.5619	7.07368	6.09395	5.96103	5.81312	6.36214	6.19021	5.71014	5.51998	5.7041	5.75459	5.89285	6.2154	6.09659	5.93614	6.24731	5.68233	6.16774
222556_at	3.85337	4.45411	4.31178	4.1081	4.09638	4.46321	4.41315	4.7122	4.5475	4.36854	4.49277	4.5216	4.33165	4.43743	4.3357	4.44578	4.06294	4.30006	4.64527	4.49505	4.18757	4.34131	4.21465	4.34652	4.27771	4.13221	4.5809	4.4313	4.18315	4.44396	4.36227	4.43904	4.54098	4.86072	4.5346	4.45262	4.05854	4.3362	4.21245	4.28702	4.20524	4.29031	4.45558	4.44273	4.28723	4.26305	4.25925	4.25151	4.97015
222557_at	7.46346	6.97043	6.9318	7.07593	7.30642	7.15662	6.85167	6.7043	7.11863	6.61636	8.63808	7.93815	8.80234	8.82464	7.7141	9.99645	7.54275	7.54978	7.51712	7.75113	7.94154	7.13856	6.69057	6.93254	6.92471	9.34076	7.90785	8.6438	8.35641	8.85031	8.94773	8.56975	7.28126	8.86234	7.04882	7.31199	7.58283	6.8662	7.25809	7.17171	7.04197	6.99654	6.49386	6.97269	7.04699	7.15927	6.87741	6.90008	8.63755
222558_at	4.35407	4.52632	4.76951	4.99373	4.48372	4.92389	5.28849	5.14921	4.81513	4.87026	5.24756	4.9278	5.16465	5.0998	5.27498	5.26992	5.6808	5.01588	4.99247	4.8157	5.07001	5.60615	4.54799	4.93763	5.14061	4.94468	5.12708	4.94468	4.90326	4.94468	4.80598	5.06491	5.03085	4.78472	5.0406	5.27492	5.10108	4.50116	5.01609	3.67039	5.11241	4.41792	5.08417	4.59771	5.40855	5.28893	5.31248	5.13406	4.49148
222559_s_at	6.32324	6.2916	6.34813	6.809	6.74395	6.98395	7.44984	7.44387	7.11183	7.10324	7.23073	7.06568	7.60518	7.69579	7.81059	7.62216	8.03232	6.85319	7.42769	7.36379	6.53155	7.67006	7.2441	7.10599	6.33843	6.94982	8.04355	7.60524	5.65909	6.7616	7.39505	7.59828	7.80283	7.62106	7.83115	7.87198	7.58177	6.71344	7.43922	5.76752	7.45257	6.67351	7.41312	6.74218	7.74106	7.62991	7.56167	7.43368	6.63305
222560_at	5.294	5.26093	5.63376	5.55422	5.63158	5.39058	5.27402	5.23667	5.83265	5.52618	4.97525	5.2889	4.93583	4.97796	5.04277	5.43378	4.99549	5.14586	5.30102	5.27864	5.10345	5.37647	5.40853	5.20743	5.93009	5.17165	5.1296	4.83112	5.24639	5.33922	5.11559	5.18207	5.48	4.88957	5.10619	5.10708	5.1564	5.41697	5.47934	5.69526	5.41857	5.46872	5.75634	5.2591	5.44682	5.50348	5.30298	5.33966	5.0177
222561_at	7.9599	7.50916	7.7515	7.5171	7.88373	7.74819	7.77979	7.35042	7.87274	7.70403	7.60138	7.59254	7.38198	7.58565	7.66391	7.98089	7.57165	7.64381	7.49374	7.44238	7.76911	7.72907	7.85057	7.81059	7.35036	7.71304	7.68452	7.16823	7.32336	7.32011	7.37835	7.51084	7.90373	7.81066	7.9978	7.45329	7.71304	7.63781	7.76306	7.69802	7.60173	7.65743	7.7442	7.54926	7.86325	8.07452	7.87856	7.81315	7.58139
222562_s_at	6.10574	5.28483	6.1375	5.84943	5.46669	5.46227	5.52259	5.88877	5.13526	5.16218	6.74613	6.57817	6.81642	6.49947	6.34493	5.7938	5.96552	5.40775	5.17849	5.33718	5.58355	5.87945	5.97012	5.9019	5.93917	5.6774	5.99642	5.56273	5.89722	6.90522	5.69311	5.7897	5.7897	5.39933	5.93046	5.95309	5.96318	5.92793	5.1661	5.98261	6.09011	5.9928	5.75103	5.91657	6.60217	5.57504	6.18008	5.69939	6.46792
222563_s_at	5.10787	5.11451	4.97814	5.07219	5.02703	4.98252	5.04815	5.01014	5.07876	4.93819	5.09077	5.25332	5.60414	5.19289	5.23297	5.16497	5.01426	5.01882	5.08958	5.0301	4.98881	4.97717	5.04203	5.04203	5.66764	5.02976	4.89755	4.99131	5.37265	5.25718	5.01453	5.17436	5.01064	5.04259	4.90826	5.08502	5.1004	5.03702	4.99404	5.1216	5.11376	5.10549	4.92321	4.95426	5.21083	5.02806	5.08397	5.11732	4.9272
222564_at	3.62383	3.61701	3.46675	3.55367	3.68391	3.68658	3.65849	3.92743	3.73794	3.43909	3.56962	3.62737	3.95371	3.70521	3.7109	3.34964	3.92516	3.70633	3.58063	3.56404	3.64051	3.5904	3.46127	3.48568	4.20467	3.53972	3.59319	3.70088	3.79816	3.87124	3.57529	3.66713	3.59319	3.53713	3.5207	4.00612	3.58214	3.78032	3.41778	3.34176	3.45768	3.64214	3.60536	3.47442	3.60464	3.69717	3.74898	3.60795	3.55869
222565_s_at	6.28922	5.91772	6.65941	6.2573	5.74605	5.7906	5.92033	5.92618	5.72101	5.49866	7.091	6.1548	6.76965	6.79872	6.9583	5.78664	6.62817	6.06322	6.10644	5.57979	6.48085	5.53159	6.24881	5.83424	5.63879	6.3629	6.65888	6.27035	6.34917	6.89515	6.58901	6.79856	5.53079	6.27035	5.95311	6.81997	6.28481	6.41661	6.18914	5.90328	6.35083	5.89283	5.58536	5.66125	6.06446	5.92367	6.00032	6.43299	7.36866
222566_at	6.93117	6.94705	6.97494	7.05112	7.11713	7.06208	6.71216	6.70387	6.76895	6.54472	7.35214	7.00349	7.51176	7.26162	7.43024	6.99081	7.80553	7.14466	6.86746	6.85742	7.16144	7.05953	6.91179	6.94528	7.05404	6.80211	7.60992	7.53253	6.73397	6.95763	7.21043	7.15536	7.14877	7.09203	7.0869	7.148	7.20285	6.58426	6.84915	6.72762	6.98978	6.79897	6.90458	6.60998	7.05343	7.00977	7.05653	6.94882	7.22081
222567_s_at	5.658	5.79854	5.82001	5.6982	5.61895	5.59985	5.98686	5.57525	6.06687	5.93375	5.35497	5.6091	5.6282	5.41926	5.60619	5.70871	5.30559	5.53358	6.09697	6.03469	5.36116	5.62235	5.44049	5.59649	6.21094	5.48634	5.73129	5.59158	5.76839	6.10856	5.44691	5.62686	5.62686	5.69287	5.81803	5.68956	5.59377	6.0131	5.51014	5.91697	5.72126	5.85367	5.6232	5.73159	5.69548	6.01608	5.71764	5.91813	5.49979
222568_at	6.63838	7.20988	7.14633	6.92711	6.59272	6.76203	7.07666	6.69684	7.2502	6.78632	7.01457	6.8053	6.50127	6.60916	6.8052	6.74169	6.32193	6.54288	6.97784	6.58504	6.72321	6.66488	6.74163	6.65147	6.83358	6.90637	6.77081	6.31479	6.67039	7.37554	6.48593	6.74793	6.92037	6.57993	7.01019	6.60648	6.74793	6.94954	6.89729	6.50195	7.09408	6.53629	6.57528	6.36363	6.70488	6.90233	7.05408	6.89158	6.99385
222569_at	5.37905	5.26714	5.51355	5.46565	5.40019	5.50883	5.56158	5.40539	5.59827	5.5018	6.55962	5.69508	5.84203	6.22426	6.082	6.17915	5.88774	5.94347	5.97391	6.50607	5.79131	5.88255	5.77416	5.6731	5.96157	5.81312	5.82253	6.05067	5.8504	6.25942	6.26107	5.63846	5.38048	6.02618	5.59833	6.10126	5.78972	5.4935	5.67645	5.73783	5.59482	5.97535	5.65629	5.86543	5.4935	5.65904	5.40025	5.15261	6.08574
222570_at	6.54649	6.78434	7.01773	6.63263	6.86766	6.65679	6.98488	6.74454	6.85775	6.89792	6.30185	6.17762	6.28864	6.26951	6.27939	6.7871	6.10136	6.26099	6.48396	6.61365	6.30519	6.66123	6.4903	6.62237	6.98954	6.71884	6.49179	6.36909	6.63512	6.62621	6.32182	6.31461	6.62711	6.34627	6.6197	6.21519	6.3278	6.8119	6.98094	6.96981	6.85656	6.68029	6.88046	6.76468	6.54003	6.92242	6.74778	6.7592	6.41022
222571_at	7.31638	7.2019	7.24563	7.09616	7.30286	7.32422	7.2851	7.49069	7.50364	7.45998	7.08071	7.27894	7.70461	7.19875	6.94639	6.81779	7.02402	7.00579	6.92587	7.02668	7.36911	7.23698	7.21698	7.19639	7.0884	7.17401	6.84721	6.96796	7.49151	6.60329	7.7053	7.32682	7.33533	6.94838	7.06735	7.05784	7.14952	7.32151	7.16652	7.56408	7.18957	7.43605	7.62428	7.5106	7.04853	7.27001	7.1679	7.29133	7.47553
222572_at	7.85739	6.65795	7.34894	7.7636	8.04313	7.16087	7.2153	7.53157	7.13574	7.17576	7.64913	8.41234	7.90764	7.92624	7.52056	7.28519	8.41887	8.53507	7.3235	7.14224	8.11315	8.01233	7.68906	7.678	6.44141	7.54393	7.96431	8.09558	7.108	7.12913	7.96521	7.64968	7.59375	8.04553	8.33893	6.8695	8.14844	8.41937	7.16542	7.48082	7.65386	7.96489	7.07316	7.80855	7.59682	7.65732	7.51445	7.52728	7.94716
222573_s_at	6.8037	6.56933	6.85257	7.05575	6.88807	6.9607	7.66205	7.13804	6.90281	7.06238	7.2039	7.06204	7.39096	7.23773	7.23108	7.07161	8.23891	6.784	6.86586	7.16395	6.6511	7.50204	6.92003	7.1225	7.21477	6.82426	7.33938	7.14775	6.83389	7.0133	7.2791	7.62321	6.86696	6.741	7.31969	7.77014	7.10732	6.99295	7.26862	6.14872	7.83937	6.91259	7.22603	6.33428	7.17206	7.49774	6.92846	6.43322	7.33043
222574_s_at	7.03656	6.72632	6.95713	7.17707	6.97079	7.4642	7.61807	7.49736	7.0934	7.20865	8.12035	8.12725	7.71162	7.66742	8.19229	7.64381	8.02152	7.07575	7.91006	7.72874	7.14866	7.56571	7.23407	7.18916	7.09759	7.54219	8.38487	7.90421	6.63575	7.78771	7.94153	7.75684	7.62764	7.71624	7.84517	8.14156	7.73651	6.98517	7.15118	7.04736	7.12058	7.3011	7.65791	7.48988	7.62657	7.14848	7.56196	7.56784	7.78524
222575_at	6.11435	6.29275	6.38615	6.28648	6.17857	6.27717	6.33089	5.94088	6.28078	6.41928	6.2506	6.40247	6.29081	6.19265	6.40701	6.1805	5.8279	5.8266	5.92612	6.1673	6.28547	6.21395	6.31724	6.23959	6.20001	6.17983	6.17983	5.75492	5.89206	6.06278	6.21871	6.23492	6.43383	6.05821	6.06335	6.20826	6.24212	6.35595	6.31333	6.49909	6.12571	6.27006	6.32603	6.15776	6.10763	6.33031	6.25568	6.20022	6.14616
222576_s_at	4.99716	4.8493	5.39233	4.81461	4.83752	4.42223	4.59804	4.65319	4.77276	4.61733	5.53019	5.42935	5.06226	5.1561	5.34979	4.75083	4.73718	4.64832	4.85167	4.75862	4.72764	4.69051	4.90236	4.95643	4.71973	5.1587	4.75846	5.01981	5.01107	5.03033	4.73282	5.12168	5.04086	5.38521	4.96995	5.00033	4.93245	5.17664	4.90548	4.74625	4.83476	5.16307	4.97622	4.73863	4.81031	4.99409	4.77606	5.04799	4.90629
222577_at	4.48484	5.15498	4.70489	4.96262	4.71917	4.76823	4.68519	4.7254	4.73642	4.87754	5.08661	4.94551	4.93323	4.7536	5.21751	4.93517	4.97552	5.04361	4.96184	5.10774	5.0063	4.78918	4.64158	4.89106	4.87744	5.03941	4.91749	4.95086	4.9991	4.75704	5.01698	5.15294	5.09067	5.02173	4.77865	4.8311	4.84716	4.94011	4.73043	4.84499	5.01609	4.93076	4.73887	4.94357	4.87525	4.69499	4.60708	4.80125	4.88633
222578_s_at	7.12039	7.2183	7.09987	7.31095	6.74774	6.94454	7.20379	6.24652	6.65784	6.47384	8.13122	8.17438	7.8639	8.74145	9.12095	8.44027	8.54186	7.62145	8.15517	6.91339	7.26801	7.53126	7.48728	7.54192	6.6374	7.71791	9.28444	8.42405	7.41109	7.07272	7.70094	8.19018	7.57396	8.78203	7.50557	7.86813	7.63344	7.1083	6.79283	7.33221	6.89785	7.37963	7.25727	7.39531	7.50774	6.93622	7.40113	7.17485	7.64905
222579_at	7.98359	7.2513	7.16529	7.97526	7.94976	8.04595	7.95546	8.03105	7.72485	7.90212	9.23306	8.6889	8.64362	9.44227	9.43366	9.41806	9.6252	8.93303	9.04687	7.83334	8.09336	8.42918	8.381	8.21045	7.90233	8.44125	10.1418	9.48817	8.36389	8.41827	8.99881	8.29086	8.23251	9.50094	8.45589	8.90381	8.31854	7.74662	8.05454	7.92417	8.18581	7.83372	8.33019	8.19346	8.43911	8.23211	8.05633	8.28623	8.79343
222580_at	7.08258	6.8631	6.88858	7.45747	7.14934	7.22539	6.96737	7.01876	6.67257	6.96014	8.23194	7.91075	7.94586	8.10458	8.15371	7.29871	8.60358	7.99945	7.08766	7.31741	7.49326	7.36668	7.32012	7.37799	6.76105	7.44036	8.25625	8.34742	7.17	7.29508	8.20027	8.04878	7.49899	7.76945	7.7908	7.63427	7.44164	7.1649	7.08009	6.41066	7.47772	6.90289	7.02228	6.88709	7.38959	7.42963	7.06022	7.03287	8.47685
222581_at	8.60543	8.65589	8.35884	8.82955	9.11258	9.05264	9.18398	8.51479	8.78937	8.85928	9.00364	8.63684	8.48221	8.79614	9.20932	8.96169	8.99994	8.90641	8.78257	8.97304	8.71503	8.93655	9.02469	9.03501	8.29767	8.81069	9.02029	9.42432	8.51674	8.47369	8.44018	8.47135	9.49186	8.94145	9.22844	8.51736	9.13204	8.83638	8.93007	9.03826	8.48554	9.10518	9.09763	9.10183	9.01575	8.96081	9.10191	8.98377	8.83033
222582_at	5.88511	5.78649	6.17873	6.80056	7.05399	6.22084	6.28403	6.81446	6.05048	5.81369	6.59853	6.32411	6.1242	6.85467	6.52923	6.81184	7.34591	6.28021	6.04856	7.42721	6.89864	6.69903	7.02043	6.91935	6.22443	5.75164	6.00583	7.22579	5.84725	6.99401	6.28139	6.23977	6.87062	5.86055	6.7241	6.16133	6.52289	6.87441	6.13716	6.40303	6.6062	6.85716	6.47522	6.93018	5.65627	6.03935	6.56176	5.87144	6.70127
222583_s_at	5.34973	5.19981	5.24775	5.51036	5.43796	5.54927	5.66479	5.52714	5.53582	5.56203	6.07127	5.71874	5.47318	5.74878	6.27153	6.06456	5.70215	5.91747	6.13076	6.27868	5.51748	5.66516	5.70304	5.7669	5.86358	5.84067	5.78386	5.93224	5.69816	5.71515	6.09035	5.65933	5.47699	6.08712	5.50054	5.75167	5.63675	5.43912	5.6532	5.4015	5.64124	5.33824	5.31777	5.27744	5.6532	5.55183	5.6532	5.45168	6.10634
222584_at	7.34098	7.34329	7.04401	7.02911	7.27485	6.80278	6.90268	7.01405	7.25374	6.88079	7.12179	6.5434	7.01691	7.2511	7.15465	7.22199	7.71434	7.71832	7.61125	7.10761	7.59071	7.25568	7.42735	7.18898	6.31206	7.19503	7.1997	7.13074	7.38068	6.95867	7.05146	7.22738	7.39789	7.54926	7.21592	6.92438	7.27611	6.77547	7.2328	7.40243	7.35208	7.38967	6.98318	7.38933	7.09383	7.18781	6.99965	7.22658	7.38068
222585_x_at	7.40398	7.3756	7.12053	7.21247	6.95622	7.11686	7.3595	7.13472	6.98469	7.20517	7.67495	7.27321	7.79608	7.56317	6.76502	7.30982	7.25352	6.48072	7.56107	7.51905	6.86678	7.33121	7.3989	7.39808	6.90694	7.59019	7.30966	7.50041	6.25672	6.71581	7.08225	7.66603	7.79608	7.38534	7.68884	7.09414	7.55113	6.63307	7.62271	6.93441	7.55126	7.00564	7.26663	7.31861	8.09833	7.41718	7.92743	7.70103	7.39721
222586_s_at	6.48794	5.49135	6.89373	6.38041	6.23666	5.57685	6.06709	5.70963	5.18462	5.56136	7.05973	6.12827	7.51804	6.91766	6.56226	6.34706	6.57573	5.40104	6.27243	6.74458	6.35756	6.38329	6.40243	6.34394	6.02199	6.88645	6.20849	6.39191	5.77866	7.02498	6.23541	6.56335	6.16981	6.1157	6.21485	6.10786	6.05789	7.10696	6.01242	5.79638	6.69557	6.21251	6.68058	5.85627	6.09232	6.12945	6.01925	6.43707	7.232
222587_s_at	5.51222	5.01305	5.92839	5.85726	5.5281	5.77428	5.61526	5.36854	5.06675	5.59348	6.72713	6.88202	6.09487	5.91457	5.68546	5.59835	4.93744	5.12917	6.02612	6.09182	5.88701	5.51327	5.6478	5.9004	5.8692	6.5093	5.5385	5.96322	5.27735	5.89916	5.83585	5.76883	5.70756	5.26618	5.83418	5.68386	5.76326	5.18504	5.83449	5.49484	6.16469	5.60055	5.82554	5.09157	6.04716	6.03144	5.69453	5.49386	6.18868
222588_s_at	7.19813	6.72285	6.97359	7.01976	7.01479	6.8824	6.64651	6.8755	7.14055	7.12959	7.92348	7.59507	7.73179	8.01377	7.45097	7.28629	7.99918	7.70009	7.31441	6.74231	7.37375	7.10826	7.13142	7.1334	6.60934	7.19282	7.92154	7.92191	7.03568	7.3044	7.64047	7.51488	7.2681	7.73892	7.39165	7.60238	7.27038	6.75704	6.89114	6.73697	6.95484	6.68372	6.89586	6.91182	7.15347	7.08999	6.82304	7.13069	7.36705
222589_at	8.1578	7.38151	7.80769	8.05011	7.99225	7.69693	7.65756	7.86527	7.83975	7.63195	8.60639	8.03878	8.2861	8.57516	8.41696	7.8901	8.62929	8.59567	7.90171	7.38638	8.22291	8.23746	8.2383	7.97012	7.33786	8.24068	8.00879	7.8272	8.40697	8.45679	8.33834	7.764	8.17961	8.06327	8.10679	7.85272	8.19755	7.80256	7.90307	7.94856	8.02898	7.93584	8.14743	8.00956	8.31281	7.74802	7.95019	8.3447	8.01385
222590_s_at	4.79476	5.05724	5.14615	5.1824	5.02191	4.79089	5.27406	5.40726	5.16621	5.17336	5.41386	5.17528	5.82776	5.49874	5.74798	5.27454	5.1165	4.78543	5.37364	5.10236	5.18007	5.461	5.20915	5.23012	5.15404	5.36855	5.08766	5.04571	5.26065	5.25304	5.18961	5.14377	5.16556	5.16997	5.34651	5.49694	5.05637	5.41186	4.99865	5.11	5.4542	5.09185	4.83297	5.18333	5.30453	5.35066	5.04632	5.41969	5.18907
222591_at	4.22171	4.09956	4.72947	4.42211	4.30549	4.38487	4.28693	4.72628	4.64018	4.5749	4.3903	4.42034	4.38844	4.37554	4.68435	4.49918	4.03063	4.11481	4.43208	4.51791	4.29162	4.35576	4.41206	4.43402	4.34095	4.72326	4.42248	4.25533	4.52393	4.55703	4.17263	4.42248	4.70338	4.44804	4.43607	4.54375	3.98391	4.53062	4.71029	4.43422	4.61941	4.20739	4.50862	4.18803	4.41158	4.73194	4.29936	4.61212	4.42475
222592_s_at	6.13005	6.50629	6.15226	6.53622	6.05313	6.16791	6.32671	6.51371	6.37571	6.35064	8.02362	6.70695	7.14443	6.647	7.28566	7.9504	5.99228	6.76369	7.28561	7.39231	7.11915	6.54362	6.48877	6.71555	6.94613	6.7668	6.99056	6.98796	6.82489	6.79819	7.09464	7.57601	5.94768	7.36667	6.3858	6.7668	6.73815	5.91555	5.9368	5.89852	6.86252	5.91754	5.55607	6.13548	6.16853	6.01012	5.84414	6.12877	6.53568
222593_s_at	7.54805	6.67912	6.46944	7.63606	7.44625	7.28865	6.97824	6.96803	6.83329	6.93621	7.45857	7.84605	7.0657	7.82512	7.21419	7.13702	7.91625	7.66466	6.99199	7.99436	7.62846	7.34567	7.28909	7.39664	6.25459	7.96057	7.40792	7.75894	6.97622	6.71247	7.62951	7.64041	7.14044	7.72556	7.53206	7.31447	7.63232	7.11411	6.6576	6.80219	6.98301	6.8787	6.41503	6.72987	7.11069	6.79758	6.97344	7.34349	7.75982
222594_s_at	5.77573	5.73724	6.14516	5.35926	5.63439	5.7367	5.31957	5.6545	5.98202	5.70483	5.3038	5.73885	5.84022	5.68089	5.95195	5.45973	5.52179	5.46872	5.24746	5.91714	5.40825	5.61784	5.42661	5.33621	5.97301	5.63587	5.52824	5.85981	5.94238	5.98489	5.38779	6.55685	5.59702	5.32768	5.48691	5.70688	5.4589	5.06201	5.58857	5.62201	5.59817	5.48729	5.73018	5.21022	5.3792	5.45803	5.42662	5.21624	5.62562
222595_s_at	5.26444	4.77976	5.52263	5.39646	5.32437	5.49471	5.82396	5.26742	5.82561	5.34781	5.34314	5.31846	5.57867	5.44891	5.85422	6.11818	5.22204	5.21362	5.67746	5.71521	5.29609	5.51474	5.38293	5.51474	5.87445	5.55064	5.30525	5.18599	5.49041	5.56952	5.20233	6.02505	5.76207	5.33581	5.49058	5.0058	5.53808	5.05042	5.08705	5.17177	5.22409	5.35561	5.38967	5.37553	5.34916	5.19544	5.61023	5.33493	5.11048
222596_s_at	4.49592	4.78667	4.96776	4.82693	4.75565	4.16293	4.7384	4.43048	4.63656	4.69228	4.22844	4.56634	4.5184	4.33549	4.53817	4.51323	4.26491	3.96808	4.43092	4.63704	4.5736	4.60425	4.49478	4.40834	5.13556	4.46991	4.47038	4.12965	4.7883	4.82112	4.28295	4.18095	4.36596	4.15096	4.3796	4.59257	4.50801	4.60071	4.70078	4.85121	4.49174	4.93929	4.71592	4.99348	4.60434	4.55811	4.66547	4.53612	4.37634
222597_at	6.10367	6.33718	6.29276	6.48588	6.89051	6.65649	6.63391	6.42828	6.30561	6.96653	6.03125	6.42346	6.48464	6.43472	6.86096	6.4508	6.14457	6.03927	6.42569	6.83222	6.00152	6.65527	6.00133	6.42941	6.80955	6.07573	6.70933	7.0113	6.46456	6.32154	6.41506	5.92163	6.50878	6.86324	6.37803	6.50878	6.61251	5.9794	6.73782	6.77746	6.55025	6.2412	6.48469	6.628	6.76917	6.7108	6.4958	6.62149	6.09306
222598_s_at	5.98944	6.38551	6.80168	6.12392	6.17781	6.25542	6.07426	5.67177	6.47711	6.04805	5.61017	6.00676	5.34072	5.52752	5.97022	5.75634	5.17885	5.18989	5.78351	5.60607	5.40791	6.13727	5.68639	5.92612	6.56927	5.78256	5.5865	5.36675	5.96666	5.91841	5.75751	5.78805	5.91002	5.52586	5.80804	5.99133	5.37169	6.63622	6.38863	5.9341	6.427	6.019	6.18558	5.90252	5.84452	6.09267	6.22059	6.29327	5.603
222599_s_at	6.89072	6.84729	7.86583	6.97702	6.66897	6.57635	7.16889	6.51267	6.67033	6.72014	6.92223	6.48729	6.62341	6.21462	6.60884	6.28124	5.72828	6.00473	6.54559	6.65162	6.68737	7.18228	6.80208	6.7502	5.54074	6.90678	6.46925	6.03896	6.64414	6.18078	6.57229	6.80055	6.90341	6.46469	6.92291	6.11106	6.90763	7.21892	7.24871	7.12412	7.50426	6.5864	6.90122	6.80764	6.89836	6.75924	7.10693	7.13813	6.15517
222600_s_at	7.11557	6.52501	7.50004	6.86158	6.52068	6.51141	6.75286	6.32781	6.30704	6.63312	7.59457	7.18452	7.25723	7.58626	6.9776	6.62224	6.77497	6.26854	7.68498	6.45275	6.59987	6.99893	7.31203	6.9595	6.41498	7.46313	6.78872	6.28831	7.47903	7.63198	6.88459	6.96594	6.73636	7.38057	6.68132	6.33207	6.73567	7.0738	6.71331	6.8157	6.72808	6.49417	6.11136	5.912	6.52457	6.43622	6.50986	6.4831	7.75471
222601_at	5.5948	5.51016	5.42577	5.52179	5.4746	5.81615	6.10926	5.81197	5.47348	5.61156	6.48676	5.75932	5.98388	6.01719	6.24091	5.99566	6.48038	5.943	6.59206	5.75317	6.06963	5.62396	5.70553	5.93235	5.8042	5.78858	5.86048	5.72497	5.61359	5.64945	6.14387	6.15756	5.80887	6.88813	6.13989	5.84356	6.01154	5.84704	5.75818	5.43599	5.81279	5.26139	5.30442	5.2969	5.48873	5.84704	5.40773	5.36321	6.77905
222602_at	6.16174	5.76054	5.9332	6.60202	6.31467	6.2166	6.04761	5.99971	5.53807	5.90252	7.86848	6.87857	6.59446	7.10531	7.03321	7.28275	7.38556	6.87074	7.03484	6.25651	7.06758	6.10531	6.63161	6.5767	5.62992	6.89038	6.66263	6.90999	6.21223	6.27543	7.02031	6.56099	6.54341	7.99476	6.62185	6.67501	7.01805	6.61738	6.27891	5.44267	6.48461	5.85586	5.95196	5.3353	6.23534	6.0892	5.93836	5.81961	7.65405
222603_at	7.21332	6.2335	7.52365	8.03196	7.52544	7.36457	6.89378	8.52743	7.49657	7.07435	6.88513	6.36673	7.31595	6.91016	7.10208	6.29103	7.02522	7.30396	6.24907	5.7756	8.57282	7.49611	7.33029	6.89953	6.11627	7.13593	6.39293	6.62133	6.37768	6.23206	6.85664	6.19948	7.16523	7.65106	7.4279	6.55411	7.14397	7.25863	7.35353	6.90821	8.28186	7.47026	7.29932	7.2747	7.57106	7.38317	7.48863	7.5343	6.46451
222604_at	5.64015	5.01251	5.5975	5.65324	5.71004	5.92112	5.74811	5.66228	5.26771	5.62663	6.28399	5.75089	5.58407	5.695	5.95082	6.44546	6.26995	5.78552	5.50506	5.69094	5.80805	5.63633	5.85212	5.61584	5.43289	6.25131	5.86911	5.73033	5.60688	5.27178	6.06336	5.79353	5.8585	6.27758	5.98065	5.50395	5.79353	5.23792	5.72086	6.20125	5.90138	6.08102	5.76163	6.04393	5.90387	6.04348	5.48197	5.90251	5.47806
222605_at	7.89649	7.44797	7.64614	8.24222	8.23533	7.80818	7.91979	8.39936	7.88125	7.45678	8.76237	8.74187	8.48765	8.9961	8.7044	7.96316	9.38599	8.83458	8.09603	7.87198	8.54034	8.25401	8.39037	8.27274	7.09907	8.25754	8.95938	9.0055	7.63794	7.32616	8.74766	8.75734	8.53788	8.79254	8.46505	8.41361	8.73044	7.17007	7.90667	7.74179	8.61453	7.99827	8.33137	8.22565	8.31845	8.04045	8.29746	8.11533	8.17797
222606_at	6.76742	6.73947	6.81333	6.92521	6.88647	6.88977	6.46321	7.06278	6.76303	6.68411	7.85292	6.74172	6.95955	7.16452	7.04781	7.36682	7.17415	7.46813	6.99233	7.24235	7.7005	6.9903	6.81016	6.80834	6.66182	7.65268	6.86786	7.01388	6.98712	7.04514	7.01388	7.08606	6.83968	7.20071	6.58222	6.88031	7.3293	6.96922	6.49464	6.75851	7.34768	6.75198	6.5976	6.89864	6.50425	6.28411	6.58429	6.65699	7.36086
222607_s_at	5.36608	4.62825	5.42388	5.41331	5.6108	5.62228	5.05776	5.12721	4.97677	5.1826	6.73567	6.30232	6.19492	6.3445	6.09205	6.00585	6.58687	6.44328	5.6779	5.23921	5.86219	5.72659	5.95938	5.76607	5.31751	5.48265	6.21481	6.38593	5.77116	5.27684	6.46236	5.86251	5.59275	6.24052	5.85829	5.69829	5.85596	5.7837	5.37339	5.45832	6.11989	5.03332	4.96053	5.32599	5.66666	5.73522	5.06226	5.00968	6.42074
222608_s_at	3.66459	3.82415	3.73887	3.64379	3.90037	3.84712	3.79166	3.77888	3.70058	3.83097	4.30786	5.74733	3.74846	3.78589	3.59578	4.27386	3.63978	3.9577	4.04042	5.36196	4.39012	4.10911	4.23253	4.30233	4.32097	4.49599	4.05512	3.93718	3.84022	4.91072	3.85037	3.98873	3.71185	3.91117	3.81422	3.86287	3.66921	2.82155	2.71007	2.51252	2.85281	2.8255	2.90575	2.79167	2.53512	2.52976	2.51858	2.59101	5.73926
222609_s_at	7.40521	7.1419	7.01513	7.04967	7.3897	7.34911	7.20545	7.83889	7.40188	7.19361	7.76	7.38876	7.54022	7.52786	7.16967	7.4481	7.8412	7.52975	7.70571	7.37841	7.43015	7.25529	7.00742	7.32903	7.61754	7.71191	7.4792	7.4599	7.22904	8.00095	7.53298	7.63884	7.71756	7.46527	7.24265	7.46527	7.39233	7.13043	7.16962	7.52989	7.50639	7.75621	7.28732	7.72184	7.47366	7.69924	7.47954	7.3019	7.33789
222610_s_at	6.57369	6.16131	6.43722	6.638	6.74272	6.70683	6.86526	6.3775	6.44147	6.68359	6.92693	6.9276	6.47214	6.97699	6.91147	7.27981	6.83325	6.7112	6.89309	7.02738	7.02234	6.72003	6.61767	6.57415	6.62511	6.73637	6.68829	6.8788	6.7285	6.79809	7.15895	7.05828	6.37003	6.81566	6.87967	6.61406	6.92033	6.38525	6.58089	6.22608	6.74922	6.40099	6.24238	6.19573	6.80171	6.38792	6.4904	6.38868	6.9757
222611_s_at	3.0996	3.00117	3.25849	3.19691	3.08847	2.96982	3.26758	3.21627	3.18781	3.33228	3.42868	3.2802	3.36875	3.37386	3.55366	3.47377	3.18322	2.91877	3.26342	3.34693	3.3232	3.37048	3.16133	3.19861	3.38101	3.34597	3.23666	3.15921	3.16524	3.2834	3.20165	3.38819	3.4055	3.11545	3.2834	3.2834	3.33906	3.30066	3.42132	3.07935	3.33973	3.31649	3.14147	3.36409	3.23987	3.25543	3.21294	3.18314	3.29535
222612_at	5.1935	5.0734	4.94082	5.58283	5.12155	5.14333	5.38606	5.54876	5.27362	5.37114	5.8872	5.113	5.55408	5.51142	5.33209	5.7024	5.83539	5.23041	5.37741	5.19201	5.59903	5.213	5.37956	5.38592	5.37956	5.12592	5.68546	5.25074	5.32695	5.16016	5.54856	5.62683	5.37123	5.09287	5.2784	5.30821	5.3689	5.34373	5.23688	5.47676	4.90903	5.58732	5.3771	5.25362	5.3771	5.29866	5.67022	5.36567	5.48543
222613_at	6.66984	5.73861	6.15967	6.71993	6.36271	6.31314	6.18473	5.73776	5.82767	5.63596	7.32561	7.13283	6.85163	6.91598	6.95396	6.78351	7.18196	6.90531	6.78872	6.55371	6.98824	6.15721	6.64308	6.31631	6.02774	6.81744	6.46769	6.85766	6.8802	6.61279	7.35964	6.74385	6.47877	7.36819	6.48846	6.45165	6.43876	6.0724	6.24081	6.34158	7.03622	5.89415	5.72612	6.37855	6.37399	6.1368	5.95873	6.14145	6.52855
222614_at	5.34334	5.19842	5.76957	5.46672	5.3093	4.93403	5.70625	5.59395	5.34052	5.47412	6.05919	5.82614	6.58064	6.56378	6.94233	5.28609	5.22869	4.89071	5.57561	5.53499	5.40176	5.87674	5.75449	5.6136	5.68738	5.81109	5.47179	5.4731	5.2413	5.61414	5.69929	5.71744	5.82605	5.75928	6.21812	5.67219	6.03671	5.18173	6.22642	5.67611	6.02791	5.54717	6.16478	5.74067	6.31255	6.45355	5.79796	6.54884	4.4964
222615_s_at	6.92642	6.85086	6.98402	6.81282	6.92635	6.95271	6.65273	6.48245	6.9042	6.50463	6.92949	7.40799	7.09667	7.03676	7.04673	6.83486	6.74173	6.75732	7.10552	7.10542	6.95614	6.91019	6.94673	6.91019	7.15296	7.54022	6.87989	6.59957	6.77508	6.86834	6.84183	7.20844	6.62173	6.90023	6.84418	6.86834	6.53351	6.86046	6.83198	6.90377	6.55196	6.77472	6.55181	6.79436	6.67808	6.75696	6.96405	7.01215	7.31373
222616_s_at	8.63978	7.66497	8.06007	8.62693	8.62489	8.28409	8.00134	7.80943	7.83904	8.24513	8.5766	8.0117	8.70818	8.71888	8.81167	8.07164	8.86181	8.57821	8.06129	8.15072	8.82754	8.35046	8.68662	8.52237	7.72756	8.75451	7.91328	8.2042	7.70609	7.60018	8.57265	8.75196	8.40557	8.27392	8.50716	8.36776	8.6615	8.4068	7.60206	8.31135	8.31115	8.10087	7.80349	8.24146	8.528	8.01619	8.76943	8.68522	8.17905
222617_s_at	7.47528	6.99674	7.44817	7.07115	7.58305	7.07681	7.22275	7.37613	7.10543	7.12929	7.47508	7.49698	7.79718	7.64336	7.1498	7.4733	8.22757	8.00981	7.41729	7.23641	7.39052	7.29061	7.2282	7.33987	7.21971	7.32128	7.60583	7.96814	8.02421	7.7362	7.49758	7.25876	6.80316	7.97302	7.38781	7.75758	7.33641	7.95019	7.2888	7.14572	7.13668	7.24855	7.13952	7.34504	7.75175	7.25239	7.65772	7.34473	8.02948
222618_at	7.19772	6.64395	6.5871	6.76753	6.83684	6.7638	6.38272	6.72323	6.839	6.55633	7.13336	6.64974	7.10083	7.04283	6.60197	6.91339	7.17262	7.46888	6.35848	6.23096	7.02457	7.09565	7.00602	6.68325	6.29337	6.86821	6.78779	7.17308	6.80837	6.26222	6.89972	6.71844	6.80163	7.0327	6.92923	6.37822	7.13994	6.60087	6.68717	6.70398	7.11485	7.17544	6.58541	6.94171	6.8838	6.84647	6.91097	7.18943	6.51193
222619_at	7.94854	6.8604	7.27671	7.58239	7.38882	7.85423	7.81004	7.63747	7.72242	7.97587	7.66633	7.36901	7.55581	7.56695	7.82287	7.50559	7.60348	7.68798	8.55474	8.40431	7.54357	7.98875	7.95343	8.17439	7.08359	7.67701	7.54563	7.09342	7.64373	7.2221	7.7263	7.93884	7.68358	7.56164	8.31255	7.70922	8.0395	7.74711	7.62472	7.90327	7.33772	7.7215	7.27181	7.71655	7.89264	7.63824	7.88044	7.68739	8.1774
222620_s_at	10.1555	9.1307	9.93492	9.99598	9.72694	9.53099	9.49032	9.42431	9.60804	9.77422	11.6946	10.597	10.4845	11.0189	11.3339	9.7226	10.6907	11.4709	9.50306	9.66498	10.4015	9.9512	10.1979	10.0684	8.50948	9.77501	11.1536	11.1627	11.4778	10.0704	10.6716	10.4408	9.86862	11.3907	10.0899	10.8032	10.1626	10.0689	9.39665	10.2742	9.46308	10.3002	9.80514	9.98061	9.96571	9.54233	9.75138	10.5635	9.99162
222621_at	7.4711	6.77507	7.32015	7.37831	7.13885	6.96786	6.70164	6.48454	6.68236	6.77131	9.13121	7.77417	8.13942	8.37454	8.6292	6.98323	8.16969	8.7495	6.85639	6.75495	7.58974	7.3954	7.57099	7.438	5.996	6.87221	8.52179	8.4723	7.76629	7.1424	7.88439	7.97392	7.51442	8.89402	7.34968	8.31722	7.45232	7.19547	6.73762	7.61731	7.00849	7.61159	7.01687	7.20264	7.37717	7.17847	7.22197	7.59277	7.09128
222622_at	7.83713	6.94564	6.91706	7.94312	7.68694	7.75827	7.53956	7.73635	7.72537	7.33968	7.26629	6.72622	7.25058	7.04941	6.81443	7.80385	7.01286	7.10716	7.53861	7.91489	7.80499	7.64143	7.80383	7.67137	7.23812	8.06686	6.66884	6.78194	6.68097	6.47752	6.90821	7.48046	7.91303	7.3477	7.43205	7.09492	7.68136	7.40475	7.51626	7.71306	7.91216	7.72627	7.405	7.54859	7.56565	7.63194	7.71865	7.64248	6.68023
222623_s_at	6.76017	6.60653	6.86396	7.17737	7.26438	6.988	6.8908	6.94078	6.66442	6.65787	7.89836	7.13497	7.51224	7.54641	7.54848	6.97924	8.05618	7.90093	6.94119	7.00958	7.26118	7.0947	7.11902	7.072	6.86014	7.16267	7.62117	7.41351	7.01986	7.02852	7.88183	7.42215	7.4511	7.25491	7.4072	6.80584	7.0562	6.92221	7.0071	6.68746	7.11623	6.91478	7.03297	7.02019	7.15197	7.24839	6.96144	6.89116	7.99494
222624_s_at	5.42781	5.12814	5.19732	5.38327	5.48922	5.4601	5.36706	5.73546	5.16342	5.27949	6.30061	5.53705	5.82482	5.73269	5.75252	5.31844	6.38776	6.28901	5.3917	5.47547	5.76545	5.18468	5.76545	5.3386	5.67119	5.72931	5.88896	5.96256	5.628	5.61459	6.35397	5.4007	5.61453	5.75503	5.60026	5.53175	5.61626	5.14182	4.9372	5.34557	5.54426	5.29257	5.23106	5.52105	5.71296	5.50793	5.25531	5.23997	6.117
222625_s_at	5.21751	5.41174	5.06805	5.24213	5.37894	5.23209	5.50789	5.22261	5.51838	5.2848	5.22188	5.05058	5.29428	5.02814	5.29961	5.21022	4.81922	5.14933	5.31611	5.27989	5.07151	5.16705	5.0532	5.13116	5.97495	5.20493	5.16395	5.24145	5.33639	5.615	5.03703	5.12173	5.05902	4.92685	5.11957	5.2342	4.96532	5.06199	5.35737	5.36757	5.44933	5.4352	5.38304	5.24022	5.36705	5.74189	5.30754	5.33785	5.05819
222626_at	5.72543	5.27131	6.0563	5.57565	5.29544	5.43335	5.36349	5.35003	5.20161	5.34279	6.18885	6.19424	6.22947	5.90736	6.16187	5.86498	5.59024	5.24632	5.6001	5.35026	5.56496	5.92354	5.65082	5.77978	5.57868	5.6273	5.77251	5.55462	5.76332	5.68538	5.50626	5.48467	5.65113	5.65113	6.05178	5.62672	5.65113	5.71362	6.13331	5.55058	5.67592	5.65413	5.49213	5.37822	6.25337	5.79993	6.00407	5.68806	5.58145
222627_at	8.32092	7.71014	7.89296	8.00132	7.92021	7.94545	7.76073	8.16766	7.75845	7.78156	8.59468	8.18055	8.08769	8.4905	8.02164	7.70917	8.78454	8.55299	7.8943	8.02863	8.60227	7.95611	7.97857	7.94525	7.40122	8.40868	8.25126	8.30956	8.08596	7.89936	8.64027	7.75914	7.9564	8.1142	8.12184	8.1243	8.38079	7.64172	7.6826	8.20341	7.7232	8.15155	8.01617	7.98253	8.15677	8.07167	7.77804	8.22926	8.22193
222628_s_at	8.3363	8.0032	7.78337	8.55855	8.11123	8.03985	7.91355	8.21229	7.98891	7.96983	7.82432	8.03888	8.10961	8.2612	8.23795	7.79901	8.47025	7.95539	7.8568	7.56505	8.20627	8.32888	8.35751	8.33207	7.41858	8.36987	7.71153	7.81121	7.58831	7.28937	7.9734	8.58922	8.19139	7.97892	8.23763	8.03538	8.21395	7.8631	7.95569	7.86747	8.06085	8.03375	7.84529	7.83188	8.25951	8.06085	8.53314	8.27386	7.61608
222629_at	5.77931	4.83691	5.58938	5.97099	5.8683	5.4209	5.49105	5.79072	5.37509	5.1732	5.80646	5.88129	5.81088	6.11279	6.18085	5.25077	6.47631	6.46038	5.403	5.17816	6.31553	5.30219	6.09417	5.90715	5.11429	5.59108	5.9388	6.00863	5.28202	5.11254	5.76416	6.07044	5.84064	6.13347	5.66427	5.54645	5.85137	4.89158	5.69908	5.24995	5.41937	5.41455	5.55469	5.07518	6.01965	5.70131	6.18957	5.81454	5.70347
222630_at	6.83167	5.87296	6.41428	6.61662	6.53942	6.53012	6.10466	6.67416	6.05225	6.08948	8.28534	7.0834	7.47185	7.41786	7.30587	6.80808	7.46949	7.4897	6.86281	7.08175	7.4426	6.53566	6.8121	6.70655	5.72744	7.44905	7.1147	7.08594	7.04141	6.98123	7.79494	7.17033	6.53524	7.62727	6.91369	7.04141	7.04834	5.86682	6.77304	6.33727	6.41126	6.54272	6.34368	6.02718	6.48334	6.84836	6.46038	6.35414	7.5516
222631_at	6.92511	6.91101	6.89839	7.06954	7.12455	7.3206	7.56458	7.18741	7.08308	7.32364	7.78318	7.23069	7.32049	7.31543	7.25568	7.385	8.0449	7.3831	7.32785	7.23877	7.37164	7.16003	7.26739	7.45403	7.12553	6.89627	7.38617	7.57778	6.86539	7.05821	7.2656	7.35685	7.28545	7.89791	7.51736	7.17722	7.67701	7.30481	6.75252	6.93951	7.31103	7.11736	7.18452	7.15379	7.4034	7.38742	7.14638	7.22795	7.38895
222632_s_at	6.85253	6.17445	6.32779	6.32026	6.83706	6.68765	6.48336	6.38969	6.54712	6.54664	6.96553	6.29947	6.50577	6.88162	6.45193	5.88805	6.3213	6.49053	6.20305	5.83084	6.91319	6.54049	6.68143	6.54784	6.25654	6.29044	6.54017	6.46358	5.7119	5.78393	6.39087	6.47617	7.064	6.23942	6.90893	5.67941	6.67261	6.49035	6.83679	6.93627	6.7296	6.75291	6.65627	6.87269	6.76072	6.89164	6.63838	6.25387	6.07846
222633_at	9.75616	9.05412	9.36255	9.54358	9.67215	9.09118	8.59903	8.98297	8.83457	8.90804	10.7609	10.8316	10.3246	10.5138	10.4786	9.21074	10.7381	10.3709	9.43339	9.89528	10.1454	9.36091	9.62444	9.48798	8.35869	10.6091	10.5605	10.2953	9.42198	10.6062	10.6644	10.0354	9.25167	10.5929	9.7332	10.3598	9.89171	8.64044	9.03553	9.36638	9.4731	9.1787	9.20284	8.95724	9.78032	9.49652	9.65559	9.47732	10.577
222634_s_at	6.4505	5.40827	6.33928	5.44013	5.80259	5.00836	4.98442	5.15381	5.36793	4.91169	7.53628	7.00247	6.47537	6.50635	6.53832	5.66455	6.49786	7.25767	5.87514	6.25796	6.0081	5.62887	6.14186	6.04844	5.01783	7.57734	6.00336	6.10847	5.93415	7.72778	6.98227	6.00448	5.5928	7.4804	5.83718	5.70551	5.85535	5.91695	5.4068	5.47671	5.56984	4.93571	4.8537	5.06187	5.54606	5.62515	6.24083	6.17007	7.62807
222635_s_at	7.53969	7.26789	7.05331	7.3259	7.26895	7.49199	7.62235	7.62591	7.31953	7.37433	7.95671	7.78943	7.64618	7.5981	7.61751	7.56781	7.66251	7.67517	7.58881	7.62	7.68418	7.59547	7.42265	7.42664	6.92775	7.81046	7.74394	7.8375	7.33484	7.24166	7.98816	7.697	7.46122	7.6485	7.51966	7.67856	7.58643	7.3622	7.45754	7.48962	7.51056	7.27803	7.39059	7.53125	7.14686	7.37826	7.07201	7.02038	7.56998
222636_at	5.53052	5.72881	5.42661	5.562	5.36364	5.63782	5.70871	5.71515	5.253	5.43513	5.84738	5.89427	5.88329	5.78434	5.76748	5.73769	5.93036	5.51379	5.40785	5.48859	5.50551	5.47628	5.57202	5.68471	5.70318	5.4104	6.01259	5.75845	5.62904	5.8305	5.89794	5.86069	5.49585	5.77563	5.32423	5.73582	5.35691	5.29533	5.29291	5.33982	5.55451	5.45214	5.36526	5.60001	5.12132	5.46608	5.40916	5.19648	5.8323
222637_at	7.50163	5.91032	7.14149	7.55535	7.36451	7.82943	7.49139	6.96602	6.94551	7.55796	8.34617	8.23705	7.49234	8.54068	7.00834	8.28442	7.96005	7.34966	7.38343	7.36182	7.63092	7.71866	7.975	7.70295	6.51214	7.56004	7.67541	8.29619	6.91785	6.83324	7.72011	7.49826	7.57008	7.93915	8.47838	7.22406	8.07073	7.32597	7.38312	7.88304	6.97443	7.60275	7.79943	7.78985	7.81923	7.78055	7.72218	7.91625	7.57367
222638_s_at	6.83696	6.16297	6.80722	7.08486	7.06415	7.06433	7.26973	6.7534	6.76725	6.85411	6.57524	6.80587	6.84154	7.11278	6.92447	6.76109	6.94865	7.09967	6.81292	6.61351	7.18986	7.11626	6.88979	6.9574	5.97603	6.91931	6.83234	6.60295	6.39252	6.36512	6.76892	6.87098	7.12258	7.07095	7.21028	6.88293	7.25346	6.80316	6.31679	7.12926	6.6193	7.31246	6.89267	7.20798	6.73529	6.63233	6.90361	6.65503	6.46589
222639_s_at	3.9767	4.02068	4.08836	4.27053	3.73511	3.75471	4.16775	4.07408	4.2031	4.10328	4.03	3.94923	3.74988	3.56924	4.12219	4.20511	3.76167	4.051	4.02777	4.06243	4.0065	4.15051	3.74168	4.04172	4.19553	3.92771	3.94678	3.8269	4.00395	4.31207	3.88239	3.92497	4.01958	3.96928	3.98912	4.19067	3.90391	4.15274	4.17234	4.34876	4.02571	3.81682	4.32749	3.88369	4.00261	4.10178	4.03714	3.83907	3.94171
222640_at	6.75014	6.58254	6.4917	6.58437	6.67312	6.62186	6.3315	6.60771	6.66448	6.52944	6.20139	7.37493	6.40225	6.76983	6.51164	6.8482	7.14988	7.04239	7.13185	6.52743	6.73603	6.54935	6.41397	6.53202	6.70102	7.41454	6.44313	6.79292	6.85822	7.23776	6.87749	7.0535	6.11817	7.59395	6.2865	6.58173	6.22422	6.68976	6.53364	6.48564	6.75419	6.28037	6.31866	6.20068	6.44998	6.4295	6.59561	6.67199	7.42793
222641_s_at	6.92382	6.85627	7.20513	6.97043	7.03804	6.65191	6.56146	6.93431	6.83647	6.93667	7.31286	7.0899	7.06009	7.46152	7.18374	6.69647	7.07216	7.0034	6.76575	6.73027	6.59319	6.98365	6.95551	6.82449	6.80664	7.16848	7.08501	7.02946	6.70803	7.08413	7.20829	6.88887	6.96679	7.83633	6.96438	6.94076	6.95701	6.72706	7.1647	7.1658	7.15159	7.09733	7.33796	6.85257	6.82827	7.30063	7.0051	6.92842	6.67711
222642_s_at	5.69179	5.22054	5.57833	5.78313	5.89319	5.63713	5.8024	5.71638	5.57961	5.56925	6.59409	5.02936	5.55794	5.84234	5.80487	6.47672	5.55532	5.84485	5.77784	5.95598	5.96514	6.03862	5.8464	5.71174	5.35102	5.44537	5.65314	5.72228	5.21248	5.42848	5.75039	5.69002	6.32981	6.31065	6.45446	5.70834	5.84706	5.85208	5.83158	6.20283	6.30751	6.17389	6.20817	6.27536	6.32535	6.05443	5.70742	5.89696	5.63994
222643_s_at	5.4438	6.0341	5.91633	5.47381	5.57325	5.49321	5.89494	5.68613	5.83677	5.95398	5.66217	5.77045	5.76731	5.71988	6.00095	5.98773	5.31735	5.62388	5.93	6.31926	5.73963	5.76154	5.61281	5.75604	6.12361	5.83565	5.78022	5.64792	5.59697	6.17483	5.70752	6.03883	5.66408	5.86109	5.43582	5.90947	5.37268	5.83038	5.72954	6.12359	5.86854	5.89379	5.61927	5.98686	5.61704	6.09472	5.63636	5.75749	5.64681
222644_s_at	6.02475	6.31579	6.10964	5.99215	5.95789	5.7256	6.3385	6.33684	6.16752	6.29149	5.80481	6.15208	6.18045	6.27442	6.06232	6.26858	5.85944	6.50966	6.70479	6.41113	5.7626	6.32641	5.89871	6.15923	6.70256	6.25996	6.043	6.28367	6.46308	6.57854	6.28959	6.1282	5.96756	6.22831	5.82509	6.40205	5.98487	5.57828	5.79845	5.90004	5.80135	5.98274	6.13899	5.84258	5.78533	6.12109	6.13994	5.62135	6.31973
222645_s_at	4.23758	4.08697	4.60768	4.53881	4.29416	4.26391	4.31341	4.43121	4.45819	4.22892	4.40312	4.43436	4.44265	4.43952	4.53387	4.4724	3.93565	3.53152	4.78511	4.77625	4.16147	4.31291	4.20436	4.27696	5.36256	4.30254	4.1713	4.27072	4.49253	4.83685	4.2019	4.2241	4.20327	4.08238	4.07998	4.63199	4.28127	4.57018	4.07211	4.38389	4.47016	4.11441	4.1928	4.45034	4.46096	4.24028	4.21724	3.99067	4.1024
222646_s_at	5.59241	5.71232	5.42334	5.92578	5.6288	5.73975	5.78638	5.61916	5.11248	5.64618	7.77865	7.86654	6.059	7.57701	6.66619	6.56112	8.15121	7.34758	6.46384	7.67014	6.61996	6.0171	6.14918	6.41957	5.80001	7.11332	7.03221	8.08503	6.1393	6.69676	7.55915	6.71625	6.26144	7.6408	6.26004	6.59277	6.41305	5.41361	5.26392	4.99103	5.79565	5.5445	4.91237	4.91411	6.03664	5.53334	4.45553	5.28218	8.38362
222647_at	7.24602	7.38239	7.37806	7.13799	7.04247	7.09159	7.16884	7.10239	7.37248	7.11877	7.04802	7.09773	7.39001	7.24841	7.57513	7.46967	7.02209	7.1333	7.38259	7.93502	7.31286	7.28547	7.05753	7.21769	7.42227	7.64913	7.2951	7.2951	7.35959	7.57788	7.2951	6.91893	6.93041	7.46451	7.28243	7.24659	7.32664	7.287	7.24339	7.69865	7.22072	7.42571	7.17217	7.11626	6.90898	7.25964	7.11266	7.194	7.2698
222648_at	5.74566	5.92656	6.07959	5.70422	5.77899	5.76635	6.11127	5.87768	6.14661	5.75863	5.68493	5.65398	5.63024	5.23293	5.66083	5.88823	5.39915	5.48988	5.97405	5.69035	5.64834	5.9689	5.53237	5.6741	5.81394	5.7501	5.57622	5.44668	5.95737	5.68999	5.63661	5.83245	5.82847	5.45244	5.73306	5.72671	5.78505	5.80921	6.09881	6.20144	5.87979	6.06475	6.199	5.76487	5.8553	5.95839	5.86669	5.90989	5.3425
222649_at	7.37396	7.02377	7.30497	7.4352	7.4112	7.56498	7.25823	7.51017	7.29476	7.37215	7.78243	7.69656	7.46809	7.74122	7.5422	7.75909	7.98596	7.63142	7.64789	7.12857	7.96685	7.43593	7.53303	7.458	6.98848	7.32042	7.67933	7.41448	7.45739	7.46199	7.5557	7.6449	7.59946	7.53214	7.57975	7.57494	7.74717	7.1176	7.48557	7.47184	7.60509	7.65339	7.45579	7.39648	7.34876	7.46983	7.56908	7.36762	7.35936
222650_s_at	5.85826	6.20684	6.38856	6.18791	5.36594	6.0179	6.87492	6.13116	6.28434	6.36029	5.96542	5.87043	6.0751	5.86935	6.34112	6.39731	5.4474	5.33691	6.38668	6.3126	5.68221	6.81503	6.39326	6.05991	6.1092	6.70579	5.73821	5.61521	5.79745	6.26815	5.81187	5.88833	5.96608	5.73543	5.97966	5.99247	5.86409	6.16929	6.20651	6.04441	6.06178	6.41528	6.34794	6.34448	6.04268	6.18178	6.18465	5.93461	5.50604
222651_s_at	8.03684	7.74888	8.60027	8.18339	8.14007	8.26455	8.26671	7.75716	7.87409	8.12296	8.0738	7.67732	8.29894	8.49448	7.8837	6.8036	7.51002	8.29157	7.27539	8.40266	7.81574	7.78936	8.18544	8.20988	7.1803	7.22487	8.13777	8.03709	8.667	8.33654	8.69895	7.55853	7.94129	8.46528	8.20788	7.54428	7.88929	7.96958	7.77657	8.40612	7.76903	8.6059	8.50082	8.33989	8.43928	8.12589	8.2805	8.55253	7.56372
222652_s_at	7.04765	6.79585	7.24182	6.73582	6.60782	6.4912	6.54342	6.60229	6.35808	6.44981	6.40498	6.60057	6.646	6.57912	6.74708	6.46553	6.07337	5.91541	6.41409	6.3373	6.04188	6.77004	6.81197	6.78009	6.51691	6.69311	6.35161	6.08813	6.88591	6.25675	6.1798	6.64622	6.62396	6.40596	6.57773	6.43784	6.42202	6.7754	6.95696	6.85336	6.8761	6.52813	6.52813	6.40698	7.08693	6.57827	6.83781	7.14622	6.63768
222653_at	8.43147	8.06477	8.00425	8.46403	8.49057	9.10966	9.08738	8.36016	8.7786	8.79544	8.38658	7.78487	7.46947	7.96079	7.96453	8.13568	7.52703	7.74171	8.01501	8.49443	7.99094	8.65914	8.73724	8.78927	8.46284	8.18704	7.72199	7.57757	7.49735	7.62683	7.45927	7.24353	8.85907	8.37311	8.8785	7.96273	8.6376	8.6637	9.25115	8.82976	8.51132	8.94877	9.15129	9.01739	8.73309	9.25651	8.98822	8.72122	7.52947
222654_at	5.61335	5.56681	5.97311	6.13519	5.45856	5.93103	5.62833	6.12146	5.72852	5.6938	6.52626	6.07733	6.55389	6.32504	6.30294	6.21298	6.67016	6.69531	6.41787	7.62829	6.91089	5.9893	6.12717	6.07792	5.68678	6.51447	6.23103	6.2434	6.00026	6.19701	7.0747	6.60746	6.13496	6.42073	6.21509	6.02678	6.21509	5.90228	5.78421	5.7397	6.64351	5.82316	5.43011	5.97073	5.66548	5.90448	5.39105	5.43485	7.12459
222655_s_at	3.89193	4.12994	4.35682	4.03301	4.13674	3.83798	4.01024	3.88254	4.29726	3.9921	3.57502	3.74367	3.69126	3.73794	3.96017	3.85002	3.27382	3.63407	3.84422	3.97175	3.63933	4.11271	3.81681	3.82282	4.42067	3.80537	3.63116	3.84639	3.96579	4.21478	3.71311	3.96461	3.71465	3.57941	3.73542	3.83617	3.80537	3.76785	4.26433	4.43259	3.90851	4.276	4.19694	4.24691	3.87133	3.92642	4.06074	3.75144	3.53225
222656_at	5.59671	4.91803	5.4053	5.54779	5.68118	5.73723	5.49041	5.40057	5.31498	5.47554	5.42539	5.66911	5.72395	5.67255	5.55296	5.57762	6.01498	5.75875	5.35567	6.02145	5.69184	5.47364	5.61267	5.58121	5.30998	5.60359	5.60359	5.58544	5.34541	5.36588	5.96228	5.40162	5.73953	5.97572	5.86261	5.42452	5.71342	5.62255	5.73101	5.38147	5.75022	5.37469	5.50687	5.83118	5.84864	5.87833	5.61951	5.71833	5.55659
222657_s_at	7.43081	7.52252	7.66448	7.79878	7.49869	7.70572	7.97791	7.46427	7.25399	7.60174	7.70911	7.76907	7.88367	7.93861	8.14321	7.69663	7.72345	7.69948	7.33679	8.33733	7.50205	7.76187	7.96452	7.98221	6.99267	7.55234	7.64008	7.59758	7.32441	7.53324	8.01771	7.66246	7.75306	8.23515	8.22582	7.45458	7.9825	7.77111	7.93055	7.79314	7.92765	7.6519	8.12759	7.95678	8.10508	7.95128	7.82547	7.37693	7.72195
222658_s_at	6.21645	5.75476	6.35174	6.48042	5.98745	6.35235	6.50093	6.53103	6.29965	6.30219	6.98124	6.53241	6.77607	6.71242	6.55894	6.77196	6.7476	6.21525	6.2747	6.48532	6.44963	6.52138	6.41336	6.41804	6.60407	6.96614	6.40925	6.25252	6.66658	6.28565	6.38096	6.61576	6.23648	6.66712	6.52849	6.38076	6.41039	6.50291	6.34188	6.5962	6.39846	6.45442	6.32821	6.74687	6.45477	6.51862	6.38045	6.46964	6.22626
222659_at	7.30759	7.57898	7.41408	7.62709	7.53308	7.43635	7.44464	7.47846	7.57309	7.34012	7.70287	7.80125	8.32678	7.86264	8.39664	7.96062	8.17266	8.00675	7.72223	7.34869	7.78369	7.2613	7.48044	7.21524	7.25615	8.06196	8.28283	8.61342	7.81338	7.61825	8.26419	8.24472	7.59258	7.9082	7.42235	8.11248	7.72733	6.97423	7.28677	7.15321	7.5912	7.02998	7.17136	7.15983	7.4015	7.35252	7.22583	7.28978	7.68452
222660_s_at	5.16727	5.0901	5.39512	5.14799	5.29264	5.42628	5.35431	5.263	5.30762	5.42603	5.04687	5.3395	5.27872	5.22755	5.51042	5.65381	5.04135	5.21343	5.31084	5.40582	5.21804	5.16752	5.15632	5.19201	5.74285	5.23759	5.29979	5.21981	5.60497	5.6223	5.04923	5.28903	5.50131	5.21075	5.21981	5.37348	5.06186	5.35253	5.17256	5.26766	5.26626	5.2064	5.28075	5.35681	5.15764	5.24585	5.21908	5.07992	5.36398
222661_at	7.90043	7.28963	7.39436	7.69584	7.73635	7.52436	7.19135	7.45542	7.55219	7.37023	8.23142	7.88481	8.3024	8.33319	8.29745	8.50452	8.70717	8.1093	7.73407	7.99838	8.18605	7.83987	7.9558	7.68626	7.00336	8.29873	8.16964	8.4772	7.58829	7.61141	8.05041	8.17398	7.76158	8.03627	7.87615	8.47357	8.26954	7.01392	7.68415	7.258	7.81269	7.50739	7.74786	7.40693	7.74189	7.90394	7.47453	7.75277	7.76206
222662_at	6.88295	6.05304	7.4128	7.01256	7.21935	7.01833	6.38611	7.00738	6.765	6.48373	9.02464	9.40049	8.5747	9.02985	8.26963	8.1128	9.51418	9.60036	9.1246	8.22068	7.87056	7.22093	7.12914	7.30073	7.01764	8.16865	9.32066	9.47631	7.95	9.02851	9.36995	8.67398	7.55044	9.31117	7.96734	8.50569	7.95507	7.07052	6.72623	6.05761	7.21588	6.42123	6.23896	6.7181	6.88828	6.99346	6.53485	6.98909	9.33323
222663_at	4.56277	4.50872	4.68737	4.90633	4.7509	4.67839	4.61954	4.71065	4.64747	4.69593	5.22435	4.9777	4.94261	5.55432	5.11965	5.09056	5.20862	5.41878	4.33011	4.51027	4.86855	4.74218	4.88407	4.99135	4.79356	4.65972	5.23867	5.39681	4.99555	4.50081	4.98533	4.85872	5.14891	5.13884	4.84936	4.62053	5.00579	3.97277	4.62341	4.60163	4.48236	4.67382	4.55682	4.47763	4.74969	4.85953	4.59133	4.38058	4.85644
222664_at	5.6138	5.46251	6.00627	5.8795	5.84575	5.72474	5.32554	6.57406	6.08457	5.82656	5.16527	5.67925	7.15313	6.79141	6.89729	6.60642	6.6828	6.88476	6.4224	5.69169	5.7492	5.82791	5.5931	5.9348	6.84291	6.80078	6.81972	6.21413	6.24257	6.56058	6.918	6.36264	5.66642	6.0523	5.70959	6.87304	5.51558	5.5578	5.50071	5.58014	6.6642	5.3934	5.82919	5.80663	5.6926	5.57268	5.41292	5.5911	6.68429
222665_at	6.6314	6.61541	6.60467	6.76099	6.6697	6.64868	6.56334	6.91821	6.74856	6.60275	6.52013	7.09393	6.6954	7.15887	6.35896	7.01967	7.25488	7.17541	6.64991	7.05449	6.83075	6.64791	7.05239	6.90085	6.5856	6.54811	6.99901	6.78243	6.7359	6.86961	6.45037	7.0242	7.30336	7.27041	6.78243	6.19908	6.89015	6.99775	6.79048	6.9994	7.11066	7.13884	6.91374	6.94722	6.58913	6.85227	6.83675	6.36925	6.50745
222666_s_at	6.21551	6.44197	6.78926	6.36342	5.81517	6.31936	6.44532	6.44856	6.91824	6.43529	6.8618	6.29774	6.53577	6.62353	6.17545	6.66408	6.68223	6.06928	5.92603	6.33669	5.88995	6.49014	6.5278	6.34145	7.10647	6.42351	6.36213	6.19722	6.49098	6.15675	6.17995	6.42351	7.09662	6.10903	6.65531	6.36426	6.36217	6.2572	6.1985	6.43071	6.45798	6.42447	6.27531	6.61123	6.45746	6.2345	6.69963	6.67667	6.49887
222667_s_at	9.02668	8.04595	9.23399	9.20246	8.50798	9.22343	8.72738	8.83663	8.88664	9.09205	9.61372	9.1145	8.98427	9.42265	9.4728	8.04479	9.38465	9.10421	9.15927	8.06501	9.26197	9.03832	9.36809	9.38076	7.85424	8.84285	9.37405	9.19129	7.75973	7.73888	9.09765	9.59626	9.27176	9.19129	9.19129	8.91562	9.53931	8.75079	9.18541	8.66899	8.74557	8.74533	8.47811	8.34799	9.18333	8.94997	9.37397	9.33124	9.0181
222668_at	5.63584	6.06468	6.44899	6.00768	6.12196	5.92325	6.14545	6.54754	6.66091	6.30916	4.98522	5.56284	6.4273	6.51221	7.16159	6.90059	6.36669	6.79777	6.51089	5.76329	6.43629	5.76398	5.44731	6.26683	6.54155	7.07503	6.7295	6.33256	6.90449	6.38175	6.99375	6.0492	5.65872	6.36909	5.5615	6.55577	5.96605	5.25861	5.69183	5.45776	6.39594	5.62784	6.18719	6.3468	5.90267	5.79333	5.99713	5.37872	6.64079
222669_s_at	8.77918	8.065	8.32668	8.85931	8.71096	8.66706	8.24157	8.53823	8.17864	8.26047	9.31123	9.3699	9.1086	9.06472	9.17586	9.08523	9.52233	9.38472	8.74007	8.41191	9.07358	8.81661	8.87495	8.77802	8.16396	8.64986	9.39846	9.23227	8.43452	8.29744	9.14051	8.87831	8.93862	8.92542	9.2071	9.06323	9.23661	8.33529	8.25289	8.31513	9.0906	8.72078	8.64641	8.94355	8.7781	8.6221	8.66082	8.5101	9.07746
222670_s_at	7.92047	7.21478	7.45892	7.73816	7.17197	7.21573	7.52793	7.18885	7.74809	7.37079	8.90734	8.05496	8.67953	7.81086	9.01966	8.02453	7.91984	7.63758	8.6139	7.94285	7.85283	7.61012	7.40308	7.64586	7.38877	8.04145	8.27359	8.36083	8.41875	8.112	8.98769	8.81975	7.50966	8.8331	7.42411	8.31308	7.65374	6.2607	7.51769	7.15173	7.62349	7.34131	7.17551	7.45629	7.45854	7.22931	7.41123	7.7738	8.42514
222671_s_at	5.06663	5.43987	5.48521	5.04434	5.2647	5.08298	5.22486	5.34761	5.57325	5.41192	5.50673	5.22111	5.22772	5.61648	5.42667	5.51049	5.49526	5.62384	5.53877	5.82415	5.44845	5.48388	5.47553	5.4101	5.6954	5.44388	5.27566	5.08095	5.27564	5.39567	5.30556	5.31657	5.66431	5.69455	5.4349	5.13015	5.15241	5.19328	5.57979	5.34654	5.19782	5.40658	5.26591	5.68747	5.47275	5.44522	5.63863	5.01924	5.43521
222672_at	6.04309	6.21918	6.02461	6.15114	6.41895	6.13947	6.23157	6.2349	6.36007	6.48122	5.45023	5.83798	6.1554	6.4588	5.80809	6.09388	6.02761	5.96091	6.22865	5.92193	5.93266	6.12573	5.81982	6.02186	5.86417	6.0499	6.10157	5.80838	6.06098	6.87546	6.22931	6.08609	6.12637	6.03459	6.14707	6.0382	6.18356	5.67572	6.23106	6.03018	6.23365	6.29274	6.28285	6.00208	5.96982	6.15954	6.40023	5.81407	5.77634
222673_x_at	7.52679	6.58004	6.81222	7.14448	7.19955	7.26349	6.67104	7.09283	6.19659	6.65914	8.27824	7.87083	7.5406	7.6548	7.27989	7.33156	7.87979	8.04681	7.50548	7.52638	7.69391	7.32412	7.45367	6.98494	6.15102	7.88795	7.82089	7.83445	7.60162	6.5722	8.15874	7.62024	7.17608	7.5814	7.60162	7.43202	7.42275	6.91275	7.0309	7.26387	7.26405	7.08442	7.18785	7.0018	7.1208	7.14259	6.83718	7.32463	7.87228
222674_at	6.13045	6.04951	6.17902	6.11557	6.30886	6.14821	6.26124	6.19536	6.39182	5.90103	6.29354	5.98776	6.31957	6.30973	6.53242	6.36164	6.44426	6.42152	6.21973	6.03789	6.46441	6.13854	6.22974	6.11028	6.79396	6.393	6.03056	6.03441	6.19175	6.03121	6.24352	6.19175	6.13858	6.16242	6.32795	6.19175	6.19908	5.99859	6.31836	6.15922	6.48253	6.25425	6.36243	6.28875	6.16592	6.45192	6.36575	6.24111	6.27545
222675_s_at	5.91639	5.89505	6.05031	6.26483	5.88893	5.61903	5.89175	5.91791	6.20706	6.23739	5.73077	5.57993	5.77292	5.45758	5.50059	6.08351	5.50994	5.85146	6.18767	6.54278	5.98352	6.42079	6.02301	5.87932	5.53712	6.54318	5.57407	5.38642	5.79579	6.36563	5.81	5.53147	5.80925	5.84913	5.87126	5.73101	5.90093	6.08181	6.13208	6.07968	6.27022	6.02386	5.75338	5.95657	5.96689	5.90537	6.00778	6.0235	6.34564
222676_at	4.98028	5.02675	5.13579	4.87557	4.77641	5.08539	4.78246	4.53736	4.9732	4.78626	4.59624	4.69462	4.6671	4.63685	4.78055	4.79372	4.55258	4.70603	4.79568	4.81756	4.70914	4.69888	4.70183	4.8212	5.02289	4.73472	4.73472	4.61829	4.81695	4.81114	4.49349	4.73159	4.80062	4.56063	4.86298	4.68324	4.65428	4.95386	5.04937	4.75764	4.75764	4.87876	4.74281	4.73287	4.60153	4.87091	4.87302	4.76088	4.84447
222677_x_at	5.59885	5.92074	5.38381	5.62275	5.68179	5.73054	5.78483	5.67514	5.72042	5.77739	5.30253	5.15599	5.59207	5.59865	5.5777	5.73983	5.58605	5.4751	5.60412	5.5215	5.46612	5.61063	5.39104	5.54065	6.39365	5.59938	5.48799	5.62678	5.65523	6.04876	5.51529	5.23257	5.48761	5.35722	5.3559	5.57229	5.43002	5.81488	5.91988	5.62044	5.66392	5.63451	5.76549	5.57834	5.58574	5.84995	5.8068	5.84534	5.21251
222678_s_at	3.86066	4.10311	4.17421	3.97074	4.21855	4.10199	4.35471	4.0974	4.09998	4.05921	4.41317	4.10429	4.68369	4.47717	5.20514	4.46616	4.21337	4.0382	4.58898	4.19439	4.21371	4.43106	4.06121	4.08787	4.88041	4.37975	4.23217	4.27787	4.27834	4.55763	4.18837	4.54593	4.21034	4.37169	4.27834	4.41617	4.05973	4.88759	4.13325	4.22789	4.09749	4.1666	4.54217	4.17227	4.51142	4.28656	4.25337	4.2736	4.32078
222679_s_at	6.47015	5.94385	6.65655	6.32293	6.35522	5.26299	5.43262	5.39262	4.70603	4.99955	7.07947	6.07838	6.10721	5.88657	6.53309	5.1938	5.90972	5.82281	5.63003	5.3455	5.55635	5.88832	6.41976	5.89898	5.07696	6.25302	5.5851	5.75112	6.20893	6.525	6.01227	5.8843	5.47077	6.64273	6.13319	5.21653	5.66641	6.0425	5.76974	6.20417	6.69016	5.85311	5.91553	6.33115	6.13527	5.93654	5.54876	6.20602	6.42673
222680_s_at	4.57707	4.40747	4.6717	4.65147	4.61837	4.9187	4.47468	4.76617	4.79521	4.686	6.02442	4.98018	4.7836	4.79282	5.17029	5.06437	4.97078	5.00049	5.23663	4.84008	5.1496	4.7865	4.76425	4.99226	5.06662	5.41635	4.99944	4.75146	4.95661	4.8641	4.82274	4.75534	4.7733	5.18702	4.89924	4.89061	4.58849	4.48728	4.42347	4.42543	4.36407	4.41241	4.43358	4.2117	4.01046	4.25643	4.16921	4.45118	5.96591
222681_at	5.83697	5.62519	6.04938	6.49849	6.80913	6.44675	6.11853	6.54776	5.91485	6.46139	7.64825	7.06804	6.80019	7.48668	7.47725	6.87277	7.6417	6.99737	6.58138	7.35385	6.78086	6.23246	6.61246	6.75191	6.22	7.17908	7.11045	7.75329	6.96836	6.5682	8.27076	7.2881	6.68983	6.78502	6.39763	6.48099	6.57012	6.48358	6.45989	6.12538	6.89728	6.35391	6.05904	6.40347	6.20417	6.98477	5.72734	6.13665	7.49467
222682_s_at	6.13239	5.41093	6.20337	5.92989	5.92372	5.98979	6.3517	6.00493	5.85206	6.12869	6.86916	7.06317	7.29542	7.29307	7.43053	7.22323	7.29948	6.67739	6.88556	6.66338	6.55591	6.65831	6.81293	6.48078	5.86879	6.56433	6.73257	7.44636	6.43499	6.39385	7.00347	7.02277	6.69137	6.89828	6.74735	6.65924	6.5551	5.83744	6.52118	6.09286	6.57484	6.305	6.42834	6.21645	6.62712	6.53982	6.19588	6.35898	6.34087
222683_at	8.4669	7.66886	8.33985	8.18408	8.25973	8.10012	7.80973	8.0801	7.70882	7.86844	9.41854	8.96318	8.81076	8.86747	9.0057	8.41794	9.0616	9.3201	7.75411	7.83984	8.41196	8.38441	8.50288	8.12859	6.98173	8.54488	9.17745	9.46538	8.5185	7.98851	9.53309	8.28501	8.4966	9.20058	8.72329	8.52159	8.52242	7.41823	8.44602	8.19898	8.57559	8.22352	8.06216	8.31505	8.53513	8.32308	8.28566	8.25372	8.07031
222684_s_at	7.52596	7.03284	7.22626	7.52869	7.81403	7.43592	7.48774	7.2413	7.1373	7.55436	8.22818	7.63783	7.03987	7.69761	7.77884	7.54005	7.79485	7.79701	7.53833	7.41854	7.63706	7.5343	7.84915	7.62489	6.93377	7.78266	7.54186	7.84146	7.69027	7.17797	7.62157	7.48541	7.62306	8.44257	7.65056	7.41475	7.12436	7.96174	7.35352	7.87686	7.29053	7.72096	6.92983	7.84208	7.53359	7.48544	7.63705	7.53686	7.83007
222685_at	5.48034	4.56249	5.00745	4.90897	5.40375	5.4807	4.68855	5.18053	4.99826	4.82921	7.72989	6.43805	6.49575	6.68826	6.4911	8.02379	7.12232	7.39644	6.76207	5.96445	6.15859	5.29411	5.63737	5.56381	5.51968	8.28491	6.48468	6.82399	6.40904	6.56151	7.11444	6.30171	5.82967	7.18348	6.06627	5.94772	5.7701	4.73375	5.40238	5.10216	5.83988	5.17248	5.11033	5.15794	5.73451	5.16316	5.53488	5.17612	7.0093
222686_s_at	7.17245	6.98211	7.07349	7.27908	6.95699	7.33357	7.52532	7.00239	7.25182	6.98405	7.09003	7.33079	6.95783	7.33419	7.50807	7.687	7.07676	6.90116	7.46955	7.43712	7.20397	7.66402	7.52759	7.30026	7.21023	7.44823	7.16932	7.03603	6.57877	6.82264	6.82476	7.02884	7.74471	7.50487	7.70537	6.77098	7.31406	7.18756	7.31383	7.39047	7.2469	7.54042	7.32998	7.68519	7.40594	7.44347	7.81558	7.24577	6.94983
222687_s_at	6.3196	6.16364	6.30926	5.87973	6.26765	6.27287	6.18376	5.59122	6.18355	6.28314	7.47159	6.43856	6.394	5.90796	6.80302	6.75239	6.19124	6.27983	6.5883	6.16879	6.242	6.55185	6.39409	6.29567	6.01371	6.07258	6.40825	6.34673	5.83831	6.10946	6.32712	6.66162	6.86533	6.79413	6.58646	6.43211	6.40825	6.66399	6.19633	5.76963	6.18151	6.42993	6.16328	6.04777	6.43497	6.48388	6.48987	6.54202	6.14768
222688_at	6.83973	6.23773	6.12397	5.68689	6.40524	6.23434	6.09518	5.31569	5.77693	6.11361	7.84162	6.79991	6.59942	5.74652	6.87401	6.50612	6.35884	6.86308	6.44168	5.98843	6.48925	6.05425	6.50802	6.5259	5.56223	5.97011	6.49367	6.55929	6.55967	6.31859	6.92393	6.27378	5.99009	7.52947	6.53417	6.54751	6.62031	6.67085	6.13359	6.4034	6.14596	6.62807	5.85546	6.1983	6.51923	6.35077	6.52002	6.69665	6.2508
222689_at	5.65129	5.37362	5.14807	5.4555	5.64967	5.55422	5.56602	5.96862	5.24309	5.65035	6.36504	5.74369	5.45232	5.54676	5.81121	6.14262	5.53809	5.56724	6.12443	5.6386	5.70059	5.5862	5.58392	5.56378	5.76023	5.61966	5.59657	5.83751	5.73117	5.90905	6.23396	5.48154	5.35073	5.99972	5.51643	6.12671	5.51922	5.81894	5.4042	5.65526	5.48917	5.48358	5.36355	5.10561	5.69384	5.72401	5.27854	5.30547	6.00705
222690_s_at	6.77821	6.49001	6.73041	6.76384	6.80469	6.84138	7.33724	6.91859	6.94059	7.13915	7.40164	7.35486	7.25077	7.43844	7.11293	7.76495	7.60759	7.42977	7.92658	8.0769	7.14419	7.09133	6.88548	7.00771	6.99834	7.58637	7.55832	7.51124	7.03804	7.90707	8.00183	7.46323	7.14539	7.35501	6.99025	7.12119	7.28505	6.73673	6.99895	7.02409	7.03377	7.11993	6.95227	7.23653	6.94281	6.61356	6.74031	6.96139	7.33369
222691_at	8.34613	7.14586	7.21779	8.08889	8.25202	8.44058	7.93957	8.12579	7.50564	7.59488	8.18732	8.38741	8.53457	8.64444	8.15281	8.65411	9.20004	8.76995	8.69519	8.56056	8.77971	7.72782	8.22257	8.09024	7.54247	8.43718	8.66852	8.88176	8.05699	7.72152	8.32984	8.68438	8.44578	9.22653	8.4549	7.98596	8.72959	8.24871	8.22361	8.30112	7.80748	8.07494	8.47009	8.21415	8.77978	8.40912	8.35066	8.21703	8.41414
222692_s_at	7.60099	6.57618	7.31014	6.93298	7.08057	6.64355	6.96308	6.76447	6.66018	6.4942	8.28426	8.28984	7.86012	8.04903	7.87402	7.63595	7.61629	7.70878	7.96574	8.1366	7.92751	7.09487	7.04354	7.20756	6.60334	8.15299	7.57647	8.06916	8.15755	7.89306	8.59798	7.6027	6.99429	8.5941	7.0801	7.23407	7.28658	6.74049	6.90874	7.28657	7.01436	7.42064	6.37922	6.9203	7.3754	7.11374	7.30353	7.23256	7.90594
222693_at	4.38586	3.85667	4.32815	4.36643	4.26653	4.16629	4.20376	3.77148	4.01066	3.74393	5.82361	5.6977	4.80921	5.57973	5.70763	4.75124	4.61241	4.66597	4.7723	5.32186	4.92035	4.58735	4.79971	4.74672	4.45796	5.0749	4.84819	5.03022	4.46367	4.67493	5.31269	4.53459	4.54734	5.3758	4.83194	4.60189	4.60549	4.0312	4.25019	3.89947	4.31309	4.54091	3.86661	3.86661	4.59788	4.63741	4.25524	4.34164	4.89346
222694_at	6.77689	6.7126	6.71879	6.82981	6.67485	7.11569	7.00997	6.67093	6.99436	7.06224	5.97411	6.22327	6.11134	6.28984	6.28258	6.78084	6.34037	6.50162	6.82787	6.65916	6.45912	6.71121	6.6535	6.82837	6.88987	6.72773	6.28377	6.10876	6.50159	6.58783	6.16423	6.60109	6.98317	6.37518	6.58663	6.64963	6.28356	6.39396	6.74075	6.3895	6.60859	6.48942	6.33961	6.62645	6.7267	6.58442	6.60829	6.60269	6.77303
222695_s_at	5.37246	5.232	5.23519	5.11144	5.12755	5.233	5.26587	5.20296	5.4301	5.29003	4.91135	5.07719	4.89207	5.01204	5.19779	5.22601	4.8016	4.83909	5.07722	5.53604	5.02558	5.25503	4.91888	5.23941	5.59655	5.08254	5.06472	5.06017	5.02579	5.73644	5.05314	4.96103	4.91063	5.01998	5.07705	5.05284	4.88355	5.12073	5.26555	5.50191	5.02654	5.48815	5.3738	5.17955	5.32807	5.28098	5.16416	5.0713	5.1757
222696_at	4.82149	4.51213	5.0314	4.61714	4.80564	4.47668	4.41194	4.87593	4.44504	4.32776	4.54274	4.35761	4.738	4.66326	4.62443	4.66112	4.68519	4.72591	4.57593	4.56943	4.96144	4.48459	4.35736	4.55512	4.57197	4.61386	4.57317	4.57532	4.6433	4.93453	4.65864	4.6674	4.47417	4.37666	4.54305	4.69223	4.7408	4.61037	4.77213	4.61995	4.88295	5.0798	4.64704	4.86153	4.76771	4.70413	4.67685	4.97152	4.64685
222697_s_at	5.76455	5.65831	5.84166	6.45657	6.03939	6.86923	7.21227	6.24252	6.61836	6.59633	6.59581	6.2217	6.55244	6.43042	7.12065	7.33045	6.61233	5.66315	6.62964	6.25956	5.91273	6.84518	6.40964	6.40964	7.09226	6.04117	6.56727	6.40231	5.87216	6.29069	5.66766	6.59592	7.36688	6.30931	6.99333	6.08079	6.66334	6.60546	6.88556	6.40535	6.57283	6.49365	7.28275	6.98277	7.21632	6.64802	7.41511	7.0817	6.50605
222698_s_at	4.86114	4.51645	5.05635	5.16872	5.1123	4.9262	5.6455	5.24065	4.91583	5.05816	5.36883	5.13622	5.09118	5.5294	5.70746	5.32988	5.26578	5.24446	5.22099	5.53296	5.17609	5.32788	5.52353	5.12795	4.80007	5.2454	5.19536	5.41894	4.79876	4.9512	5.36614	5.32795	5.49183	5.53441	5.59199	4.96171	5.28444	5.22759	5.10082	4.69558	5.32068	4.92305	4.90264	4.9611	5.26439	5.35961	4.84478	5.33786	5.87872
222699_s_at	6.10907	5.45504	6.45639	6.78715	6.98662	6.92585	7.16516	6.61182	6.88121	6.9947	6.91637	6.627	6.92492	7.11372	7.40684	6.75408	6.90002	6.30433	6.44064	6.97397	6.07253	7.07583	6.57822	6.93618	6.95647	6.14981	7.27554	7.04837	6.34934	6.88574	6.55265	6.72925	6.88061	6.38547	7.27659	6.87783	6.74681	6.56532	7.17452	6.74108	6.65085	7.07416	6.96263	7.55758	7.14954	8.00905	7.02062	6.90867	6.57275
222700_at	7.86141	6.95022	7.05473	7.89308	7.93397	8.08616	7.4678	7.26085	7.69385	7.52819	7.85411	7.95894	7.75967	8.3638	7.73115	7.56815	8.39673	8.05804	7.36538	7.41663	7.7791	7.997	8.07194	7.74347	6.40412	7.45951	8.10387	7.99081	7.39095	7.67942	7.71051	7.49029	7.84089	7.83247	8.38957	7.79899	8.33168	7.69025	7.62278	8.11559	7.4361	8.40452	8.02399	8.20062	8.26078	8.1419	7.97921	7.81471	6.30295
222701_s_at	6.2551	5.39673	5.86963	6.35371	6.27505	5.99342	6.32586	6.54002	6.32586	6.15043	6.10486	6.39168	6.66549	6.9085	6.47546	6.52882	7.12109	6.14373	6.40984	7.10799	6.7642	6.52468	6.48749	6.36071	6.50705	6.56668	6.17171	7.27467	5.99949	6.39742	6.82802	6.26367	6.58068	6.57211	6.41784	5.51012	5.97151	6.70806	5.67361	6.29839	6.23942	6.33278	6.13066	6.21899	6.57099	6.04496	6.07801	6.55765	6.31785
222702_x_at	7.07196	6.38133	6.6237	7.19034	7.16721	7.35865	6.97767	7.18296	7.15728	7.02364	7.42311	7.46291	7.47357	7.93288	7.4137	7.50987	7.77166	7.64393	7.29948	7.07988	7.57384	7.07718	7.2149	7.40667	6.85739	7.62531	7.74971	7.84678	7.46147	7.08766	7.34008	6.88496	7.16328	7.42988	7.34601	7.18925	7.27682	7.24627	6.68199	7.12335	6.92643	7.14003	7.077	7.66238	7.31361	7.18659	7.11065	7.2445	7.6029
222703_s_at	5.8427	5.58986	5.76638	5.68746	5.7598	5.7284	6.40463	5.94941	6.0247	5.69161	6.01647	5.711	6.36308	6.33609	6.72706	6.41815	6.06359	6.29011	6.52841	6.61735	5.89347	5.87371	5.88275	5.90503	6.9814	6.33534	6.30756	6.07292	6.23114	6.81518	5.99501	6.2344	5.76318	5.9805	5.85327	6.24983	5.88117	6.10351	5.84793	5.76498	6.19988	5.92195	5.64599	6.22906	5.99155	6.28914	5.64433	5.81748	6.01447
222704_at	6.08037	5.96115	6.28614	6.22292	5.71375	6.13022	6.11933	6.10098	6.31001	6.20438	5.96825	6.08801	5.93111	5.7215	5.99598	6.13802	5.8852	6.08508	6.22915	6.09607	5.99529	6.0266	5.82497	6.0266	5.73994	6.24861	5.85518	6.20743	6.03561	5.91061	6.10524	6.19779	6.20495	6.16791	5.99907	6.17259	6.01589	6.06603	5.95948	6.09907	6.29462	6.06603	6.06603	5.99565	5.92826	6.25483	6.14634	6.03626	6.30819
222705_s_at	4.50261	4.55566	4.94686	4.63777	4.66234	4.49523	4.69692	4.91324	4.68478	4.61252	4.69021	4.56154	4.52925	4.63426	4.63269	4.99361	4.59361	4.56142	4.80592	4.99292	4.62438	4.46859	4.43574	4.65572	5.10764	4.54373	4.81829	4.66513	4.64043	4.85005	4.57951	4.65268	4.54498	4.82637	4.52677	4.86101	4.70638	4.65495	4.68555	4.94762	4.9384	4.98022	4.91133	5.18034	4.74604	4.81754	4.82929	4.64665	4.50462
222706_at	6.34661	6.19017	6.38926	6.38881	6.94535	6.48447	6.23522	6.4379	6.34312	6.21725	6.42809	6.27564	6.28966	6.45679	6.64415	6.33501	6.66063	6.79494	6.30683	5.94789	6.31213	6.23407	6.39354	6.51426	6.73604	5.91897	6.44844	6.79499	6.47669	6.38455	6.15151	6.41792	6.34658	6.39796	6.1443	6.38437	6.41041	6.52228	6.38252	6.78937	6.50239	6.54032	6.3448	6.81305	6.12695	6.64259	6.46065	6.24335	6.56894
222707_s_at	7.48772	7.32199	7.18674	7.42421	7.47686	7.53945	7.80103	7.33305	7.52989	7.40472	7.49694	7.24857	7.38981	7.27507	6.94661	7.3315	7.23611	7.01854	7.48245	7.16492	7.39142	7.61921	7.45456	7.41398	6.65726	7.33404	7.22736	7.00567	7.20427	7.0704	7.35366	7.43171	7.90901	7.36657	7.50123	7.13651	7.71576	7.54294	7.45328	7.71199	7.27276	7.99204	7.48292	7.78165	7.54449	7.77745	7.67939	7.68484	6.89059
222708_s_at	7.87114	7.531	7.96411	7.77408	7.78273	7.25424	7.23885	7.35228	7.08942	7.32937	8.71182	8.20024	8.16892	8.33944	8.27328	7.62445	7.97821	7.81958	6.78054	6.75764	7.53658	7.52444	7.69604	7.62583	6.70164	7.64483	8.66199	8.36171	7.96337	6.6053	8.38916	7.8068	7.46746	8.64613	7.87044	8.03293	7.70272	7.25516	7.3926	7.71456	7.42356	8.01662	7.73997	7.91457	7.78183	7.40437	7.93194	7.74383	7.70638
222709_at	6.37553	6.37175	6.07805	6.26408	6.01554	6.34008	6.20327	6.57446	6.46167	6.29953	6.7264	6.13379	6.57122	6.06593	6.51795	6.44855	6.31419	6.59854	6.48512	6.16385	6.40991	6.29951	6.59851	6.35459	6.0829	6.47711	6.25787	6.24854	6.05607	5.955	6.27189	6.76226	6.47766	6.37587	6.71924	6.26066	6.44627	6.26579	6.29103	6.34405	6.50729	6.27338	5.86407	6.07027	6.46675	6.51989	6.39595	6.61896	6.19336
222710_at	5.055	5.05823	5.14539	5.21436	4.88885	5.14823	5.02446	5.13397	5.08293	5.30093	5.10621	4.77824	4.76936	5.02766	4.76869	5.06376	4.77045	4.89475	5.17193	5.54962	5.15457	5.00981	5.01157	4.98506	5.09055	5.03764	4.88107	4.79775	5.36105	5.23757	4.92476	5.04293	4.767	4.88225	4.98787	5.1884	5.10636	5.26024	5.29469	5.22152	5.32265	5.31081	5.15547	5.219	5.12608	5.17818	5.00809	4.97562	5.0886
222711_s_at	4.73599	5.13515	5.02176	4.75906	4.83005	4.89917	4.85242	5.12083	5.09548	4.9816	4.99106	4.74318	4.81715	4.60766	5.08101	4.96325	4.50359	4.55143	4.91583	5.17887	4.81564	4.80745	4.72072	4.80066	5.51257	4.8377	4.59991	4.66717	5.17065	5.44633	4.76074	4.89329	4.57887	4.78013	4.78821	5.03862	4.67154	4.87474	5.20286	4.92034	4.7101	4.81185	4.87474	4.91153	4.87474	5.08193	5.10553	4.87167	4.89495
222712_s_at	5.7751	5.6554	5.51864	5.96413	5.60111	5.56634	5.62305	6.24138	6.06237	5.72775	5.57059	4.70225	4.89077	4.95464	4.77122	5.492	4.82218	4.95061	6.10133	5.94487	5.06478	5.56121	4.89354	5.48288	6.16745	5.2302	5.33097	5.37334	5.42391	5.91537	5.34677	5.16902	4.97202	5.34719	5.82456	5.81882	5.29756	7.21598	5.28875	6.04837	5.46305	6.31023	7.22035	6.12952	6.5564	6.34971	5.118	5.61066	5.40895
222713_s_at	5.57639	5.6071	5.82806	5.66782	5.47696	5.87337	5.48417	5.36937	5.70764	5.50667	5.77134	5.88371	6.12865	6.3127	6.38246	6.05878	5.96058	6.22417	6.05542	6.26959	6.09438	5.89888	5.63715	5.81091	6.22778	5.99527	6.10198	6.24503	6.05826	5.99461	5.66785	6.05336	5.8118	5.99744	5.73465	5.97201	5.28344	5.51441	5.73241	5.85567	5.76571	5.74407	5.56541	5.95891	5.58049	5.69597	5.79521	5.4213	6.02924
222714_s_at	8.54605	7.89496	7.65186	8.18674	8.52779	8.25786	8.29496	6.90566	7.73545	7.796	8.92842	8.91943	7.20857	8.47569	7.94648	8.65252	7.99326	8.30548	7.82286	9.71879	8.40715	8.01771	8.62269	8.60743	7.89109	8.03239	8.68172	8.89741	6.35273	8.1906	7.21452	7.63512	8.65456	9.35163	9.21825	7.1529	9.19858	8.31561	8.94778	8.44099	8.31561	8.30936	8.87715	8.22451	9.11871	9.33046	8.6229	9.0999	8.07218
222715_s_at	6.52744	5.70515	5.96375	6.30726	6.07802	6.11342	5.89994	5.67076	5.73105	6.12186	6.89651	6.33117	6.46707	6.38686	6.15932	6.39054	6.62768	6.35837	6.01231	5.99661	6.32883	6.19516	6.2444	6.2444	5.8982	6.1976	5.94634	6.29979	6.31201	5.77068	6.23713	6.74314	6.19001	6.90294	6.13118	5.85534	6.45062	5.75138	6.21073	6.40784	5.94718	6.25723	5.80683	6.37021	6.516	6.2246	6.47789	6.28801	6.25259
222716_s_at	7.00548	6.40135	7.16862	7.30406	6.83712	6.75266	7.11719	6.63482	7.27194	7.11516	7.14989	6.76214	7.27046	7.69741	7.45396	7.02032	7.64733	6.89463	6.99957	6.57056	7.21838	7.5634	7.34509	7.30371	6.59633	7.09195	7.17589	7.48462	6.90363	6.22299	6.58956	6.8789	7.03839	7.61384	7.15599	6.57982	7.18707	6.93363	6.88388	7.09431	6.79632	7.1678	6.97204	7.17243	7.29266	6.94575	7.39982	7.34294	6.20578
222717_at	5.2689	5.34711	5.4897	5.66969	5.41511	5.47703	5.46005	5.66122	5.04258	5.42551	6.01686	6.90962	7.58399	7.1402	6.78654	5.34595	8.29349	7.59042	4.57954	5.13216	5.92679	5.86152	6.01534	6.10337	5.48397	5.23172	8.55195	8.45955	5.83661	5.14634	6.38853	6.0081	5.87753	5.91362	6.28423	6.0411	6.50731	5.28106	5.82124	4.77052	6.11054	5.4928	5.54657	5.8794	6.36135	5.96217	6.30029	6.09558	6.11339
222718_at	7.58782	7.72312	7.90767	7.65253	7.78441	7.7905	7.64327	7.67546	7.82871	7.56782	7.51241	7.45655	7.68619	7.57092	7.35959	7.94428	7.03817	7.60725	7.63486	7.84238	8.0401	7.6823	7.85922	7.75436	7.54825	7.86866	7.10479	7.22758	7.6396	7.47434	7.37891	7.60617	7.85481	7.63525	7.62302	7.54555	7.60734	7.80299	7.80838	7.75595	8.04323	7.74741	7.88704	7.69836	7.70294	7.95652	7.70623	7.74278	7.37715
222719_s_at	4.35648	4.93358	4.96749	5.06879	4.42396	5.38884	5.87983	5.10107	5.24301	5.13839	5.94507	6.329	5.37936	5.79522	5.26437	4.83931	5.81332	4.23036	5.53388	5.29755	4.58442	5.6546	4.92446	5.39098	5.57952	5.45317	5.47342	4.84904	4.80423	5.3303	4.60303	5.53595	6.02546	4.73816	6.06118	5.62683	5.43587	5.07312	5.46779	4.78428	4.81847	5.2315	5.7679	4.82054	5.31412	5.45799	5.24699	4.63592	5.57085
222720_x_at	4.71076	4.71221	4.43417	4.42033	4.6596	4.76366	4.5618	4.91208	5.17458	4.56317	4.93286	4.599	4.65202	4.69704	4.7715	4.76113	4.91368	4.75362	4.72075	4.81959	4.57994	4.78385	4.78578	4.73177	4.61343	4.40512	4.77867	4.71043	4.60209	4.62601	4.5582	4.75023	4.98475	4.79763	4.79623	4.54567	5.01502	4.61057	4.66919	4.61316	4.71226	4.48142	4.71226	4.58622	4.92347	4.70388	4.78303	4.78059	4.90713
222721_at	3.98766	4.06234	3.94647	4.03154	3.7316	3.81621	4.01437	3.92762	3.7454	3.87488	3.53963	3.70869	3.84189	4.01716	3.96144	3.99038	4.00198	3.5441	4.18499	3.67429	4.10832	3.88012	4.42937	4.17655	3.98839	3.79669	3.65274	3.77067	3.55914	3.50385	3.86362	3.86426	3.87409	3.62244	3.69453	3.66326	3.8799	3.70984	3.65879	3.7763	3.68574	3.64244	3.77976	3.59945	3.7709	3.62076	3.97753	3.94438	3.98361
222722_at	7.05211	4.09428	3.97662	3.81514	4.09212	3.79286	4.02324	5.2549	3.98076	5.85211	4.22814	4.19053	4.73566	4.24764	3.73669	4.1971	4.92544	4.06999	3.8922	4.45745	4.15062	4.12782	4.22802	4.23384	3.76532	4.13025	4.39059	3.95297	4.92677	4.3382	6.59298	5.60362	4.55137	4.14899	4.02104	4.1969	4.96819	5.25074	4.26009	4.95692	4.87648	4.26513	5.95832	6.66431	5.59041	3.52607	5.97443	4.44987	3.53951
222723_at	5.49587	5.1296	5.30602	5.60797	5.15059	5.25868	5.7635	5.59995	5.85701	5.5988	5.53041	5.56816	6.08846	6.33145	6.08293	5.66792	6.04722	6.10099	5.53075	5.92137	5.75582	5.43772	5.66661	5.68289	6.4793	5.81907	5.78712	5.82071	6.37898	5.87142	5.77989	5.8492	5.24447	5.46654	5.58867	5.64036	5.1197	5.2725	5.18875	5.62343	5.54897	5.41546	5.25541	5.46954	5.28193	5.20041	4.93162	5.15488	6.10349
222724_at	5.04443	4.7711	5.15436	4.76957	4.71193	4.75397	4.62069	4.71879	4.95168	4.80163	4.71888	4.87795	5.16738	4.80012	5.02947	5.06525	4.75821	4.36249	4.80527	5.04768	4.85541	4.94336	4.69063	4.81657	5.42606	4.8867	4.82371	4.58152	4.99783	5.22217	4.54519	4.80508	4.68743	4.73409	4.96781	4.84456	4.42066	4.97664	4.84666	5.10792	4.8789	5.21952	5.06477	5.0137	4.67427	5.03053	5.05195	4.56905	5.00784
222725_s_at	4.85659	4.13189	4.49631	4.3196	4.41967	4.26914	3.98663	4.44181	4.21476	4.37632	4.12611	4.3312	5.35831	4.96615	5.47991	4.41271	4.28872	4.5188	4.31396	3.79992	4.40971	4.70624	4.39676	4.67424	4.6448	4.39326	4.6608	4.20074	4.24638	4.14405	4.22265	5.1376	4.64149	4.23015	4.53784	4.63318	4.25857	4.05205	3.89642	4.42315	5.02377	3.91737	3.77248	4.09898	4.28796	4.08786	4.1084	4.33118	4.61475
222726_s_at	5.0208	5.1751	4.74559	5.37636	5.06104	4.95209	5.53099	4.92404	5.19725	5.33819	5.77506	5.69553	5.4957	5.98641	5.9745	5.56	6.06586	5.18455	5.31019	4.98855	5.10332	5.70565	5.55802	5.56751	5.16633	5.32419	5.54287	5.47772	4.89093	5.01681	5.45941	6.09203	5.32856	5.57323	5.67109	5.41483	5.4753	4.91933	5.13152	4.19579	5.1805	4.8545	5.09749	4.7668	5.45184	5.0994	5.02657	4.93708	5.85105
222727_s_at	5.10433	4.77841	5.20202	5.06253	4.91352	5.10211	5.15997	5.53711	5.11916	5.18605	4.90774	5.16069	5.13913	5.1877	5.31229	5.15137	5.06617	4.83846	5.34966	6.13063	5.08258	4.98904	4.99392	5.0734	6.03786	5.09277	4.94977	5.12795	5.64145	5.65768	4.99449	4.95337	4.96746	5.05592	5.08288	5.30565	4.98452	4.92201	5.0269	5.4084	5.34727	5.13661	5.27762	5.46585	5.16843	5.23674	5.07146	5.22683	5.19134
222728_s_at	9.19485	7.45559	7.90882	8.65863	8.08201	8.72671	8.77132	8.0011	8.30826	8.56317	8.86952	9.18148	8.81167	9.95599	8.44047	8.64952	9.71509	9.67158	9.32079	8.47793	9.27434	8.21831	8.77451	8.72423	7.01458	9.54991	9.49809	9.8732	8.3916	8.09573	9.85084	9.32275	8.91997	9.58948	8.92821	8.73027	8.99734	8.38999	7.95872	8.41986	7.93997	8.09766	8.03135	7.86967	8.67236	7.8563	8.62748	9.238	9.66174
222729_at	5.784	5.32941	5.35845	5.52491	5.25585	5.26457	5.64131	5.50898	5.29068	5.61124	6.25256	5.99821	6.17018	5.91499	6.42642	5.97867	5.81574	5.72526	6.07283	5.8012	5.80838	5.68031	6.01578	5.78454	5.47997	5.82392	5.93014	5.54756	5.82413	5.74869	5.91021	5.99706	5.55088	5.7048	5.82392	6.02953	5.95238	5.92485	5.45979	5.52592	5.62765	5.46792	5.40646	5.36958	5.31379	5.39305	5.43298	5.39275	6.13229
222730_s_at	6.72059	6.68831	6.93935	7.17656	6.66229	6.7069	7.02826	6.71807	6.97937	6.40419	6.91163	5.97083	7.19377	6.0629	6.31051	6.28478	6.27541	6.25381	6.62536	6.80824	7.06715	6.32843	7.0068	6.47532	6.30328	6.07598	6.91857	6.19537	6.3842	6.69317	6.48415	6.49126	6.85991	6.54484	6.931	6.59311	6.6389	7.05609	7.04112	6.82685	7.7109	7.19376	6.82933	7.16195	7.12964	7.39923	6.99816	6.78232	5.71015
222731_at	7.58123	7.34806	7.34321	7.91002	7.71545	7.69083	7.89435	8.27577	7.52306	7.66844	8.49486	6.23874	7.20421	6.20758	7.07438	6.08458	6.36507	6.81126	6.18818	7.31333	7.66687	7.42157	7.6546	7.74545	6.07304	6.67549	7.88862	6.4959	6.24097	6.12608	6.92849	7.2984	7.4302	7.00473	7.8895	7.22083	7.9088	8.25655	8.21803	7.7516	8.8652	7.87015	8.34642	8.00591	8.30584	8.36491	7.44442	7.77309	6.51794
222732_at	7.30534	7.01421	7.39123	7.34372	7.52042	7.413	7.45785	7.25754	7.18922	7.37361	7.28559	7.38932	7.39789	7.42656	7.59428	7.58518	7.69692	7.53287	7.48919	6.82231	7.41125	7.28595	7.35094	7.37803	7.24235	7.33431	7.44685	7.60025	7.46612	6.71696	7.41014	7.44203	7.39117	7.73878	7.52048	7.29211	7.54165	7.11422	7.45858	7.25646	7.51646	7.12948	7.11644	7.41273	7.37951	7.47403	7.33064	7.43998	7.31245
222733_x_at	6.58003	6.63412	6.70606	6.81276	6.50541	6.30718	6.55185	6.32766	6.60931	6.60881	6.69398	6.55665	6.55315	6.39417	6.70755	6.60739	6.41468	6.7244	6.56449	6.46445	6.6735	6.51422	6.53761	6.62232	6.78109	6.74004	6.42527	6.33748	6.66769	6.65495	6.51235	6.85296	6.25076	6.47482	6.41169	6.31588	6.46353	6.41876	6.79526	6.65321	6.24708	6.57173	6.61766	6.5409	6.52071	6.44207	6.66716	6.51353	6.58533
222734_at	6.39999	6.45229	7.03527	6.20938	6.74433	7.18319	6.96558	6.6413	6.99307	6.58797	7.05326	7.95369	7.9183	7.33748	6.74405	7.21101	8.37667	7.26333	6.86039	7.24857	7.63655	6.90462	7.17596	7.27576	6.57835	7.57745	7.42427	7.85691	6.85036	6.49524	6.26028	7.16901	7.05539	8.67494	7.8768	6.32298	6.06078	7.1383	7.39196	6.89565	7.38345	7.37295	6.8163	7.21273	7.48713	6.78741	6.86017	7.20723	6.62458
222735_at	7.53809	6.97966	7.8328	8.04113	7.93604	7.66504	7.51297	8.17574	7.81039	7.31	9.23632	8.22169	8.35491	8.75419	8.50391	8.01493	9.07312	8.63587	6.61993	6.69702	8.11716	7.91366	8.39813	7.92853	7.18052	7.82175	9.15956	9.06115	8.09941	6.29343	7.76656	7.61652	8.19308	8.3462	8.53154	8.30115	8.0028	7.90726	8.10394	7.65388	8.77753	7.65114	8.42845	7.70062	7.6147	7.55467	6.92297	7.21578	8.79529
222736_s_at	5.5099	5.17244	6.0616	6.02878	5.59673	5.78302	6.03976	6.15815	6.06563	5.59587	7.00133	6.38586	6.95595	7.02488	7.1917	6.69764	6.85599	6.13332	5.94725	5.44115	5.96552	6.14211	6.0848	5.95624	6.04641	6.03264	7.58597	6.90505	6.25202	5.98428	5.98339	6.37159	6.12147	6.44868	6.31236	7.10037	6.02418	6.06195	5.87549	6.07718	6.65508	5.78597	6.3797	6.01987	6.14323	5.82175	5.95428	5.51584	6.58086
222737_s_at	8.49822	8.09563	7.20869	8.33475	8.32853	8.1346	8.04163	8.24436	7.93498	8.15038	8.01539	8.44803	8.34726	7.96513	7.9188	8.28515	8.13183	7.94157	8.12768	7.44326	8.03628	8.50434	8.37049	8.41371	7.67112	8.56041	7.33871	8.01346	6.86084	7.22495	8.07473	8.41331	8.26229	8.18936	8.47893	8.35377	8.39839	7.64108	8.19369	7.88495	8.3763	8.20192	8.06001	7.91399	8.29367	8.46946	8.22906	8.10582	7.82115
222738_at	6.23556	5.46109	6.12331	5.78818	6.07648	5.73	5.75668	5.93503	5.73554	5.60887	6.2025	6.49373	6.22497	5.87701	6.05687	5.83315	6.60708	6.73782	5.59858	5.74624	6.30084	6.08648	6.45102	5.83787	5.69011	5.92639	6.23921	6.18088	5.69299	5.59147	5.95764	5.82634	6.1251	6.46245	6.22856	5.88409	5.90559	6.02006	5.64911	5.995	6.03694	6.00568	5.96955	6.0388	6.38855	5.60184	5.9135	6.09771	6.698
222739_at	4.12769	4.54094	4.255	4.19935	3.93385	4.09294	4.20565	4.22394	4.35749	4.03592	4.19341	4.2463	4.07417	4.22345	4.18568	4.33025	4.168	4.2783	4.19015	4.42922	4.213	3.91828	4.16687	4.18602	4.28076	4.4185	4.08669	4.21101	4.2627	4.21271	4.17387	4.2052	4.20318	4.23366	4.27254	4.14531	4.3014	4.26178	4.37558	4.28455	4.20485	4.23434	4.39505	4.22121	4.04801	4.39505	4.28183	4.17401	4.17116
222740_at	4.23137	4.30001	4.07916	4.00358	4.15064	3.95119	4.39052	4.1492	4.18934	4.18588	5.13634	4.06653	4.28599	4.07309	3.88761	4.44142	4.07066	4.30968	4.30051	4.53473	4.54525	4.48603	4.37614	4.48132	4.45812	4.65555	4.00314	4.23919	4.11648	4.17846	4.14198	4.37852	4.14198	4.19333	4.02677	4.03176	3.85281	3.31399	2.91948	2.8541	3.8292	3.22653	3.4621	3.36166	3.19243	3.35095	3.34439	3.0845	5.39424
222741_s_at	6.57306	6.11617	6.14369	6.63103	6.77907	6.85219	6.40245	6.83228	6.54486	6.46854	6.80484	6.54179	6.98642	6.86648	7.07825	6.93949	6.98034	6.69231	7.01398	6.70037	6.93899	6.55752	6.70502	6.46301	6.46145	6.72458	6.9252	6.72038	6.65057	6.79765	6.72038	6.30856	6.70932	7.37193	6.91688	6.77008	6.87036	6.44964	6.78372	6.69664	6.77968	6.58649	6.33491	6.69246	6.63572	6.54237	6.54237	6.68987	6.61958
222742_s_at	9.03936	9.05595	8.74989	8.8036	9.0682	9.22262	9.12616	9.09706	9.11528	8.7823	9.05817	8.85796	8.28345	8.7324	8.07976	9.29224	8.38252	8.92013	9.02232	8.8776	9.03741	8.99508	8.77	8.85299	8.34369	9.24977	9.00145	8.56656	8.55684	9.35077	8.9221	8.13797	9.37047	9.23535	9.12505	8.38093	9.18977	8.90009	9.28816	9.15522	9.19064	9.15623	9.22426	9.29238	9.34382	9.17219	9.34309	9.41075	8.89568
222743_s_at	6.66231	6.75978	6.79083	6.88361	6.48623	6.88428	6.97947	6.40931	6.88224	6.88145	7.00464	6.69535	6.55853	6.81177	6.69149	6.84813	6.66094	6.67237	6.67816	6.41336	6.09399	6.46886	6.72928	6.9403	6.97544	6.4955	6.64626	6.72652	6.85047	6.84854	6.3474	7.04981	7.09732	6.96969	6.78471	6.93234	6.74511	6.87391	6.90658	6.85662	6.86424	6.8317	6.46458	7.31007	7.08836	6.89188	6.81093	6.72114	6.84477
222744_s_at	6.64214	7.1636	6.17182	6.80439	6.97695	7.04722	7.11917	6.97901	6.94966	7.40921	6.87758	7.21874	6.64555	7.21942	7.01878	6.85932	7.49841	7.09824	7.16223	7.06177	6.59938	6.70914	6.94083	6.90402	8.01094	6.70068	7.07639	7.25836	6.76854	7.66049	6.98025	6.59355	6.8486	7.25447	7.08735	7.21091	6.75234	6.67626	6.82046	7.16863	6.86056	7.42325	6.99617	6.99617	7.34674	7.17167	7.12682	6.90129	6.82527
222745_s_at	6.4805	6.03321	6.60537	6.38899	6.23385	6.25147	6.09822	6.15507	6.13634	6.10943	6.6672	6.42626	6.84713	6.59258	6.58887	6.47726	6.91721	6.69962	5.95042	6.39317	6.63701	6.44986	6.30489	6.51576	5.98007	6.36734	6.53244	6.30135	6.14703	6.37506	6.55745	6.49094	6.46838	6.85303	6.66825	6.08419	6.57173	6.61774	6.50153	6.29249	6.40902	6.28057	6.33694	6.39394	6.92562	6.82067	6.31503	6.0442	6.88322
222746_s_at	6.81925	6.36589	6.88296	7.28068	6.8572	6.44641	6.68352	7.06247	6.50098	6.82794	5.12729	5.68126	5.68077	7.02971	5.67499	5.96386	5.04429	5.59462	5.48954	5.81627	5.95402	6.33025	6.87164	6.42229	6.62561	5.94996	6.12401	5.23487	5.18475	5.29374	4.95425	5.7168	6.92542	7.0055	6.91869	5.75225	6.67713	6.89814	6.86545	7.16713	7.17312	6.66693	6.51533	7.13993	6.96281	7.19278	7.13159	6.76232	5.31162
222747_s_at	6.80083	6.27639	6.33706	7.10587	6.8377	7.61775	7.13033	6.7723	6.55738	7.06995	6.09821	5.95339	6.41586	6.29806	6.24245	6.13811	6.80156	6.03145	7.13553	6.41929	6.69939	6.79232	6.74564	6.84241	6.06791	6.50055	6.24251	5.99242	5.78092	6.41238	6.58519	7.05203	6.96225	5.9226	6.77532	6.49762	7.01568	6.50841	6.69258	6.58367	6.56346	6.57619	6.43413	6.24899	7.09496	6.25114	6.9898	6.96811	6.30397
222748_s_at	4.83006	5.10594	4.71234	4.90385	4.67079	5.43335	5.32584	5.40012	5.20808	5.4368	4.91917	5.11311	4.71359	4.6697	4.64275	5.1635	4.80125	4.9721	5.41366	5.40886	4.84533	5.07882	4.80028	4.83328	4.97735	4.9607	4.94856	5.13346	5.21112	5.55222	4.97672	5.23465	5.09267	5.0179	4.96437	4.97672	4.84804	5.03932	4.91953	5.17416	5.13555	4.78864	4.90015	5.06072	4.73345	5.03932	4.88878	5.1743	5.04454
222749_at	6.85397	7.0818	6.50145	6.91797	7.2064	7.15275	6.8523	7.09209	7.01257	6.78209	7.17269	7.04498	6.98841	7.23731	6.94073	7.0153	7.13729	6.91684	7.14634	6.85033	7.18769	7.06455	6.88019	6.79186	5.83031	7.337	7.08902	7.0061	6.90671	6.6707	7.34416	7.10519	7.54822	7.39641	7.22141	6.83956	7.36779	6.02295	7.23843	7.37765	6.98258	7.24297	7.42202	7.17015	6.77288	7.14663	7.32848	7.09361	6.91033
222750_s_at	7.22584	6.35256	6.87048	7.22598	7.15316	7.32735	7.11583	7.43044	6.79779	7.53714	7.31995	7.91973	7.18321	8.09304	7.25275	7.80947	7.84939	8.55079	7.60395	8.99343	7.69265	7.43928	6.93806	8.03645	6.88375	7.54823	8.29281	8.22765	7.73957	7.19028	7.67969	7.329	7.60036	8.67259	7.55662	7.43598	7.07247	6.72619	7.00548	7.79798	6.58545	7.36426	7.70611	7.38	6.99749	7.07324	6.75695	6.77493	8.03034
222751_at	7.07704	6.93019	6.67974	6.92707	7.05413	6.73692	6.51645	6.83363	6.75152	6.70738	7.78742	7.79731	7.51618	7.99423	7.6395	7.3215	8.21629	8.24949	7.15077	6.89035	7.24982	6.97011	7.27027	7.04014	6.72837	7.75531	7.87334	8.06013	7.28138	7.11823	8.22736	7.67036	6.97985	7.7321	7.05932	7.3529	7.18733	7.01601	6.76872	6.92655	6.69148	6.84537	6.7118	6.80384	6.7895	6.84361	6.40056	6.70054	8.46331
222752_s_at	7.04711	6.05115	6.4415	7.06115	7.73405	8.15724	7.3007	6.27605	6.85794	7.25723	6.85944	6.44009	6.69272	6.63468	6.33313	6.96374	6.32685	6.99213	6.43982	6.65051	6.8313	7.31836	7.01246	7.72951	6.55558	6.05332	6.22706	6.14358	6.1219	5.88714	6.30117	6.36854	7.76153	6.69764	8.1638	6.12833	7.78127	7.55384	7.68069	7.79301	6.57268	8.15177	7.04631	8.22184	8.21208	8.08174	7.52892	6.95182	7.05542
222753_s_at	7.87071	7.51248	7.85646	7.13549	7.83173	7.14233	7.08116	7.19054	7.24506	7.17952	8.46105	7.74397	8.38887	8.2612	8.00008	7.69505	7.78229	7.84693	7.85593	7.42031	7.6567	7.1867	7.72712	7.71713	7.41255	8.04356	7.71532	8.04641	8.2568	7.75298	8.01556	8.74839	7.74068	7.7867	7.27456	7.4569	7.48131	7.7054	7.24434	7.83201	7.60097	7.55587	7.5566	7.52792	7.74104	7.74707	7.84684	7.59478	7.64556
222754_at	6.60652	5.65078	6.15512	6.67157	6.59122	6.2862	6.09907	6.14216	6.28033	6.10056	7.4876	6.20226	6.40465	6.20594	6.53218	6.20337	6.29317	6.75049	5.98785	5.24218	7.1553	6.04205	6.57353	6.34664	5.91496	6.36133	5.72175	6.22693	6.09432	5.72478	6.92304	6.20999	6.39676	6.59536	6.72671	5.81576	6.46948	6.55616	6.66728	6.60845	7.04388	6.59736	6.47519	6.84771	6.87182	6.77625	6.26685	6.1627	5.86188
222755_s_at	5.93117	6.06159	5.96317	5.90669	5.80549	5.83856	6.21329	5.99379	6.07054	6.34139	5.57733	5.63775	5.511	5.51571	5.70773	5.78423	5.4285	5.67324	6.18563	6.22684	5.38228	5.99047	5.83019	5.98387	5.78026	5.87021	5.8547	5.52489	5.93565	6.11356	5.87086	5.87021	5.88594	5.87021	5.78129	5.85804	5.61403	5.96911	6.24819	5.9797	5.76497	6.07531	6.48006	5.89833	6.09204	6.12762	6.04222	6.02417	5.56893
222756_s_at	6.26528	5.59015	6.13752	6.19163	6.14972	6.1315	5.67747	6.30705	6.08101	5.89762	6.04467	5.9957	6.69027	6.72238	6.71365	6.23571	6.11508	6.38075	5.86683	5.66261	6.48757	6.14404	5.81558	6.12102	5.94006	5.98965	6.04536	6.13088	7.33995	5.98495	6.44335	6.10704	6.00085	6.52474	5.88779	6.00075	5.88605	6.04035	5.64581	6.16484	6.24899	6.23447	5.70049	6.18661	5.6697	5.87584	5.92335	5.98291	6.39887
222757_s_at	5.70262	5.18667	5.71672	5.52873	5.29672	5.50874	5.42147	5.77374	5.77075	5.57347	6.11479	5.96557	5.86744	6.0438	5.83578	7.09263	5.82811	6.60371	6.97403	6.38901	5.69506	5.79935	5.65841	5.72876	5.9616	6.35552	6.00533	5.89107	6.06277	6.89341	6.9373	6.21771	5.65203	6.37187	5.58915	5.98546	5.62675	5.32022	5.06964	5.23904	5.42512	5.1525	5.1728	5.30384	5.48259	5.06893	5.32007	5.20613	6.40213
222758_s_at	5.57109	5.69873	5.59679	5.72806	5.58629	5.38164	5.54481	5.58891	5.69311	5.57795	5.92113	5.65879	5.99244	5.68718	5.99994	6.11463	5.47028	5.59028	6.0756	6.02847	5.86598	5.59443	5.50125	5.68504	6.01307	5.8166	5.70862	5.6203	5.94223	6.12875	5.54855	5.74153	5.44255	5.68989	5.56	5.95515	5.75267	5.70272	5.81475	5.92747	5.76151	6.01012	5.76784	6.00605	5.53662	5.83261	5.7641	5.74284	5.51153
222759_at	6.85921	6.91002	6.83932	7.43831	7.1305	7.09257	7.14904	6.89067	6.74274	7.07092	7.35792	7.21678	6.93337	7.15729	7.34422	6.97735	7.96133	8.13362	6.67091	7.27468	7.51765	7.53244	7.26969	7.22449	6.90345	6.80147	7.21204	7.20086	6.74813	6.99407	7.20086	7.33863	7.08379	7.58683	7.09239	7.30207	7.25835	7.37896	7.14345	6.91815	7.37376	6.66578	6.91872	7.08453	6.99595	7.09225	7.36287	7.31709	7.34896
222760_at	6.42803	6.56056	6.36839	6.62167	6.26252	6.21321	6.15155	6.73408	6.3254	6.6626	5.65499	6.05935	6.54494	5.88223	6.08714	6.19207	6.10851	5.84045	6.29728	5.93842	6.55617	6.13196	6.04267	6.05293	6.09668	6.34656	5.81547	5.66984	7.12158	5.86436	6.82427	6.8199	5.83157	6.05019	5.98745	6.07015	6.09978	6.23523	6.292	6.30261	7.1093	6.19459	5.9356	6.12659	6.14049	6.36389	5.92848	6.19459	6.68688
222761_at	8.2045	7.65086	7.73896	8.0224	8.43701	7.96822	7.38876	8.01955	7.49717	7.4736	9.37336	10.2055	8.7213	9.11297	8.58588	9.11283	9.11764	9.31622	8.71659	7.88342	8.89639	8.23501	8.53789	8.43471	7.07795	8.27339	9.53084	9.31608	8.45017	8.10496	8.9319	8.54824	8.55788	9.33868	8.46465	9.11736	8.6219	7.65751	8.10323	7.84193	8.1244	8.09803	8.10701	8.17175	8.03288	8.00003	8.15977	7.66586	8.98351
222762_x_at	6.29764	5.44478	5.65304	6.08084	5.86586	5.43229	5.7595	5.38197	5.63579	5.63069	7.33344	5.90728	5.96969	5.66408	5.76134	5.773	6.23517	6.28632	5.75597	5.76633	6.30336	5.90931	6.20841	5.79495	5.19416	5.88098	6.37134	5.98491	5.89536	5.31663	6.45099	6.21639	5.88098	5.72535	5.67811	5.78755	6.01851	5.79337	5.0822	5.72933	5.46939	5.67194	5.47607	5.41628	5.50202	5.19132	5.25966	5.56728	7.22758
222763_s_at	8.76253	8.14484	8.16505	8.47282	8.56266	8.50098	8.45191	8.06215	8.05585	8.22283	9.37143	8.97643	8.55584	9.42317	8.54196	8.47951	9.50485	8.80166	8.03234	8.35337	8.71523	8.44397	8.96999	8.6737	8.06614	8.22601	8.36527	9.30609	8.44448	7.83608	9.1325	9.15141	8.66341	8.87595	8.87761	8.42065	8.7579	8.69642	8.66057	8.55491	8.74104	8.65765	8.17689	8.94152	8.63281	8.70451	8.58716	8.44573	8.42702
222764_at	8.24065	8.40614	8.54621	8.33244	8.54861	8.15391	8.16627	8.76746	8.65766	8.66726	9.09196	8.76924	7.70609	8.42557	8.04478	8.07535	7.84287	8.11199	6.97543	9.08681	8.75051	8.43864	9.48109	8.03853	7.81032	7.33947	7.7274	8.73784	8.14693	7.5001	7.34309	7.58389	8.91516	8.47679	9.10522	9.2152	8.43656	8.6829	8.06011	8.44559	8.69046	9.10883	8.74591	8.72154	8.12522	8.09877	8.13473	8.55407	7.99933
222765_x_at	4.06484	4.31007	4.16869	4.62172	4.43492	4.43241	4.3832	4.32563	4.19896	4.42251	5.68169	4.93546	4.39136	4.92892	4.52496	4.70199	5.63905	5.16166	4.46741	4.27585	4.73411	4.67771	4.68751	4.66415	4.55236	4.61161	4.72269	4.88804	4.42931	4.55131	4.81702	4.80124	4.7798	5.00689	4.77153	4.49156	4.61161	4.10517	4.28856	3.98628	4.3156	4.03055	4.41361	3.83426	4.53951	4.61347	3.91225	4.29338	5.4313
222766_at	4.7516	4.90051	4.84727	4.50712	5.00658	4.86617	4.78587	4.72511	4.78702	4.87913	4.40377	4.50626	4.57996	4.70765	4.37119	4.81362	4.62764	4.75273	4.63195	4.88308	4.85362	4.5297	4.69976	4.70219	5.00958	4.77273	4.64922	4.75945	4.70384	4.67636	4.61232	4.33073	4.64922	4.62222	4.66207	4.69406	4.52854	4.97421	4.69176	4.73361	4.67529	4.6538	4.69254	4.84586	4.95565	4.67529	4.72602	4.63604	4.79317
222767_s_at	7.31391	6.99596	7.02369	7.49496	7.33617	7.65403	7.17163	7.49694	7.68772	7.79143	7.76331	6.94946	6.87619	7.42604	7.07293	7.22322	6.94642	7.42679	7.15838	6.98501	7.54595	7.48327	7.32683	7.47079	7.16938	6.81491	7.67775	7.07007	6.95897	6.70802	6.74082	7.17115	7.88662	7.4104	7.34582	6.81202	7.54182	7.30236	7.17596	7.61599	7.43178	7.3402	7.24616	7.40488	7.2645	7.21987	7.40611	7.00617	7.12849
222768_s_at	6.98952	5.50205	6.74606	7.37097	7.27753	7.12058	6.96942	6.92073	6.62557	6.75216	6.42804	6.10266	6.58914	6.66761	6.76443	6.83277	6.87035	6.63302	6.97922	6.79661	7.43831	6.99868	6.88412	6.7415	6.33021	7.30162	6.44595	6.26281	6.13995	6.39069	6.53898	6.95926	7.19318	6.60993	6.87256	6.03551	7.06398	6.80596	6.31313	6.81887	7.26986	6.59425	6.02447	6.74751	6.86933	6.5592	6.52869	6.88108	6.76816
222769_at	5.55853	5.7153	5.78868	6.0677	6.01942	5.76861	6.02385	5.94569	6.14451	5.87165	6.04628	5.82792	5.53779	5.70864	5.5931	5.88567	5.86049	5.54846	5.71006	5.65773	5.79294	5.27577	5.79294	5.79294	5.74066	6.14074	5.672	6.0379	5.83954	5.87654	5.70695	5.77334	5.92558	5.91411	5.74172	5.71808	5.79488	5.37912	5.97546	5.87557	5.99385	5.98433	5.79589	5.78369	5.702	5.96078	5.60767	5.75245	5.6644
222770_s_at	5.57803	5.2939	5.71549	5.42934	5.39232	5.99833	5.5922	5.76483	5.33915	6.0833	6.44905	5.60277	4.82537	5.83018	5.57652	5.68449	5.85647	5.77296	5.4148	5.98553	5.43206	5.55552	5.9694	5.99638	4.81218	5.53894	5.69339	6.11348	5.5874	5.21974	5.72038	5.41138	5.74967	6.37688	5.67465	5.64564	5.87108	5.3793	5.98674	5.91849	6.12398	5.61872	6.37146	5.69266	5.65101	6.07407	5.81845	5.83575	5.31231
222771_s_at	6.13869	5.50775	6.4723	6.03343	5.93189	5.77415	5.55811	6.00789	5.39509	5.45682	6.76003	6.66701	6.16102	6.41265	6.06703	5.20557	6.7353	6.41826	5.21007	5.85844	6.05643	5.81705	6.43789	6.03412	5.3337	5.64374	6.7642	6.41855	5.91284	5.55647	6.00653	5.46288	5.83981	6.44016	6.0165	6.00653	6.40536	6.35534	5.57149	5.8745	5.99492	5.41721	5.61317	6.03917	6.26331	5.41049	5.90432	6.27029	6.6765
222772_at	5.25782	5.00322	5.12037	5.14621	5.31704	5.10265	5.19813	5.2411	5.15922	5.05883	6.34927	6.32759	5.71934	6.00886	5.88171	5.21146	6.86795	6.34249	5.09581	5.68941	6.02979	5.71627	5.70723	5.79024	5.38371	5.41408	6.00828	5.7306	5.33912	5.66778	5.63974	5.22793	5.42303	5.77377	5.71775	5.7749	5.50011	5.36799	5.09097	4.83143	5.2966	5.14161	5.16008	5.2518	5.02477	5.14888	4.73761	5.24442	5.88829
222773_s_at	4.80953	5.7382	4.99151	5.43593	4.99998	5.55638	5.61313	5.59106	5.38363	5.01502	6.18103	6.56225	5.19021	6.47594	5.92118	6.71732	6.16357	5.61622	5.77709	5.53759	5.40041	5.70827	5.33163	5.70827	6.66434	5.86537	6.3789	5.50872	5.83164	5.62865	5.59322	5.62865	5.90715	5.92314	5.5564	5.96767	5.53736	5.37636	5.60658	5.57286	5.5011	5.50464	5.50487	5.22642	5.5416	5.55745	5.34623	5.29271	6.17129
222774_s_at	4.13631	4.65485	4.30349	4.23072	4.04927	3.71056	4.23756	4.16772	4.43094	3.99004	7.94718	8.13118	7.3643	7.14966	7.21442	6.64397	7.86686	8.57831	6.53985	6.27509	5.20551	5.05607	4.82478	5.21649	5.22313	8.02738	8.30104	7.71099	6.63645	6.90192	7.87113	6.09483	5.50355	6.62419	5.69203	7.38698	5.2473	3.61988	3.70858	3.52941	3.83092	4.07389	3.54134	3.68631	3.5774	3.48741	3.63294	3.63792	8.62576
222775_s_at	7.18908	6.76252	6.99252	7.30545	7.3572	7.53641	7.58741	7.51126	7.36684	7.48321	7.33164	7.10254	6.89963	7.35374	6.83496	7.18721	7.75036	7.0665	6.9949	7.00057	7.03961	7.30348	7.0979	7.28654	6.91588	7.33505	7.13834	7.5458	6.9676	6.59737	7.01591	7.08946	7.97749	7.51376	7.30279	7.30117	7.30854	7.24964	7.39197	7.37065	7.71922	7.48754	7.64605	7.44627	7.54571	7.48846	7.46043	7.39025	6.65994
222776_at	3.95223	4.21417	4.00544	3.90826	4.16555	4.21078	4.44805	4.41698	4.08153	4.38016	4.18101	4.25743	4.0061	3.97185	4.02001	4.25803	4.07643	4.44838	4.28512	4.44472	4.32197	4.18225	4.09849	4.09496	4.04858	4.05185	4.44129	4.22233	4.34684	4.28457	4.18026	4.24655	4.32118	4.02866	4.20558	4.28355	4.05317	4.06024	4.16369	4.23493	4.18889	3.82221	3.87798	4.18889	3.97696	4.07669	4.02789	4.23488	4.16102
222777_s_at	5.94776	6.45002	6.53776	6.29745	6.25582	5.99775	5.76352	6.0412	5.81777	6.02046	6.6263	5.93576	5.5981	6.03106	6.12105	6.02177	5.61091	5.80077	5.91287	5.85065	6.10467	6.04676	5.95302	6.00176	5.802	6.07224	5.99098	5.80804	6.12653	5.47295	5.68239	6.13447	6.10264	6.35721	6.19085	5.82371	6.12498	6.31003	5.68149	5.90658	6.81624	5.86205	6.0074	6.21601	6.13697	5.96837	5.56472	6.00826	5.40703
222778_s_at	6.66586	6.61747	6.66148	6.73013	6.38761	6.59254	6.71682	6.7884	7.06544	6.39216	6.62689	6.9298	6.23464	6.90978	6.25863	6.30726	6.77953	6.94895	6.60352	6.57958	6.84299	6.44437	6.56664	6.71347	7.21506	6.3832	6.61817	6.71842	6.36393	6.83856	6.4276	5.90822	6.704	6.59564	6.61817	6.84544	6.75103	6.43943	6.69761	6.49913	6.71749	6.68503	6.35902	6.42377	6.451	6.67742	6.32737	6.44557	6.24123
222779_s_at	5.569	5.60039	6.06225	5.982	5.90788	5.75687	5.94692	5.90221	5.60579	5.95345	5.8986	5.86132	5.84087	6.07441	5.85927	5.97971	6.48986	5.90108	5.88775	5.8368	5.96005	5.98354	5.77974	5.73995	5.90339	5.85835	5.85835	5.6326	5.74197	5.5089	6.05279	6.04125	5.85835	5.82183	5.92149	6.38025	6.20638	5.89104	5.56117	5.86551	5.85996	6.02547	5.7977	5.95392	5.65586	5.62671	5.52781	5.30011	6.11577
222780_s_at	4.84162	4.69271	4.83368	4.85352	4.50603	4.84738	4.9527	5.0729	4.88849	5.02357	4.68678	4.85447	4.70641	4.57113	4.83163	4.90374	4.42753	5.12588	5.09036	5.66524	5.23078	4.8931	4.88009	4.8931	4.63724	4.87643	5.03749	4.8638	4.54298	4.8638	4.57588	4.74182	4.91744	4.9275	4.87424	4.62646	4.8638	4.75792	4.77122	4.80045	4.99795	4.79206	4.69984	4.73536	4.6937	4.90901	4.86023	4.57084	4.72449
222781_s_at	5.39335	5.43842	5.00453	5.49803	5.33681	5.81063	5.54905	5.66642	5.51437	5.73899	5.3086	5.31393	5.49033	5.04255	5.09215	5.44525	5.4495	5.78039	5.45558	5.30572	5.12453	5.39373	5.20897	5.33898	5.73766	5.14795	5.19798	5.60354	5.26042	5.65802	5.40779	5.39425	5.26487	5.39425	5.84893	5.49632	5.26685	5.25401	5.40206	5.34289	5.44258	5.37671	5.54129	5.13736	5.66768	5.66979	5.29951	5.29777	5.74595
222782_s_at	4.60235	4.55048	4.66374	4.74333	4.74154	4.6385	4.85418	4.56756	4.89384	4.69888	4.45327	4.64466	4.6905	4.60989	4.63993	4.72811	4.402	4.54758	5.07507	5.00309	4.63747	4.64007	4.64007	4.57072	5.1663	4.85111	4.53671	4.57619	4.8199	4.86906	4.62693	4.53829	4.63699	4.55122	4.54718	4.77365	4.40813	4.72501	4.49763	4.9209	4.63059	4.82868	4.86019	4.55665	4.66518	4.87867	4.63059	4.76404	4.63022
222783_s_at	4.51056	4.30202	4.71476	4.35686	4.37003	4.48142	4.48154	4.39697	4.41325	4.37085	4.15707	4.22201	4.45144	4.17365	4.50383	4.57625	4.38434	4.46843	4.39875	4.741	4.276	4.48644	4.41063	4.41444	4.46317	4.41161	4.20282	4.28081	4.80377	4.74998	4.28967	4.45594	4.3978	4.38492	4.51572	4.3093	4.4989	4.4391	4.39519	4.40086	4.2177	4.58023	4.48687	4.51404	4.38323	4.44421	4.24851	4.32591	4.39207
222784_at	6.44249	6.1137	6.43887	5.96648	6.22729	6.37962	6.49585	6.40252	6.43336	6.41464	6.00373	6.13262	6.33625	6.27951	6.63491	6.43983	6.14974	6.33814	6.70068	6.37247	6.45073	6.27914	6.60216	6.36731	6.26388	6.54726	6.15321	5.96347	6.75364	6.424	6.09968	6.34599	6.15958	5.98773	6.15449	6.34599	6.44017	6.37591	6.79092	6.26723	6.44036	6.40678	6.548	6.41756	6.06875	6.36132	6.23831	6.29854	6.17611
222785_x_at	8.38323	8.04335	8.10948	8.31915	8.70628	8.6597	8.78835	8.50285	8.49361	8.6507	8.46371	8.36753	8.36432	8.78292	8.08149	8.27677	9.08493	8.8468	8.42449	7.19403	7.97042	8.66288	8.49516	8.34106	8.61547	7.8069	8.94976	9.16961	7.80449	8.13633	8.08901	7.82738	9.07079	8.69877	8.80848	8.54411	8.50177	8.29035	8.50191	8.7223	8.41524	8.83775	8.62653	9.00525	8.76328	8.67913	8.71165	8.50676	8.13737
222786_at	6.4901	5.92031	6.10844	6.21701	6.6216	6.40429	6.1176	6.47989	6.4294	6.26532	6.06122	6.01416	6.47325	6.14569	6.00549	5.8591	5.83232	6.35561	6.40414	5.8091	5.96923	6.35291	6.20474	6.26935	6.37056	5.91478	6.29561	5.68781	5.93814	6.25025	6.40263	6.55379	6.11833	6.18842	5.78178	6.24614	6.20981	5.55954	6.24503	5.91516	6.45287	5.93331	6.00521	6.06182	5.89328	6.05213	6.06719	6.31556	6.15616
222787_s_at	7.62183	6.97828	9.39058	8.31845	7.46253	8.48653	8.56415	7.73987	7.62758	8.59249	7.79635	7.61784	7.38522	7.56681	7.50686	6.83977	6.65013	6.73424	8.28422	8.5683	7.58104	8.11247	8.67772	8.47045	7.03972	8.35013	7.19443	6.43754	7.33383	8.1605	6.82899	7.47444	8.50038	6.8923	8.95635	6.40759	8.59413	8.29867	8.15631	8.20426	7.40525	7.81026	8.06008	7.89069	7.49255	6.8824	8.09449	8.18226	8.76987
222788_s_at	6.79142	7.11946	7.24362	6.56275	6.26173	7.19964	6.92929	7.03859	7.28912	7.0327	7.35421	7.55459	7.12513	7.48007	7.25508	6.47274	7.41047	7.7367	7.07956	6.52985	6.87261	7.33992	7.53278	7.34165	6.78397	7.34596	6.68707	6.80244	6.92853	6.50143	6.94507	7.89598	7.71748	7.02166	7.2456	6.33976	7.31332	6.93918	6.63256	7.38618	6.62476	7.21567	7.00768	7.4397	7.23387	6.69295	7.52697	7.17233	7.70843
222789_at	7.46754	7.07627	7.28875	7.33289	7.2731	7.08474	6.97178	7.29736	6.64675	6.88333	8.22006	8.39507	8.28802	8.22256	8.03275	7.0981	8.04177	7.85391	7.29666	7.15739	7.40862	7.5256	7.67952	7.61197	6.52899	7.52353	7.90745	7.66412	6.9668	6.95425	8.01016	8.20518	7.95778	7.42379	7.84903	7.95992	7.74704	6.4391	7.35378	6.9788	7.66548	7.24346	7.28216	6.92348	7.38721	7.51361	7.12414	7.39197	8.0997
222790_s_at	6.72736	6.71204	6.97375	6.51633	6.74955	6.42725	6.26503	6.57392	6.33558	6.56848	7.63053	7.76342	7.5283	7.76929	7.41446	6.75069	7.61295	6.71187	6.36411	7.03092	6.83652	6.99594	7.1619	7.01416	6.82906	6.8072	7.44891	7.37131	6.94682	6.77499	7.44716	7.02507	6.53919	7.39782	6.97129	6.85643	6.8082	6.2906	6.75964	7.32638	6.50749	7.14241	6.78103	6.97146	6.97101	6.2276	6.85556	6.16933	7.68022
222791_at	5.45413	5.22996	6.65895	6.15811	5.99006	5.60043	5.5143	5.78725	5.16157	5.48505	8.31493	7.92817	7.74398	7.83928	7.61865	6.32891	7.17756	5.71273	5.79824	6.28093	5.97766	6.5029	6.50418	6.25818	5.49548	6.46825	7.75096	8.27935	5.93354	6.25455	7.36103	6.70935	6.11636	7.32581	6.46825	6.87993	6.24103	5.72719	6.0319	6.03709	5.94391	6.29261	5.96529	6.25037	6.48448	5.41309	6.08828	5.37486	7.66947
222792_s_at	8.48533	7.81207	7.81043	8.24474	8.38238	8.1114	7.718	7.99979	8.0848	7.7051	8.37881	8.89361	8.65826	8.7695	8.23839	8.10178	9.13881	8.8494	8.4084	8.31567	8.45551	7.88148	8.47899	8.29188	8.02562	8.63042	8.40329	8.69548	8.00703	8.1902	8.8692	9.02673	8.29208	8.42822	8.2371	8.27456	8.63225	8.13731	7.78004	8.08759	8.26029	7.80931	7.52839	8.35044	8.2364	8.04613	8.27345	8.40273	8.27184
222793_at	5.80772	6.56634	6.02683	6.58106	5.78085	6.23431	6.20292	6.36851	6.2747	6.187	6.97325	6.80988	6.19073	7.11777	7.191	7.5165	7.18256	6.08812	7.3757	6.6492	6.71135	6.81626	6.36388	6.64083	6.21415	6.64708	7.63498	7.17054	6.53098	5.75378	7.29672	6.66672	6.31746	6.90964	5.95284	6.74295	6.39262	5.56789	5.88433	5.8842	5.93704	6.48814	5.77006	6.27854	6.48844	6.39488	5.81375	5.31945	6.85967
222794_x_at	7.70053	6.74469	7.07506	7.61957	7.75305	7.56012	7.08678	7.00561	7.07455	7.24535	8.59196	7.73782	7.68651	8.30904	7.88447	7.53774	8.51986	8.3596	7.40021	7.11321	8.11445	7.69845	7.80749	7.59203	6.58955	7.63666	7.98306	7.96644	7.65641	6.64803	7.98317	7.74698	7.90706	8.37487	7.86889	7.3746	8.07956	7.55463	7.29515	7.84192	7.67355	7.8104	7.68686	7.68277	7.54966	7.33482	7.52859	7.62436	8.00816
222795_s_at	4.7509	4.91175	5.02165	4.63709	4.74965	4.56837	5.26813	4.81353	5.09685	4.80382	5.06489	4.64836	4.91731	4.91443	4.75069	4.88435	4.81508	4.4625	5.04363	4.81837	4.63691	4.71825	4.68372	4.90366	5.38212	4.7894	4.73271	4.76608	4.83466	5.08736	4.90506	4.80347	4.66385	4.74399	4.60675	5.12684	4.7894	4.9523	4.94334	5.0268	4.77077	4.9265	4.78073	4.96358	4.69212	4.77655	4.78985	4.98784	4.61495
222796_at	5.21855	4.56842	4.9886	4.98725	4.81755	4.63752	3.87864	4.68594	5.03927	4.67694	4.68549	4.32702	4.74043	4.60324	4.69151	4.09335	4.44046	4.72243	4.45835	4.26825	4.60525	4.71812	4.7313	4.62357	5.05786	4.79491	4.55655	4.57864	4.9766	4.91169	4.44351	4.47069	3.64031	4.35253	4.14949	4.61801	4.7228	4.52896	4.28967	4.54463	4.14129	4.48689	4.55372	4.10816	4.27874	4.34027	4.66661	4.48399	4.72255
222797_at	5.3898	5.07534	5.26939	5.11793	4.95168	5.45087	5.1914	5.24703	5.11828	5.21902	4.96365	4.84371	5.21614	5.18367	5.20825	5.17064	5.21523	5.12867	5.40205	5.19582	5.06479	5.1879	5.0328	5.09057	5.40756	5.5308	5.08536	4.87437	5.11941	5.62376	5.05396	5.29094	5.22059	5.00842	5.2944	5.29208	5.02419	5.20764	5.17521	5.59847	5.02102	4.98339	5.13257	5.18222	4.94148	5.17867	5.16421	4.98494	4.96031
222798_at	9.46021	9.71861	10.0045	8.96776	10.7732	8.75496	9.10249	8.72202	9.54324	9.11991	10.667	9.92765	9.09007	8.74262	9.63047	8.78331	7.96532	7.38746	8.59681	9.91281	9.35873	9.70248	8.35472	9.38114	9.32004	9.04289	8.96316	7.67476	9.44611	8.32947	7.5569	8.47419	9.32452	11.0222	10.6279	10.7032	9.99939	10.1689	9.61059	10.2652	10.1425	9.83553	9.45441	9.38527	9.81307	10.0462	9.50344	9.26591	7.64233
222799_at	6.28569	6.03442	6.31519	6.00491	6.36037	6.44724	6.64373	6.03048	5.93962	5.42382	7.2506	7.7712	6.91369	6.38472	6.5901	6.47805	7.15048	6.68405	6.55443	5.96526	6.89705	6.04602	6.78129	6.59643	5.44731	7.37876	6.67161	6.7688	6.00162	6.37889	7.50361	6.36253	6.68572	6.36538	6.39386	6.77966	6.59898	5.85418	6.49978	5.89656	6.61028	6.08803	6.31075	6.47318	6.3259	6.28797	5.86801	6.44444	7.0439
222800_at	5.59003	5.61474	5.77962	5.70355	5.77043	5.52109	5.56523	5.54763	5.86595	5.52226	6.1928	6.05116	6.14815	5.95104	5.92105	5.73064	6.69424	6.7447	5.68183	5.82877	5.84089	5.89189	5.82307	5.86289	5.95382	5.68544	6.12948	6.41601	6.3448	6.12832	6.07803	5.55512	5.51596	6.21126	5.75265	6.1004	5.25547	5.52683	5.69576	5.68114	6.05871	5.61936	5.78123	5.82766	5.66219	5.47017	5.40645	5.60682	5.83367
222801_s_at	5.6067	5.7207	5.57885	6.19177	5.93449	6.02057	6.16418	5.35225	5.61908	5.76822	5.28992	6.47118	5.23814	5.93081	5.43164	6.84059	5.92084	5.33381	5.69528	5.29022	6.06272	5.44182	6.11708	5.63944	5.59378	6.55212	5.78539	5.79508	5.77248	6.22755	5.45276	5.59897	5.46118	6.20631	5.77248	5.31054	5.56096	5.69747	5.4169	5.34578	5.31507	5.74366	4.9697	6.07893	5.98457	5.88833	5.61475	5.76859	6.03988
222802_at	6.6358	7.35482	7.7855	7.14213	6.89797	7.38501	7.21402	7.26128	6.87993	7.30899	8.45227	10.455	9.00983	9.37328	10.2641	8.14714	9.76291	9.45219	6.92307	8.4733	8.42506	7.62341	7.64252	7.53964	7.64343	7.93672	10.3511	10.5324	8.82922	8.99206	8.48173	8.4437	6.9996	8.61616	7.6376	10.6171	7.37667	6.93073	6.80761	6.69475	7.6754	7.06828	6.40897	7.4154	6.76615	6.78395	5.96862	6.37914	10.2195
222803_at	5.27023	4.41141	4.79084	5.24428	5.39324	4.98659	4.86446	5.19118	4.98824	4.82541	7.66738	6.99203	5.82868	5.37142	5.11684	5.31226	6.43356	7.18789	4.6888	5.80322	6.01807	5.57294	5.85391	5.81212	5.53185	5.56798	5.9625	6.20938	5.81397	5.5262	6.35165	5.35101	5.17497	5.15205	5.42095	5.38094	5.73307	4.90485	5.05684	4.94845	5.97537	4.96584	5.2713	5.29518	5.44524	5.32216	5.13971	4.8542	5.91048
222804_x_at	6.42979	6.12283	6.70751	6.65913	6.6956	6.4951	7.02478	6.69861	6.64884	6.61087	7.29624	7.19834	7.26124	7.41327	7.75648	6.89728	7.45398	6.85836	6.60487	6.62915	7.04514	6.90551	6.78601	6.87047	6.21551	6.81177	7.15505	7.3688	6.69903	6.14451	7.06589	6.84902	7.26572	7.49392	7.13178	6.88679	7.20513	6.4945	7.08058	6.92327	6.76932	6.98649	6.86356	7.01465	7.02529	7.38092	7.01465	6.94416	6.32658
222805_at	6.10117	5.30721	5.65476	6.28116	6.52157	6.53605	6.37623	5.51368	5.94965	6.0827	6.6443	6.96166	7.4621	7.61724	7.03887	6.53638	7.04655	7.1279	6.2228	5.02621	6.09025	6.10757	6.65052	6.36953	5.72251	5.66716	8.08341	6.87818	5.77123	6.33161	6.50408	6.69006	6.49768	7.02743	7.02973	7.19472	6.64957	5.7582	6.10126	5.9389	5.8763	6.074	6.85061	5.87783	6.83667	6.48301	6.17657	5.98432	6.38199
222806_s_at	6.21926	5.69966	6.03471	6.34281	5.71933	6.55477	6.33362	6.53712	6.50523	6.23255	7.00888	6.22349	6.33038	6.32214	6.75167	6.1455	6.2855	6.56872	6.71576	5.81913	6.66457	6.47188	6.47333	6.29647	5.81747	6.29357	6.45663	6.36083	5.86754	5.55582	6.39166	7.05206	6.33583	6.32832	6.43356	6.48769	6.53527	5.84573	6.11087	5.58285	6.36492	5.84598	5.7956	5.88319	5.9917	6.20934	6.11217	6.22095	6.27478
222807_at	6.8699	6.57981	6.81386	6.83864	7.04188	7.14331	6.90449	7.0384	6.81258	6.72223	7.3196	7.21397	6.99915	7.1163	7.34152	7.01363	7.76471	7.53553	7.0386	6.84439	7.08543	6.92694	6.99698	7.11483	7.04393	6.72801	7.2322	7.09755	7.1536	6.94651	7.31687	7.07942	7.09856	7.03641	7.11391	7.53243	6.79076	6.63665	6.40438	6.69223	6.78181	6.83941	6.66076	6.86501	6.64217	6.46609	6.83987	6.85895	7.27018
222808_at	6.99877	6.70739	6.7611	7.444	7.07912	7.02829	7.03686	6.59385	6.97121	6.86307	7.64152	7.39546	6.81524	7.24645	7.01815	7.10126	7.90096	8.20266	6.54156	6.97401	7.25305	7.20182	7.37607	7.29381	6.78541	6.47882	7.91352	7.66105	7.09267	6.72074	7.12313	6.99251	6.85826	7.14712	7.3268	7.08021	7.18251	7.03814	6.89861	6.97453	7.18061	6.93222	7.21897	7.08607	7.50723	7.3559	6.92487	7.23222	7.86115
222809_x_at	6.56088	6.78738	6.62636	7.00129	7.00344	6.66197	6.83937	6.90301	6.79665	6.68525	7.43289	6.14886	6.85197	6.99569	6.97933	6.33561	6.61466	6.96669	6.04388	6.11051	6.62849	7.29122	6.7063	6.75671	6.61092	6.04929	6.54689	6.47257	6.17847	6.54308	6.29469	6.66768	7.17558	6.96754	7.18944	6.51387	7.21682	7.04957	6.78624	6.70724	6.61375	6.78306	6.68857	6.89594	6.92514	7.29138	6.93555	7.23418	6.39833
222810_s_at	7.50484	7.49644	7.74697	7.98148	7.63226	7.32323	7.09284	7.64763	7.17145	7.17287	7.91696	7.80839	8.65873	8.50879	8.67235	7.57691	7.98943	7.95385	7.46883	7.26966	7.77435	7.88671	7.88671	7.70503	6.84439	7.84267	7.84194	7.59852	7.56668	7.80137	8.42987	8.53407	7.89559	7.47344	7.55921	8.37281	7.82304	7.14085	7.62806	7.31211	7.94146	7.42644	7.09732	7.51259	7.48616	7.55605	7.86243	7.68248	7.76044
222811_at	6.79692	5.58361	6.19171	6.72701	6.6121	6.89791	6.46996	6.51318	6.22493	6.31738	7.65749	7.16912	7.232	7.3028	7.11594	7.14958	7.60899	6.913	6.16624	5.77527	6.96073	6.70487	6.96221	6.8118	6.08447	6.79264	7.02215	7.16052	6.14867	5.73364	6.86179	6.86179	7.17001	7.64189	7.32761	6.5271	7.2624	6.25083	6.97591	5.99326	6.81147	6.51917	6.99253	6.61553	7.00488	7.26769	6.49232	6.51586	6.63634
222812_s_at	5.20587	5.68297	5.34794	5.20134	5.19527	5.59499	5.3636	5.51497	5.70661	5.52204	5.31029	5.34615	4.95972	5.36577	5.32417	5.55548	4.99767	5.12532	5.44225	6.17022	5.29682	5.30744	5.03363	5.28264	6.16751	5.67321	5.21655	5.48183	5.56807	5.81988	5.17312	5.78623	5.21825	5.41104	5.02452	5.58394	4.98189	5.47779	5.34135	5.63377	5.674	5.52136	5.50341	5.73412	5.40442	5.22642	5.02728	5.39361	5.3779
222813_at	4.53266	5.02497	4.54726	4.55421	4.7221	4.73645	4.92246	4.49533	4.71472	5.06503	4.22992	4.32839	4.34476	4.22852	4.3222	4.59962	3.95843	4.0835	4.67877	4.5399	4.41513	4.52745	4.46635	4.5723	4.49746	4.38057	4.32815	4.1817	4.62642	4.63971	4.40288	4.45205	4.79524	4.31208	4.58473	4.26924	4.45929	4.56163	4.52858	4.77112	4.48121	4.91296	4.39321	4.58807	4.52618	4.60885	4.70976	4.48121	4.08137
222814_s_at	3.81942	4.11047	3.95017	3.86522	3.87751	3.73194	3.84735	3.99235	4.09373	4.02341	4.40842	3.85138	3.9326	4.28892	4.04678	3.96168	3.45981	3.83302	4.09548	4.27404	3.65705	3.92265	3.7107	4.00254	4.99351	3.99655	3.8545	3.84469	3.94585	4.46735	3.81469	3.96107	3.87657	3.84878	3.89359	4.22176	3.66542	3.97761	3.88372	3.85606	3.99186	4.11062	3.92478	3.99195	3.8352	3.99445	3.81031	3.95421	3.97452
222815_at	4.78263	4.84905	5.3409	5.23717	5.355	5.21731	5.32226	5.34694	5.21469	5.03618	5.84444	5.4342	5.3687	6.06332	5.39481	5.24256	6.3979	6.07646	5.13403	5.33117	5.84692	5.46128	5.46619	5.55415	5.16582	4.93588	5.56378	5.35893	4.9438	5.28898	5.58176	5.54799	5.55276	5.58408	5.56599	5.206	5.77603	5.53988	5.41218	5.01406	6.57947	5.06086	5.3388	5.54993	5.75684	5.54891	5.25633	5.12619	5.47389
222816_s_at	7.50936	6.88321	7.49328	7.25269	7.7588	7.25733	6.55538	7.22981	6.23031	7.11447	7.6161	8.20279	8.02632	7.61408	7.87498	7.41385	6.66052	7.08921	7.16463	8.11245	7.79399	6.47758	7.59257	7.58906	6.54368	7.72034	6.8584	7.48709	7.67651	7.44221	7.09006	7.67272	6.97657	7.97097	7.63294	7.97048	7.75052	6.95932	6.77185	7.29697	7.40543	7.01978	6.41634	7.25003	7.13909	6.89315	6.95943	7.28583	7.22311
222817_at	7.20008	6.84539	7.0041	6.86267	7.15922	7.31573	7.75195	7.42085	7.93969	7.54879	8.36742	8.44084	7.50973	7.96362	8.03025	10.1508	8.61576	8.0054	9.34502	8.96676	7.88997	7.04822	7.62601	7.42539	7.67256	9.3785	8.34009	9.66726	8.07792	8.61158	8.06754	7.96306	7.87328	10.1633	7.61437	7.89098	7.58148	7.34283	8.02395	7.99979	7.97273	7.29295	7.0767	7.51428	7.43487	7.77355	7.20202	7.39571	8.3609
222818_at	5.16626	5.6026	5.41031	5.31995	5.41713	5.32281	5.19799	5.17122	5.51695	5.39371	5.2949	5.11853	5.00238	5.0825	5.2314	5.36918	5.2407	4.81689	5.43285	5.22192	5.26951	5.31567	5.25121	5.13215	5.44681	5.39721	5.03744	5.20849	5.0271	5.34579	4.8082	5.17288	5.20849	5.24141	5.12899	5.52949	5.09246	5.06725	5.39281	5.36315	5.31851	5.34269	5.35425	5.39481	5.38922	5.24499	5.35413	5.13662	5.27201
222819_at	6.3878	7.06168	6.47888	6.74351	6.70424	6.57789	6.48985	6.78884	6.80717	6.4758	6.96772	7.14985	6.94408	6.70841	6.60476	6.77902	7.59481	7.34857	7.06115	6.6939	7.15866	6.8229	6.71521	6.57513	6.26095	6.84962	7.37921	7.14893	6.7351	6.71472	7.21675	6.49019	6.91285	7.2727	7.04852	6.59989	6.86845	6.29724	6.62187	6.81094	7.02964	6.99053	6.73573	6.85045	6.94617	6.49452	6.9534	6.90322	6.70197
222820_at	5.3352	4.79439	4.987	5.40358	5.26025	5.0886	4.8983	5.17151	5.16634	4.82914	5.56908	4.99092	5.73632	5.66469	5.76672	4.88894	6.30231	5.79937	4.66792	4.14936	5.73346	5.24144	5.21721	5.25965	4.5995	4.98841	4.93614	5.13375	5.0666	4.25017	5.77471	6.18561	5.72774	5.42367	5.22214	5.04654	5.91432	5.14892	5.3692	5.15986	5.19075	5.46596	5.30165	5.37337	4.70452	5.14614	5.38885	4.45967	5.21273
222821_s_at	6.49067	6.76419	6.23822	6.22368	6.64585	6.32115	6.60496	6.7962	7.08259	6.86205	7.00684	6.5711	6.77502	7.27851	6.91053	7.17745	7.05541	6.94424	7.3054	7.55247	6.53439	6.98458	6.69111	6.61744	6.98139	7.5411	6.90706	6.84476	6.66486	6.83877	6.83157	7.35492	6.74036	7.78533	6.61199	6.84476	6.43985	6.06693	6.59792	6.5403	6.6157	6.49229	6.53253	6.62098	6.43725	6.64349	6.65337	6.23562	6.97569
222822_s_at	4.05871	4.14721	4.18033	4.12701	4.24563	4.10003	4.06788	3.89715	4.16262	4.15096	3.90337	4.09682	4.68932	4.19026	5.2243	4.08359	3.90772	3.79856	4.2485	4.21771	4.17406	4.14262	4.14366	4.13029	4.74286	4.15867	4.0766	4.10904	4.19523	4.42714	4.08165	4.25646	4.39699	3.91388	3.94927	4.34622	4.07513	4.19922	4.21416	4.59801	3.99143	4.22544	4.65035	4.24674	4.21416	4.25603	4.18499	4.21697	4.25844
222823_at	6.55534	6.31704	6.78633	6.57518	6.52283	6.21081	6.34787	6.53531	6.54091	6.72288	6.48859	6.30595	6.30653	6.52078	6.22207	6.4652	6.38421	6.58521	6.52639	6.5691	6.38595	6.58776	6.38595	6.38595	7.00707	6.50296	6.38397	6.34018	6.44357	6.52781	6.65751	6.36818	6.34477	6.20049	6.3791	6.34538	6.38397	6.58062	6.47906	6.58475	6.31608	6.53696	6.68157	6.33466	6.31309	6.65175	6.22974	6.25817	6.39673
222824_at	6.98232	7.04842	6.76602	7.06234	7.21547	7.07455	7.32598	7.30574	7.00462	7.11489	7.22821	7.17997	7.20784	6.98749	7.16395	8.09067	7.60744	7.67484	7.40558	8.3789	7.38019	7.66853	7.56196	7.34221	6.29499	7.58243	7.78864	7.22529	6.82106	7.18105	7.01123	7.08906	7.51376	8.18052	7.62718	7.24883	7.35517	7.23979	7.58192	7.64733	7.73887	7.78419	7.77361	7.97443	7.9526	7.70109	7.65785	7.95256	6.79797
222825_at	5.30262	4.39045	4.81082	4.75997	5.32033	5.16643	4.88076	4.76806	4.42999	4.79743	5.38256	5.11727	5.69181	5.56509	4.86669	4.9916	5.85575	5.89424	5.11589	5.64752	5.6238	5.1413	5.56535	5.19867	4.80793	5.54581	5.13398	5.27385	4.88846	5.00876	5.86022	5.17398	5.04912	5.4515	5.19799	4.78164	5.11804	4.97738	4.90981	4.79262	5.18445	4.85995	4.89239	4.73702	5.3385	5.14303	4.78246	4.74008	5.50549
222826_at	6.67496	5.95395	5.87918	6.71557	6.22501	6.26023	6.42049	5.86749	5.52196	5.83516	7.61617	7.56622	7.89651	7.78346	7.35077	6.74588	7.72581	6.68434	6.83946	6.53806	6.16549	6.34648	6.73334	6.57577	6.23262	6.88803	7.50175	7.66856	6.0256	6.86249	7.64437	7.90431	6.24823	6.43248	6.92575	7.41833	7.22818	6.44969	5.86103	5.98533	6.35939	6.34355	6.05452	6.43378	5.98085	6.40354	6.1647	6.50219	6.75065
222827_s_at	5.16187	5.46598	5.48902	5.38558	5.27902	5.35266	5.78461	5.78206	5.54866	5.37253	5.20951	5.50478	5.23225	5.28331	5.38237	5.6281	5.34622	5.49934	5.70081	5.68634	5.33523	5.34547	5.44418	5.51941	5.44418	5.80922	5.50883	5.28716	5.4401	5.70004	5.45277	5.37942	5.15886	5.43343	5.59359	5.61167	5.23915	5.61007	5.43045	5.35559	5.28492	5.52107	5.27906	5.18701	5.56627	5.40597	5.36645	5.62743	5.71398
222828_at	5.7632	6.05114	5.98447	5.96076	5.79012	6.10036	6.02149	5.81089	6.17905	6.26258	5.51586	5.48716	5.76682	5.76764	5.63448	5.89313	5.6819	6.14342	5.95242	6.15146	6.01321	5.73044	5.77156	5.78324	6.44666	5.82545	5.79791	5.82328	5.8407	6.32327	5.82328	5.5891	5.7203	5.74578	5.85028	5.90766	5.67939	5.81101	6.20755	6.07948	6.07948	6.09457	6.15687	5.89039	5.94564	5.84836	5.75963	5.97625	5.88995
222829_s_at	4.34315	4.8216	4.51347	4.6542	4.51336	4.70965	4.56567	4.85301	4.54998	4.69695	4.01736	4.26869	4.13754	4.12237	4.29975	4.35906	4.10094	4.2043	4.59684	4.48255	4.57243	4.62515	4.45608	4.32951	4.41507	4.31862	4.21002	4.11922	4.35027	4.25821	4.58689	4.6369	4.48739	4.26976	4.30397	4.25602	4.25092	4.76086	4.50565	4.7656	4.6193	4.79295	4.76166	4.64141	4.54545	4.57964	4.54348	4.44447	4.19
222830_at	5.60612	5.44566	5.66388	6.01388	6.3504	6.37723	5.64815	5.67495	5.98705	6.048	5.90426	5.3121	5.56838	5.46091	5.92525	6.13136	5.47253	5.23888	5.82078	6.3055	6.4971	6.45426	5.75609	5.96581	5.652	6.0714	5.43387	5.07139	5.17362	5.35899	5.28905	5.45794	6.36904	5.74653	6.0299	5.06135	6.20388	6.36461	6.79781	5.71862	7.01166	5.90608	6.49811	6.3504	6.35873	6.24513	6.10686	6.34441	5.78078
222831_at	6.47114	7.06569	6.71478	6.85883	7.08379	7.02877	7.04626	6.70206	7.17671	6.84766	5.66113	5.99945	6.03551	6.35707	5.9656	6.47781	6.09921	5.42922	6.56472	6.25796	5.981	7.00289	6.53809	6.63404	6.84412	6.37127	5.78282	6.07597	6.20201	6.44417	6.09478	6.051	7.16098	5.87637	6.51696	6.24966	6.37835	6.47465	6.87856	7.26738	6.63902	7.04819	7.27175	7.00502	6.59151	6.91411	6.96153	6.59347	5.6757
222832_s_at	8.07707	7.39282	7.66035	8.3235	8.14506	8.09475	8.29063	7.84608	8.01841	7.97466	8.22461	7.70601	8.18605	8.2741	7.83828	9.07808	8.54348	8.33719	8.15333	8.22609	8.1225	8.41995	8.13583	8.17983	7.22342	8.42881	8.58966	8.51385	7.43589	7.766	8.51719	8.12006	8.54653	8.72544	8.38163	7.79118	8.3457	8.27775	7.94932	8.19699	8.15149	8.33813	7.86827	8.26704	8.15897	8.02994	8.225	7.93166	8.12689
222833_at	4.78604	4.78006	4.75378	4.87518	5.20787	5.00075	4.95325	5.448	4.69594	4.89117	5.40504	4.65445	5.08807	4.3225	4.84245	4.91584	4.50576	4.98958	5.05397	5.44024	5.15387	5.2489	4.99606	4.86593	4.72821	4.89967	4.5526	4.94201	4.82659	4.87393	5.13524	4.9789	4.82419	4.97533	5.07859	4.92403	4.84272	4.81827	4.64655	4.8283	5.33024	4.8219	4.65788	4.8283	4.90303	4.8283	4.6979	5.01116	5.36542
222834_s_at	9.85051	9.02759	9.46257	9.24251	9.1576	8.92751	9.29816	8.93101	8.87698	9.0349	9.32505	8.78551	9.03778	8.74991	8.41235	8.59472	7.9926	7.82144	8.59491	8.91895	8.78286	8.99435	9.59885	8.90129	8.93658	8.6116	8.35813	8.31534	8.83688	8.67025	8.16026	8.17267	9.02874	8.82486	9.88566	8.69447	9.03769	8.84686	9.03537	9.06818	8.88351	9.04367	9.04383	9.17401	9.47698	9.43526	9.32454	9.09727	8.45635
222835_at	7.9592	7.46014	7.82527	8.02996	7.62635	7.22975	6.80981	8.64725	6.87507	7.24116	6.4629	6.66116	7.4017	6.38187	7.043	6.99737	6.50881	6.73196	6.98323	7.3661	8.23023	6.90936	7.27606	7.12627	6.1758	7.9359	6.13516	6.82322	7.32884	7.48778	7.40709	7.18813	7.56124	6.36122	7.47663	6.57911	7.58956	7.89222	7.74652	7.74775	9.40509	8.0166	7.54557	8.16465	7.9617	7.39373	8.10516	8.36332	7.00485
222836_at	4.54935	4.62405	4.34888	4.35102	4.64818	4.32238	4.389	4.54489	4.63693	4.59095	4.24377	4.28123	4.11674	4.16379	4.20567	4.26171	3.96585	4.43719	4.57301	4.49031	4.31214	4.26936	4.26936	4.31368	4.6644	4.57615	4.08076	4.28737	4.57594	4.3706	4.18703	4.27315	4.39674	4.22146	4.2953	4.30565	4.47868	4.36061	4.42848	4.65686	4.5521	4.35577	4.93942	4.64089	4.29193	4.49979	4.63504	4.21847	4.09497
222837_s_at	4.09179	3.78006	3.82023	3.53367	3.75299	3.97011	3.76277	3.828	3.80251	3.8899	3.50402	3.72327	3.54336	3.67803	3.94688	3.95615	3.58398	3.36211	3.84709	3.75293	3.58813	4.14477	3.85282	3.9872	4.06959	3.79095	3.81279	3.45837	3.81279	3.88991	3.43322	3.52063	3.64312	3.64086	3.62966	3.60771	3.62073	3.32583	3.62829	3.39013	3.56506	3.66215	3.41728	3.51333	3.3602	3.47491	3.58136	2.97539	4.25012
222838_at	5.00452	6.08167	4.99384	5.44223	4.94403	5.28486	4.99335	4.8295	5.33878	5.28904	7.46322	5.27986	5.43363	4.63524	4.97577	5.89197	4.6238	4.60387	5.72979	5.0067	5.20012	5.22269	5.13497	5.34773	5.30605	5.11015	5.52419	5.03626	6.08404	4.8613	5.11219	7.54816	5.09217	5.2595	5.03795	5.15764	4.62753	4.20853	4.21915	4.52633	4.45023	4.87397	4.25448	4.46644	4.56686	4.48277	4.24757	4.28891	5.3625
222839_s_at	5.27168	4.80909	4.93316	5.25819	5.30706	5.56037	5.00139	5.46977	5.11301	5.03617	6.16301	6.09671	6.0549	6.18297	5.88696	5.45211	6.85927	5.99751	5.25209	5.05025	5.62044	5.45663	5.30394	5.52902	5.48304	5.35458	5.78717	6.76007	5.36357	5.86013	6.26769	5.86143	5.61721	5.38401	5.59609	5.61742	5.48452	4.77739	5.17027	4.35983	5.85684	4.85529	4.78514	5.12793	5.35454	5.23447	5.07857	4.90992	6.45561
222840_at	5.28963	4.78388	5.23741	5.18586	5.31609	5.24258	5.38998	5.35174	5.29688	5.1293	5.79572	5.33252	5.50498	5.40078	5.80965	5.44313	5.33967	5.32633	5.23551	5.69763	5.61778	5.40242	5.31551	5.60736	5.40242	5.35917	5.49132	5.36292	5.33423	5.12143	5.20231	5.27131	5.3506	5.3525	5.43685	5.329	5.18241	5.24735	5.34177	5.28154	5.71678	5.20677	5.05698	5.19966	5.30288	5.32739	5.4008	5.50006	5.28809
222841_s_at	5.50325	4.90191	5.42875	5.32745	5.08088	5.50059	5.71195	5.93744	5.57601	5.64674	5.83235	5.81084	5.66029	6.14756	5.87294	5.67542	5.90572	5.91036	5.98221	6.08859	5.32111	6.07333	5.27354	5.36236	5.66055	5.75582	6.01417	6.0388	5.74317	5.53652	5.66473	5.65755	5.87833	6.53902	6.02123	5.7575	5.22193	5.54208	5.63947	6.0638	5.77182	5.82544	5.41426	5.87443	5.08531	5.63848	5.39612	5.2361	5.63469
222842_at	5.46566	5.32069	5.19389	5.432	5.70024	5.46701	5.39826	5.27298	5.39264	5.20917	5.40259	5.29745	5.64283	5.44787	5.40798	5.2513	5.29098	5.34088	5.3017	5.48252	5.44091	5.47476	5.4082	5.44106	5.46772	5.4431	5.24633	4.99596	5.33121	5.48344	5.27248	5.3669	5.29599	5.26359	5.45826	5.36806	5.44825	5.40134	5.29097	5.35474	5.19436	5.36009	5.24476	5.49484	5.37144	5.15573	5.45297	5.62554	5.38196
222843_at	5.77319	5.42844	5.58541	5.73131	5.66027	5.84785	5.44097	5.8782	5.60902	5.62126	7.55776	7.13957	6.10299	6.61338	6.02059	6.18185	6.82257	6.82937	5.78999	6.03283	6.59787	5.98948	6.00107	5.78795	5.49608	6.90064	6.47974	6.80361	5.91057	6.44192	6.47784	6.24724	5.85212	6.73072	5.95083	6.0466	6.11023	4.53741	5.44356	5.27304	6.23449	5.35005	5.54778	5.38562	5.19135	5.32665	5.05685	4.62193	7.28768
222844_s_at	4.10905	4.06572	4.19482	4.02278	3.98812	4.20316	4.30618	4.36262	4.1224	4.66755	5.02432	4.18613	4.09416	4.40112	4.03427	3.98962	4.34798	3.90789	4.0672	4.32695	4.50835	4.29956	4.2591	3.88265	4.12708	4.48881	4.14326	4.25387	4.13543	4.33887	4.24113	3.98475	4.30551	4.79672	4.33614	4.13585	3.8587	4.16347	4.36745	4.23277	4.79726	4.39021	3.93007	4.18213	4.34698	4.31103	3.97258	3.97719	4.2677
222845_x_at	10.6183	9.9568	10.4329	10.4381	10.458	10.5404	10.2929	10.3043	10.2024	10.3411	10.9548	10.7465	10.9079	10.7902	10.7907	11.6956	10.7982	10.7799	10.6473	11.2761	11.0576	10.6407	10.7186	10.8017	10.167	10.6423	10.9163	10.8807	10.3119	10.6115	10.9902	10.7608	10.6453	10.8756	10.9658	10.7798	10.646	10.4629	10.5003	10.7004	10.7805	10.8273	10.6464	10.8409	10.7863	10.7403	10.6894	10.8212	10.6241
222846_at	3.27862	3.3584	3.39791	3.50519	3.40927	3.29437	3.94493	3.55412	3.65642	3.55834	4.50148	3.97157	5.1906	4.24141	5.04393	4.48168	3.94609	3.28006	4.25072	5.07852	4.13942	4.13144	4.12615	4.24554	4.25237	3.9335	4.20543	3.97049	3.9159	3.89563	4.00672	4.25483	3.75037	3.93867	4.24598	4.30175	3.97946	3.36568	3.39525	3.36749	3.63566	3.28841	3.55955	3.31627	3.83085	3.59187	3.5353	3.53005	3.98355
222847_s_at	6.0285	6.66652	6.8079	6.43498	6.03935	6.14886	6.06023	5.72826	6.57064	5.99539	10.4323	10.2335	8.3492	9.94474	9.78429	8.929	9.60662	9.70398	9.01903	8.96885	7.04431	6.78605	6.62502	7.06993	6.92557	10.0969	10.6954	9.81339	8.8177	8.57009	9.95365	8.66823	7.19469	10.9338	7.33112	9.33751	7.73132	5.5484	5.72231	5.74226	6.33843	5.52782	5.4665	5.31091	5.75305	6.00678	5.50171	5.55709	10.3789
222848_at	3.52517	4.27914	3.47716	3.94119	3.41487	3.73539	3.56813	3.56487	3.52549	3.60814	5.2323	4.48656	3.51229	3.58909	3.5032	4.31958	3.92817	3.77927	3.81361	3.91317	4.06536	3.87611	4.04681	4.12139	4.06965	4.46451	3.87529	3.82383	3.95769	3.83202	3.72665	3.78512	3.51688	3.88438	3.67848	3.79354	3.68735	2.76864	2.90434	2.44716	2.98322	2.66787	2.83837	2.63873	2.56838	2.59412	2.87007	2.52785	5.13428
222849_s_at	6.00255	5.41246	5.97372	6.31085	6.3122	6.48357	6.43768	6.11941	6.0495	6.14304	6.67053	6.40794	5.66306	6.16974	6.44481	6.54795	6.5525	6.35481	5.95704	5.8158	6.18463	6.16396	6.05129	6.3784	5.99494	5.76194	6.31544	6.75305	5.94982	6.01875	5.87332	6.17147	6.26693	6.06082	7.03831	5.92497	6.63269	6.05804	6.26235	5.87899	6.26352	6.38139	6.66139	6.33245	6.66999	6.83724	6.13631	6.3569	6.27041
222850_s_at	5.67319	5.12171	6.655	6.39661	5.64423	5.34002	6.10889	5.40158	4.75302	5.57364	7.5808	7.40238	7.71062	7.46246	7.85572	6.223	6.77093	6.01475	5.96124	5.34987	5.91513	6.41014	6.61055	6.44751	5.83677	5.72849	7.6681	6.44292	5.7302	5.66739	6.29847	7.30167	6.36309	6.43648	6.76702	6.78172	6.23067	7.40343	5.35015	5.77974	5.63073	5.20472	5.71329	5.26065	6.61496	5.74655	6.25806	6.12788	8.0271
222851_at	4.10963	4.10677	4.25172	3.94589	4.12561	4.15809	4.26299	4.58049	4.02025	4.20247	5.37333	4.49017	5.00013	5.57804	4.41486	4.58967	5.37327	5.16146	4.23376	4.07758	4.57162	4.48443	4.5644	4.64517	4.56172	4.40683	5.00908	5.07235	4.48739	4.48739	4.48739	4.6405	4.71783	4.65059	4.53279	4.48534	4.35793	3.90186	4.06387	4.00705	4.20187	4.10927	4.22957	4.28567	4.35213	4.40704	4.12821	4.01359	4.79607
222852_at	6.72256	7.31576	7.19409	6.98991	6.9437	7.1188	7.43189	7.09118	7.25018	7.32559	7.38866	7.26486	6.6209	7.09228	6.7469	7.22878	7.38908	7.2197	7.23145	7.16323	7.16886	7.0817	6.79024	7.31157	6.99522	7.05727	7.30754	7.29288	7.35956	7.26977	7.14385	6.66211	6.9933	7.01851	7.07992	7.63708	7.28993	6.86169	7.02554	7.0558	7.13884	6.88738	7.05727	7.16869	7.22058	7.26812	7.18579	7.08784	7.30241
222853_at	10.0713	9.10765	9.38698	9.39254	9.79751	9.30863	8.84731	9.36491	9.42904	8.68617	10.0768	9.39626	9.45272	10.2984	9.64848	9.1256	9.12157	6.41749	7.33266	7.65161	10.1417	9.78326	9.72207	9.4293	9.57862	8.59119	7.11314	7.77217	8.36485	8.04726	6.72018	8.02281	9.76872	10.6019	9.86096	9.1508	10.2583	9.47409	9.67565	10.0551	9.82098	10.0294	9.82134	10.2089	9.44867	9.86492	9.6555	9.21038	6.27365
222854_s_at	5.84721	5.14244	5.56791	6.14996	6.10271	5.66683	5.38958	5.39903	5.84872	5.65861	5.63758	5.81794	6.32972	6.54402	5.87542	5.80492	5.86888	5.90432	6.01655	5.57366	5.596	5.90349	5.42815	5.67857	6.81574	5.5702	6.05532	5.7899	5.89412	6.19719	6.17189	5.29977	5.88928	6.19826	5.55099	5.7704	5.66186	5.36432	5.77236	5.71332	5.53571	5.85938	5.34536	6.1535	5.75455	5.76611	5.78905	6.13801	5.6513
222855_s_at	4.56648	5.06379	4.80068	4.77845	4.73432	4.84563	5.21166	4.82413	4.99633	4.91084	4.5845	4.6402	4.91674	4.68521	4.60089	5.05513	4.52938	4.20206	4.86754	5.12113	4.68403	4.70977	4.56166	4.90236	5.23921	4.67911	4.55761	4.95822	4.92463	5.30408	4.56289	4.7937	4.7804	4.51513	4.66346	5.05747	4.40503	5.14886	4.85176	4.84869	4.65303	4.85711	4.58273	4.8794	4.70724	4.76739	4.52706	4.7542	4.55355
222856_at	6.5827	7.01558	6.31122	6.20559	6.48227	6.96097	6.23608	6.64406	6.78608	6.68668	7.07811	7.58444	7.02566	7.4978	8.50501	7.41693	7.10836	8.20147	7.06766	6.8609	7.04181	7.05639	6.76169	6.99265	6.86081	7.24783	7.15911	7.06973	6.72086	7.27212	8.44234	7.06814	7.01095	7.0833	6.84115	7.90006	6.82508	6.59693	6.66386	6.97425	6.88173	7.13109	6.54424	6.72855	6.39637	6.37627	6.49074	6.88677	7.5827
222857_s_at	6.80191	6.47608	6.69051	7.05545	7.00807	7.10251	6.9152	6.67647	6.25078	6.7389	6.28702	6.08633	6.70474	6.98015	7.01457	8.71926	6.80888	6.37772	7.06819	6.52203	6.67721	6.79103	7.07451	7.15123	6.43177	7.31132	6.36141	6.29141	6.39466	5.68994	7.08677	7.10336	7.44519	7.75498	7.20058	6.36845	7.24212	7.15969	7.65213	7.04771	6.85801	7.61336	7.36509	6.89166	7.10248	7.88469	7.71882	7.88763	5.74557
222858_s_at	5.93281	6.05146	6.13493	6.02988	5.84534	5.81711	5.56811	5.77197	5.83868	5.75582	6.9973	6.23302	6.9332	6.4621	6.5088	6.4265	6.01732	5.91556	6.19654	6.55152	6.14217	5.94101	6.14191	6.01878	6.77743	6.29995	6.12702	6.07214	6.21958	6.23356	6.17175	6.96166	6.08996	5.82491	6.00907	6.47089	6.09985	6.06748	5.53681	5.47926	6.33653	5.82427	5.35999	5.77554	5.73912	5.88429	5.74227	5.71402	6.17579
222859_s_at	4.98562	5.16899	4.94382	5.02475	4.81332	5.0908	5.20956	5.35712	5.35437	5.33399	5.15872	4.9508	5.06339	4.893	4.6254	5.29682	4.71938	4.79721	5.43056	5.32604	4.90377	4.88409	5.05167	4.99226	4.97487	5.03346	5.15214	5.2314	5.01625	4.99887	5.02253	5.76322	4.84063	4.82251	5.20747	4.94554	5.01625	4.93252	4.78298	4.8362	4.80789	4.54941	4.97278	4.66983	4.6727	4.93252	4.84638	4.92867	5.34203
222860_s_at	5.49566	5.89478	5.71326	5.76614	5.47892	5.46441	5.78708	5.43637	5.37828	5.74911	5.73163	6.31292	7.01308	6.89853	7.30937	6.20245	6.40789	6.51082	6.13593	5.70017	5.69382	6.02592	5.67228	5.86151	6.6513	5.90242	6.63164	6.3946	6.02281	6.1531	6.02385	6.7961	5.86726	6.03825	5.89308	7.0687	5.65334	5.35122	5.77326	5.87369	5.77689	5.31462	4.95509	5.37406	5.66408	5.88674	5.47902	5.37325	6.9836
222861_x_at	6.15325	6.50711	6.2242	6.5826	6.05605	6.10387	6.5885	5.81641	6.29835	6.55307	5.69715	6.13826	5.86843	6.09253	6.0752	6.42349	5.69896	5.93164	6.09895	6.07641	5.92925	6.12053	6.07711	6.14403	6.41751	6.12356	6.03797	5.55814	6.51797	6.0827	5.93831	6.32688	6.22368	5.87866	6.08215	6.01954	5.82565	6.25843	6.40926	6.26161	6.06856	6.30292	6.65962	6.47231	6.34242	6.41586	6.42502	6.10882	5.76139
222862_s_at	4.13301	4.77522	4.37167	4.45342	4.3183	4.86063	4.52803	4.63566	4.55079	4.5561	4.09688	4.14715	4.07864	3.97205	4.07071	4.22854	4.28458	4.17766	4.4655	4.38468	4.32408	4.11018	4.34216	4.24366	4.63757	4.75541	4.29742	4.31018	4.28962	4.29943	4.13929	3.97536	4.27032	4.18676	4.31018	4.46442	4.52561	4.53353	4.40932	4.20037	4.78833	4.47043	4.75319	4.32007	4.42166	5.30982	4.48506	4.48277	4.14293
222863_at	3.33375	3.35125	3.88926	3.54051	3.687	3.83142	3.97667	4.0522	3.83191	4.02589	3.74312	4.06231	3.93552	3.77909	3.97494	3.60764	4.3803	3.65684	3.73121	4.03965	3.55465	4.17563	3.89447	3.90686	3.98758	3.62364	3.80198	3.80198	3.66813	4.18139	4.01909	3.7476	3.66259	3.5938	4.03998	3.88977	3.75965	3.63942	3.49542	3.45265	3.72523	3.61989	3.60446	3.96447	3.86508	3.45185	3.76149	3.66001	4.18789
222864_s_at	5.86647	6.13235	5.97509	5.94211	5.85814	6.41357	6.22139	5.73827	6.02851	6.08993	5.51483	5.85454	5.91642	5.88881	6.11115	5.93203	5.77936	5.60712	6.0266	5.84806	5.78252	6.03308	6.18598	5.80401	6.332	5.85789	5.75569	5.78227	5.8302	6.09911	5.66954	5.73528	5.79554	5.8302	5.64855	6.00667	5.85382	5.91645	6.28918	6.27791	5.97388	5.97113	6.29885	5.90295	6.05201	6.12401	6.00919	5.87579	5.71796
222865_x_at	5.98584	6.27443	6.25448	5.8921	5.91117	5.83014	6.0464	5.7695	6.20825	6.19819	6.07325	5.95316	6.50161	6.21799	6.59698	6.39001	6.0404	5.87562	5.98458	5.97783	5.9521	6.20354	5.9896	6.0594	6.36452	6.33696	5.96766	5.72191	5.99128	6.37841	5.80384	6.37332	6.05097	5.92268	5.99059	6.29499	5.93101	6.09572	6.08775	6.61866	5.93188	6.23582	6.27182	6.19078	6.12589	6.35168	6.00216	6.09572	6.13195
222866_s_at	6.9515	7.38415	6.98919	6.88163	7.30006	7.21305	7.31252	7.47437	7.64277	7.46163	6.45188	6.84511	6.46879	7.08362	6.81991	7.15169	6.70637	6.43292	7.3615	7.19936	6.75563	7.13673	6.98827	7.02407	7.20656	6.56469	7.02247	7.58268	6.56014	7.15583	6.64809	6.91629	7.48395	7.77518	7.25038	6.44867	6.84596	7.55548	7.93239	7.60205	7.16921	7.9235	7.5779	7.80538	7.70604	7.98617	7.51401	7.48773	6.8359
222867_s_at	7.28458	6.90581	7.11491	7.11389	7.17092	7.25225	6.54362	7.05288	7.06896	6.95714	7.56295	7.16469	7.25287	7.47536	6.54866	7.17935	7.34906	7.64918	6.95204	7.06777	7.50961	7.22923	7.20584	7.20571	6.61431	7.01842	7.18936	7.52174	6.5837	6.52924	7.22738	7.08568	7.4895	7.43338	7.34331	6.84251	7.40112	7.41195	6.70962	7.42321	6.94631	6.94974	7.05821	7.60737	7.33929	7.21694	7.14811	7.39366	7.28636
222868_s_at	6.1323	6.80698	6.20566	5.59145	5.78084	5.97818	6.07647	6.34046	6.2621	6.47708	7.62507	6.55152	7.35794	6.97856	6.86258	7.93847	6.40166	6.45241	7.85577	7.29761	6.64668	6.16558	6.28688	6.46743	6.20095	7.25798	7.05641	6.93744	7.71415	6.35737	7.9476	7.38069	5.82933	8.29258	6.36674	6.84069	6.32438	6.26962	6.42526	6.53476	6.436	6.47828	5.7346	6.37634	5.7313	5.97308	5.90189	5.85203	6.61168
222869_s_at	5.1524	4.76167	4.92511	4.98861	5.22609	5.45791	5.05335	5.26578	5.49618	5.06461	5.20153	4.66595	5.47939	5.40178	5.2498	5.26483	5.66666	5.37888	5.37609	5.18293	5.03366	5.12114	5.21061	5.47413	5.21061	5.15458	5.18029	5.17221	5.11262	4.87761	5.14716	5.22875	5.68954	5.3714	5.33344	4.90627	5.63267	4.73157	5.44754	5.11807	5.85551	5.31281	5.04844	5.28691	5.43535	5.65597	5.36668	5.47855	5.07321
222870_s_at	8.11998	7.6731	7.98582	8.38411	8.75311	8.20871	8.0096	8.1641	7.98245	8.12568	8.99373	8.26052	8.35311	8.85554	8.55191	8.37545	8.80976	8.98217	7.94857	7.70514	8.38051	8.65079	8.38527	8.27271	7.92363	7.93133	9.18527	8.68368	7.86712	7.72879	8.57252	8.23902	8.12271	8.47138	8.6797	8.58598	8.37116	7.96567	7.71755	8.06059	8.63543	8.3287	8.36234	8.47337	8.32749	8.35241	8.17807	7.77592	9.00307
222871_at	6.06536	6.27292	6.41224	6.37711	5.94851	6.42249	6.62879	6.63486	6.31919	6.41133	5.87127	6.27694	6.22786	6.04105	6.39897	6.54042	5.90975	6.19994	6.57629	6.44216	6.04432	6.23969	6.13529	6.23969	6.05257	6.29943	6.19306	6.11913	6.84286	6.42772	6.61066	6.01147	5.96583	6.09295	6.3775	6.63705	6.23625	6.40913	6.38981	6.27292	6.31466	6.06769	6.40635	5.943	6.25148	6.21345	6.25999	6.07153	6.48633
222872_x_at	7.3098	6.59738	6.74081	6.9811	6.23991	6.94972	7.1763	6.02864	6.99516	7.03864	7.75904	6.90169	6.98492	6.55714	6.54612	7.47082	7.42839	7.52619	7.78795	7.50036	7.86687	6.69898	7.09254	7.26466	6.61388	6.99876	6.57224	6.91573	6.87513	7.64445	7.53821	7.41005	7.03099	7.41784	7.09302	6.46175	7.06307	7.78422	7.02952	7.16085	7.43059	7.13387	6.63097	7.06241	7.28846	7.05144	7.07786	7.27027	7.08605
222873_s_at	6.02591	5.7395	6.23848	5.84732	5.87126	5.55145	5.54121	5.79316	5.68907	5.57888	5.82644	6.00658	5.75307	6.37791	6.31655	5.15582	5.77281	5.39717	5.45876	5.35816	5.58843	5.58324	5.9695	5.692	5.85795	5.95055	5.36988	5.35194	5.44314	5.35006	5.62037	6.72757	6.05796	5.70697	5.98091	5.53974	6.04899	5.51601	5.86599	6.15434	5.99926	5.83419	5.47661	5.59736	6.2665	6.15223	6.04295	6.28495	5.72012
222874_s_at	5.41031	5.08177	6.27692	5.72365	6.09964	5.64656	5.95125	5.76857	5.75043	5.89916	5.52857	5.74235	6.40153	6.02277	6.40537	6.05243	5.7686	5.77344	6.04014	5.85268	5.77829	6.01801	5.81524	5.93233	6.20186	5.43788	5.82912	6.16123	5.47442	5.69905	5.88413	5.82912	6.14118	6.02179	5.69783	5.94454	5.95279	5.91902	5.44416	5.44723	5.99956	5.66239	5.81644	6.05439	5.63494	5.47611	5.57217	5.48432	5.7332
222875_at	7.23024	6.90189	7.29327	7.30124	7.18171	7.10951	6.64227	6.93055	6.88728	6.99812	8.0054	7.73078	8.21228	8.20567	8.09617	7.33283	8.17466	7.84864	7.50048	7.70158	7.80556	7.41598	7.40931	7.1671	6.73404	7.99423	7.68168	7.89997	7.75975	7.38852	8.10785	7.77931	7.26862	7.83163	7.39529	7.7866	7.66167	7.03289	6.90902	6.99334	7.08776	7.3646	6.99238	7.28066	7.15988	6.99724	7.32592	7.67229	7.63802
222876_s_at	7.11645	6.96399	6.89404	6.77742	6.62499	6.54649	6.54862	6.40245	6.9166	6.98264	7.86563	7.54242	8.31808	7.99377	7.77646	7.88482	6.92132	7.78723	7.77457	7.3466	7.05485	6.97856	6.97054	7.06479	6.84103	7.66128	7.44573	7.81635	7.98075	7.72049	7.87655	8.00394	6.79694	8.35	6.93088	7.43955	7.14968	6.47359	6.71874	6.45663	6.56463	6.57878	6.46313	6.75027	6.55108	7.01358	6.94687	6.88158	7.76506
222877_at	4.78031	5.03874	4.21823	4.44579	4.13302	4.49863	3.90022	4.08045	4.52315	4.29536	4.70556	4.85911	4.68479	6.13982	4.80492	5.22911	4.51843	4.6779	4.70241	4.83186	4.90681	4.36655	4.49948	4.49304	4.9322	6.25206	4.74228	4.55857	5.13562	5.49947	4.85687	4.4838	4.16904	4.7335	4.21132	4.76109	4.2157	3.576	3.87953	3.33386	3.89954	3.28073	3.08811	3.62116	3.50616	3.84901	4.0532	3.90785	5.54635
222878_s_at	4.21946	4.85712	4.52936	4.63381	4.94204	5.13576	4.66214	5.2249	4.93995	5.15198	4.18835	4.26583	4.16698	4.00349	3.72167	4.46792	4.08373	4.42254	4.8706	4.86536	4.23548	4.39005	4.1429	4.48248	5.55152	4.38183	4.52128	4.72248	4.59321	5.06696	4.35943	4.11166	4.38682	4.36809	4.31482	5.03039	4.11102	4.70254	4.47722	4.56671	4.41224	4.55489	4.28997	4.68524	4.5975	4.50156	4.56838	4.63499	4.52982
222879_s_at	5.54457	6.16548	5.96122	5.58346	5.79908	5.6575	5.5355	6.15972	6.01768	5.66092	5.29406	5.84317	5.70333	5.56878	5.52983	5.84527	5.67946	5.46844	5.93287	5.80035	5.64799	5.74038	5.60081	5.5295	6.28063	5.84677	5.6369	5.66417	5.99367	5.66417	5.61133	5.77807	5.33723	5.87264	5.66417	5.8902	5.34665	5.49467	5.37334	5.59704	5.68753	5.62962	5.45621	5.42383	5.37314	5.64597	5.49151	5.2821	6.26951
222880_at	5.68827	5.33591	6.90641	5.65723	5.33437	5.25566	5.36786	5.13956	5.18883	5.08658	6.69179	5.222	6.02245	5.54943	6.34931	4.93018	5.09636	4.72256	4.86693	5.87245	5.25614	5.56447	6.13312	5.46325	5.5708	5.50726	5.47018	5.4317	5.47018	5.47018	5.58825	5.77088	5.43445	5.36897	5.47018	5.53284	4.93136	5.40477	5.96785	5.38583	6.0754	5.23782	4.89507	4.73792	5.26084	5.60104	5.05118	4.82631	5.68598
222881_at	4.45093	4.56345	4.53319	4.27457	4.27028	4.58638	4.43998	4.65428	4.50628	4.43707	4.90092	4.52208	4.41096	4.67156	4.53542	4.40498	4.43084	4.22136	4.44429	4.4518	4.51958	4.53848	4.63325	4.48924	4.40897	4.36721	4.5349	4.47018	4.26649	4.23984	4.598	4.48326	4.35841	5.13449	4.63789	4.32041	4.31758	4.45441	4.19508	4.04313	4.36476	4.32455	4.25499	3.86342	4.27049	4.52161	4.09898	4.22206	4.84633
222882_s_at	5.7385	6.10361	5.90398	5.69035	5.78604	5.76936	5.95007	5.6309	6.08078	6.16193	5.49494	5.58379	5.63412	5.53339	5.39019	5.84227	5.37967	5.5932	5.64116	6.00674	5.56063	5.79455	5.4762	5.68436	6.17817	5.70337	5.33556	5.42542	5.88966	6.0119	5.55026	5.61836	5.6545	5.59669	5.70059	5.59988	5.74561	5.6304	5.89653	6.00079	5.79011	5.88845	6.28066	5.66174	5.81645	5.97447	5.79167	5.7949	5.73462
222883_at	6.71088	6.53416	7.0643	6.64412	6.91946	6.42931	6.61349	6.18987	6.61097	6.44624	7.29991	6.06215	6.40495	6.52008	6.42912	6.07362	7.00702	6.5801	6.08758	6.0388	6.56551	7.19835	7.43113	6.76172	6.02861	6.2828	6.47358	6.47358	6.10617	6.21762	6.39172	5.95847	6.61555	6.47358	6.74568	5.81693	6.38061	6.98591	6.65396	7.10957	6.3272	7.37165	6.73815	7.14946	6.53799	6.84978	6.55308	6.52874	6.67717
222884_at	6.10695	5.90429	6.15813	6.48987	6.29578	6.29176	6.50907	6.47671	6.44401	6.23713	6.63484	6.72299	6.60292	6.61215	6.78757	6.51174	6.38499	6.40473	6.61316	6.5088	6.521	6.45982	6.21112	6.26236	6.46735	6.33217	6.43892	6.71203	6.75032	6.88521	6.62939	6.38165	6.20835	6.47032	6.24455	6.87175	6.32029	6.40865	6.32564	6.30377	6.49387	6.10066	6.2475	6.41792	6.13625	6.51554	6.19612	6.14637	6.1833
222885_at	8.64262	8.54923	8.25693	9.21254	8.74306	8.89511	8.57408	8.73858	8.63122	8.9066	8.4404	8.51508	9.69729	10.1264	9.88957	8.88713	9.36344	9.82347	7.33498	5.85317	8.84791	9.09286	9.41656	9.08856	8.04438	7.74402	10.0453	9.58913	8.98687	5.89245	8.50289	9.04822	9.12592	8.38915	8.94949	9.36498	9.40699	8.31103	9.59598	9.15838	9.06071	9.31236	9.32144	9.10875	8.8871	9.31339	9.25239	8.78039	8.28479
222886_at	3.27175	3.09877	3.0761	3.12346	3.13146	3.20109	3.09426	2.96361	3.10186	2.98427	3.54026	3.31084	3.30225	3.41742	3.21473	3.30627	3.20131	3.02661	3.1913	3.03814	3.16269	3.16548	3.39311	3.16156	3.21007	3.15762	3.1209	3.18474	3.17521	3.16735	3.22891	3.43424	3.12317	3.28729	3.12746	3.13388	3.35917	3.11324	2.95873	2.90827	3.28324	2.96531	3.09782	2.99454	3.16183	3.18451	3.07887	3.18427	3.41661
222887_s_at	7.22844	6.70821	7.15911	7.28194	7.12606	7.00738	7.25251	7.19341	7.40707	6.77554	7.42851	7.09032	7.79176	7.61889	7.66208	7.55673	7.43108	7.31473	7.58043	7.1232	7.38646	7.46353	7.02256	7.18475	7.31619	7.50059	7.36364	7.0034	7.1963	6.99898	7.32688	7.70623	7.51667	7.87054	7.24327	7.25679	7.51294	6.74724	7.49111	7.18347	7.65869	7.2219	6.85538	7.01174	7.10437	7.34785	7.3079	7.15941	7.32449
222888_at	4.65165	5.0965	4.94217	4.68911	4.6598	4.91269	4.75056	5.09079	5.06983	5.01738	4.40067	4.38135	4.5736	4.48281	4.58263	4.54295	4.47796	4.60141	4.8739	4.84284	4.50559	4.82509	4.71423	4.79388	4.84164	4.74903	4.55954	4.503	4.62476	4.88442	4.68487	4.48961	4.65401	4.3704	4.64063	4.66217	5.05461	4.56994	5.04122	4.87714	4.77456	4.83952	5.15512	4.80887	4.66894	4.94326	5.02639	4.84388	4.46436
222889_at	5.58406	5.38462	5.18089	5.39817	5.31048	5.56086	5.20753	5.50475	5.46288	5.36539	6.2215	5.27536	6.12923	5.89178	5.66726	5.63704	5.76503	5.63199	5.46386	5.66092	5.63849	5.4424	5.28981	5.44445	5.26693	6.16614	5.43928	5.72659	5.9418	5.442	6.10222	5.89651	5.66046	5.40156	5.52326	5.53609	5.87796	5.13471	5.19189	5.22903	5.11378	5.15289	5.25602	4.82819	5.49345	5.19738	5.38937	5.15892	5.79069
222890_at	4.25679	3.91453	4.82912	4.31967	4.63807	4.3291	3.96534	4.67845	4.17542	4.082	4.85048	4.08715	4.36759	4.03297	3.97698	5.08575	3.58763	4.64179	4.45165	4.39094	5.10027	4.17699	4.22268	3.90753	4.04543	5.52997	3.9809	4.04374	4.64814	4.69003	4.31285	4.22014	4.31285	4.2809	4.30755	4.2598	4.53232	4.05035	4.27193	4.55084	6.12227	4.23489	4.61396	4.53699	4.66875	4.22521	4.54302	4.6584	3.99371
222891_s_at	3.90878	4.00114	4.05854	4.34721	4.22941	4.11883	3.88472	4.11543	3.81826	3.87349	4.15926	6.8943	4.55356	5.75181	4.44846	3.98446	4.98238	5.8821	4.27417	4.18982	4.61658	4.10479	4.357	4.32972	4.45536	4.26616	4.94663	4.66415	4.25117	3.99836	5.31601	6.87394	4.44327	5.22456	4.3045	4.34852	4.34852	3.52878	3.44549	3.77807	4.02945	3.56787	3.59396	3.51751	3.78435	3.46871	3.3222	3.3592	6.24892
222892_s_at	5.32282	5.62588	5.66327	5.4413	5.33672	5.83464	5.80013	6.02464	5.65071	5.74087	5.19615	5.27102	5.3156	5.06304	5.28252	5.51588	5.04362	5.61544	5.51245	5.62229	5.27546	5.38416	5.4544	5.42938	6.07178	5.25138	5.37534	5.08466	5.56563	5.90198	5.26517	5.37534	5.49885	5.2348	5.35051	5.50931	5.41321	5.55961	5.68054	6.05928	5.46954	5.75759	5.22196	5.71436	5.4408	5.59959	5.54281	5.2438	5.14403
222893_s_at	6.33573	6.20424	6.45281	6.47649	6.62178	6.82174	6.84529	6.7589	6.52593	6.91048	7.22171	7.01597	6.9201	7.0717	6.9061	6.70797	7.07695	6.67292	6.83918	6.91144	6.6562	6.75215	6.44992	6.50818	6.67432	6.97226	6.7819	6.7819	6.8407	7.38077	7.29989	6.56432	6.71089	6.80515	6.89814	6.99953	6.68656	6.63423	6.87726	6.54595	6.76642	6.7358	6.83	6.73683	6.92878	7.09662	6.81377	6.63959	6.82629
222894_x_at	6.77757	6.21882	6.13373	6.55016	6.67771	6.82503	6.72068	6.5587	6.4521	6.22079	6.33034	6.16554	6.27437	6.65539	6.15008	7.65289	6.83219	6.67071	6.81171	6.13908	6.63661	6.72946	6.92762	6.86273	6.01421	6.77766	6.25255	6.06956	5.59431	5.74577	6.20948	6.39242	7.19215	7.17717	7.08704	6.22329	7.12226	7.04912	6.55638	6.84161	6.67874	6.81702	6.58635	7.27638	6.83498	6.95486	6.96414	6.75566	5.92309
222895_s_at	5.07944	4.51604	4.82948	5.14931	5.17148	4.60846	4.30212	5.26981	4.37591	4.47091	7.58912	5.67021	6.62624	5.25295	5.51863	6.62478	4.65726	5.24964	5.28042	5.588	5.25627	5.01887	4.90487	4.97631	5.45003	4.95198	5.4755	5.53867	6.7722	5.1473	5.26648	7.55583	5.01529	5.88021	5.00446	5.6485	5.25282	4.10518	4.18088	4.3391	4.55984	4.6887	4.04057	4.46289	4.6945	4.02437	4.18927	4.77997	6.57064
222896_at	6.37696	6.67769	6.33522	6.64698	6.6926	6.28536	6.20818	6.98913	7.08477	6.76936	6.10291	6.05484	5.99061	6.13475	6.17138	6.41048	5.66222	6.40311	6.26028	6.99189	5.97424	6.89302	6.29992	6.31663	6.67324	6.23501	6.20355	5.80177	6.24492	6.42115	6.09523	6.00328	7.07773	6.231	6.7055	6.48399	6.25618	6.0709	6.89145	6.78805	7.02688	6.70021	6.87567	6.85071	6.68167	6.66119	6.75859	6.72835	5.91298
222897_s_at	4.42137	4.85384	4.69134	4.62445	4.86937	4.82296	4.79053	5.04719	4.97477	4.81924	4.13778	4.48736	4.48417	4.37666	4.52525	4.59367	4.32805	4.39589	4.69718	4.65924	4.46598	4.55288	4.31348	4.57133	5.27158	4.55108	4.58033	4.54651	4.67248	4.99679	4.47232	4.36728	4.94553	4.52918	4.54178	4.74112	4.48776	4.85321	4.80364	4.51839	4.79804	4.74106	4.61411	4.79549	4.71194	4.71454	4.61411	4.62095	4.60536
222898_s_at	4.76215	5.41842	5.05939	5.06667	4.89089	4.69857	5.05908	4.95831	5.04997	4.83204	4.76934	4.84158	4.62397	4.99885	4.57544	5.15051	4.4577	4.883	4.99107	5.08731	4.87925	4.86299	4.73788	4.76155	5.26001	4.99093	4.73629	4.82842	5.20424	5.48946	4.68791	4.73111	4.59875	4.83252	4.85593	4.98295	4.79505	4.86067	4.95374	5.14914	4.95374	4.92559	5.05299	5.05411	4.92163	5.17238	4.98338	4.93148	4.60518
222899_at	6.52806	6.52623	6.55428	6.34042	6.64246	6.38416	6.41737	6.62279	6.85552	6.63314	5.68057	5.89067	6.62454	6.31959	6.08939	6.71583	6.24371	6.48638	6.61628	6.60892	6.61003	6.17081	6.16998	6.36662	6.57886	6.81214	6.23288	6.24092	7.15739	6.96821	6.48704	6.39854	6.03432	5.96156	6.18294	6.73974	6.45405	6.20041	6.83695	6.4642	6.64266	6.69777	6.50395	6.75235	6.40457	6.64592	6.46589	6.41923	6.23801
222900_at	5.72493	5.92741	5.88944	5.76902	5.75128	5.56841	5.92166	5.78563	6.13162	5.87515	5.579	5.60846	5.77456	5.6109	5.85905	5.95701	5.37195	5.87214	5.9659	6.09062	5.55493	6.01572	5.79374	5.90232	5.64874	5.79984	5.63586	5.69162	5.86002	5.97214	5.84929	5.71466	5.92181	5.48045	5.60204	6.02795	5.60836	6.11348	5.96717	5.85952	5.84894	5.8898	5.82123	5.60199	5.77577	6.01327	5.82126	5.79089	5.7059
222901_s_at	7.3479	7.37564	8.26082	7.37661	7.45516	6.53058	6.77641	6.20523	6.65667	6.15503	7.02609	7.37917	7.13221	6.85653	7.29491	5.72337	6.77588	6.10387	5.82613	5.60884	6.73948	6.98554	7.79683	7.04355	6.68513	6.53588	6.67925	7.05537	5.5661	6.18113	5.76274	6.24248	7.49273	6.38268	7.42115	6.37785	6.84786	8.13302	7.59966	6.64561	7.72266	7.4972	7.17654	6.76502	7.32063	7.14077	7.28468	7.03894	7.01023
222902_s_at	6.0332	5.50248	6.11878	6.0656	6.35517	6.03497	6.12385	5.98344	6.36247	5.85235	6.53345	6.27489	6.70869	6.80632	6.71519	6.30235	6.4573	6.32281	6.42118	6.06811	6.57027	6.26668	6.08796	6.29677	6.35808	6.18181	6.0645	6.14354	6.40116	6.3032	6.17167	6.31709	6.20974	6.26756	6.26756	6.80043	6.60781	6.02557	5.96053	6.00571	6.16917	6.24931	5.88198	6.18484	6.0844	6.13683	6.11477	6.21953	5.87307
222903_s_at	4.48	4.62823	4.70746	4.53964	4.66112	4.75536	4.68123	4.70755	4.73575	4.7727	4.62193	4.61587	4.33524	4.37498	4.40535	4.52585	4.33101	4.40483	4.78906	5.00244	4.5787	4.5787	4.44919	4.54627	4.46129	4.59515	4.60121	4.65664	4.81832	4.52743	4.60667	4.63416	4.59012	4.59515	4.47628	4.80446	4.48921	4.69551	4.82502	4.5546	4.61501	4.59694	4.65841	4.66938	4.55943	4.54792	4.50099	4.60698	4.71407
222904_s_at	4.04314	4.66696	4.03132	3.96282	3.84948	3.96124	4.20526	3.69851	4.32499	4.31162	3.52579	3.68037	3.63004	3.45636	4.06243	4.25343	3.59603	3.59272	4.102	4.1864	4.272	4.16244	3.7324	4.12042	4.17019	4.03534	3.68784	3.51664	3.86376	3.89298	3.55643	4.20061	4.24927	3.68214	3.80145	3.60717	3.82879	3.76556	3.77717	3.83348	3.70633	3.68135	4.16526	3.79825	3.7786	3.83656	3.82942	3.78073	4.52587
222905_s_at	7.34943	7.44849	7.28063	7.50975	7.87571	7.93362	7.47896	7.60121	7.52236	7.43494	7.58625	7.54403	7.25187	7.16229	7.27445	7.71495	7.1713	7.56268	7.74131	7.44181	7.06321	7.58223	7.52603	7.65279	7.60348	7.73773	7.5108	7.22612	7.04952	7.7538	7.28339	7.10381	7.38392	7.97236	7.73058	7.51657	7.55272	7.36598	7.91668	7.7607	7.85197	7.63453	7.54445	7.80009	7.67952	8.17459	7.96226	7.58997	7.30637
222906_at	5.10335	5.30196	4.9399	5.21822	5.83683	5.25699	5.06139	4.95111	5.08134	5.58508	5.5842	4.8211	5.52489	5.11392	5.13962	5.66998	5.79035	5.73846	5.13899	5.32244	5.62303	5.31102	5.2486	5.49812	5.43271	5.7532	5.47134	5.46311	5.24235	5.52061	5.3775	5.17487	4.60987	4.93775	5.17336	5.37637	5.16837	5.40509	4.76099	4.26271	5.41736	4.82293	4.5602	5.0044	4.9042	4.90001	4.51057	5.00279	5.77347
222907_x_at	6.71361	5.91707	6.43409	6.57416	6.68536	6.47818	6.58534	7.56497	6.14238	6.78048	7.02775	6.34959	6.751	7.04277	6.95179	6.57322	6.20725	6.48532	6.62789	7.22282	7.21995	6.95671	7.38403	6.5616	5.80584	7.106	6.6956	6.61565	6.33988	5.80817	6.62564	6.64495	6.55464	6.29871	6.70639	6.50128	6.85113	6.20489	6.87838	6.46914	7.58773	6.77569	6.96074	6.23729	7.33944	7.2622	7.29959	7.48974	5.75424
222908_at	5.38329	5.31183	5.68128	5.17858	5.576	5.76506	5.53744	5.69924	5.809	5.60622	5.18941	5.61262	5.79938	7.43155	6.48269	5.95579	5.98382	6.09542	5.87991	5.6131	6.00656	6.39541	5.61838	5.88345	6.07464	5.67797	6.15834	5.66831	5.62468	5.30605	6.24685	5.64826	5.77608	5.64402	5.73232	5.70968	5.51448	4.89719	5.07554	5.11417	5.02562	5.08815	5.28127	5.03488	5.09532	5.26483	4.88111	5.07161	6.48929
222909_s_at	6.75593	6.26121	6.85896	6.20059	6.17033	6.1708	5.96656	6.19214	5.97122	5.71727	6.28853	6.2556	6.22048	6.35052	5.52758	5.71382	5.53801	5.73897	5.92905	5.24414	5.79089	5.73087	6.02457	5.91665	6.08032	5.44466	6.20858	6.27749	6.54876	6.67114	5.92525	5.76374	6.13537	6.22455	5.73577	5.89474	5.77008	5.91267	6.39709	6.30056	6.71806	6.03488	5.96447	5.68875	6.57399	6.32295	6.76777	6.65654	6.03387
222910_s_at	3.78328	3.96752	3.74202	3.81241	4.1034	3.76286	4.06145	4.1723	4.12898	3.79788	3.63655	3.8892	3.6839	3.74578	3.75946	3.83126	4.01397	3.70952	3.83759	3.90125	3.88427	3.82905	3.85295	3.6838	3.97436	3.87244	3.75901	3.87244	4.00601	3.92673	3.76504	3.73602	3.78782	3.87244	3.93466	3.91892	3.91162	4.04866	3.9521	3.84149	3.84576	3.98139	3.83057	3.93837	3.84573	3.86917	4.05282	3.75453	3.87964
222911_s_at	5.0945	5.4151	5.08723	5.28655	4.95516	5.09346	5.2335	5.0849	5.55263	5.22177	5.30777	6.1614	7.03373	6.27342	7.23473	5.78886	6.17608	6.65643	5.94471	5.44954	5.68285	5.71024	5.74488	5.78921	5.88562	5.7529	6.1105	6.35191	5.8732	5.46668	6.93838	5.83143	5.25018	5.67714	5.16184	6.30329	5.42803	5.20944	4.83029	4.97754	5.39232	4.90261	5.2862	4.98975	5.25051	5.07763	4.99666	4.60363	6.11135
222912_at	5.6189	4.68457	6.1177	5.29093	5.47923	5.26093	5.37804	5.47849	5.53595	5.34663	5.14467	4.9751	5.86811	6.3107	5.34721	5.26236	5.96608	5.85572	5.30158	4.85166	5.56203	5.71009	5.21245	5.43212	5.03169	5.38808	5.45856	5.63256	6.358	4.82763	5.76911	5.58165	5.17621	6.26728	5.40803	4.91222	5.45856	4.66816	5.21152	5.6661	6.16293	5.6339	4.81302	5.72545	5.30202	5.52368	5.01505	5.03422	5.57228
222913_at	5.93619	5.99365	5.88066	5.99077	5.92977	5.94144	6.07599	5.99153	5.99651	6.09308	5.68295	6.17774	5.91948	6.14622	6.31875	5.88195	5.9962	6.10455	5.95377	6.07816	5.85456	6.03728	6.05565	6.1248	6.01463	5.94525	5.83797	5.96466	6.2501	5.9221	6.16658	5.66027	5.96694	6.00134	6.13185	5.94064	5.97395	6.13776	5.8907	6.15216	6.01159	6.05543	6.05921	6.08483	5.72641	6.07115	5.94043	5.76987	6.19699
222914_s_at	4.49084	4.58937	4.58655	4.26472	4.40584	4.35319	4.3785	4.33157	4.49628	4.47736	4.08424	4.43116	4.32688	4.41453	4.63802	4.32687	4.44248	4.19373	4.4663	4.97695	4.26553	4.34795	4.40374	4.16119	4.91386	4.59452	4.39988	4.41168	4.29351	4.64341	4.35562	4.54776	4.28109	4.20169	4.50176	4.69402	4.26986	4.4049	4.42667	4.27153	4.47292	4.4695	4.68701	4.66747	4.20991	4.31781	4.41621	4.42667	4.26165
222915_s_at	5.91922	6.76694	6.22023	5.88494	6.17845	6.2135	6.31799	6.36254	6.14852	6.3159	6.21312	6.09803	5.85876	6.00038	6.3538	6.21875	5.97083	6.18613	6.03589	6.33237	5.61525	6.06818	6.0203	6.09336	6.33934	5.94398	6.21165	6.4125	6.15708	6.12412	6.05664	7.57241	6.04467	6.06655	6.20682	6.30773	6.16391	6.15337	6.10381	6.02048	5.95191	5.80373	6.29415	6.03434	6.5353	6.10258	6.32294	6.03385	6.47463
222916_s_at	5.19472	5.27827	5.09582	5.27601	5.15686	5.31253	5.65041	5.79951	5.48101	5.52579	5.1584	5.00576	5.49126	4.95516	5.27291	6.02363	5.26838	4.59488	5.80739	6.24323	4.99137	5.55991	5.33071	5.28515	5.45692	5.75936	5.18362	5.05017	5.17255	5.71736	5.29635	5.6489	5.52037	5.47638	5.31995	5.8763	4.99316	5.24213	5.38356	5.16847	5.54647	4.97335	5.31559	5.18065	5.28063	5.40133	5.69013	5.56989	5.47973
222917_s_at	5.03724	4.86416	5.00813	5.00988	5.22029	5.15787	5.29261	5.2244	5.18075	5.23493	4.39972	4.84315	4.88243	4.88627	4.75202	5.04158	4.80808	4.81225	4.83507	5.16684	4.73968	4.92955	4.80711	4.78198	5.60304	5.01196	4.98464	4.9216	5.14133	5.31798	4.84428	4.67277	4.78958	4.78338	4.78093	5.13122	4.75607	5.12869	4.97478	5.31204	4.99817	5.10217	5.18745	5.10405	5.22221	4.93999	5.25689	4.97478	4.93025
222918_at	5.81408	6.46114	5.91539	6.00815	5.83324	5.78158	6.17629	5.93947	6.2674	5.94564	5.86108	6.01662	5.93347	5.62565	5.52046	5.76268	5.88637	5.65013	6.04563	5.89023	5.7568	6.03159	5.78789	6.02219	5.82738	6.12946	6.02248	5.56448	5.91003	5.73181	5.97357	6.32243	5.89753	5.76911	5.88373	5.69194	5.54253	5.8494	5.66488	5.61185	5.74785	5.48974	5.4175	5.59322	5.43575	5.75782	5.46904	5.54992	6.08815
222919_at	3.349	3.49929	3.53015	3.01283	3.52988	3.52382	3.49686	4.48365	3.58976	3.43711	3.48806	3.50528	3.07872	3.29701	3.30031	3.57182	3.37395	3.48508	3.58809	3.62047	3.36709	3.83043	3.29356	3.31737	3.56695	3.42343	3.38795	3.38166	3.80006	3.79688	3.42183	3.31225	3.33798	3.77413	3.37423	3.44377	3.42183	3.4496	3.42588	3.44098	3.95592	3.40236	3.5361	3.70456	3.36474	3.43063	3.51463	3.27346	3.24537
222920_s_at	4.78677	4.94913	5.15571	4.92322	4.69063	4.34409	4.98542	4.71474	5.05141	4.91155	4.91976	4.7857	5.07014	4.68221	4.92846	5.47945	4.6417	4.60253	4.89976	5.09902	4.75489	5.0077	4.80372	4.87776	5.15267	4.73497	4.81181	4.52972	5.17801	4.69664	4.58619	5.73829	4.8279	4.87419	5.00532	4.64616	4.85474	5.03262	4.64593	4.73683	4.46811	4.61074	4.82816	4.81717	4.82816	4.78683	4.66511	4.46716	4.87921
222921_s_at	6.81166	7.04937	6.63751	6.87778	6.87413	7.18981	6.42029	6.65008	7.09802	6.68871	6.58946	6.48448	7.0765	6.64072	7.78538	6.46757	6.65911	7.51383	6.44721	6.56411	6.77559	6.74148	6.90735	6.90735	7.37364	6.56379	7.12051	6.61824	7.11624	6.69314	6.99254	6.85862	6.6689	6.08161	6.69314	7.64038	5.90546	6.60898	6.21445	6.20863	6.50414	6.35525	5.77491	6.58479	6.07721	6.26402	6.00791	6.46889	6.72107
222922_at	4.14721	4.10037	4.53242	3.89118	4.38043	4.24328	4.37359	4.37014	4.27067	4.3491	4.23857	5.06127	6.16333	4.4687	5.71332	4.20526	3.79817	3.67681	4.83139	4.65506	4.60817	4.69782	4.53004	4.6873	5.58029	4.41197	4.33332	4.18258	4.29716	4.54551	4.40224	4.51133	4.39289	4.39972	4.22863	4.96288	4.18244	3.33184	3.97249	3.71923	3.36078	3.85453	3.9223	3.85928	3.84732	3.9743	4.56085	3.66829	4.81882
222923_s_at	6.62506	6.16322	6.39069	6.12149	5.86856	5.89758	6.06967	6.02848	6.10243	5.80099	5.97068	6.72016	7.15098	6.52309	7.49787	6.05713	5.62109	6.0402	6.42238	6.19385	6.05954	6.28777	6.49334	6.39515	7.16701	6.2069	5.9962	6.13416	6.49184	6.71575	6.23859	6.27611	5.83204	6.34538	5.81218	6.78531	5.90086	5.70009	5.74498	6.51382	5.50598	5.83075	6.14602	5.95658	6.42358	6.01874	6.43371	6.78652	6.37791
222924_at	3.98513	3.87683	3.83767	3.51296	3.77673	3.70481	3.62227	3.95994	3.68747	3.50845	3.97579	3.69049	3.73474	3.59687	3.73491	3.90115	4.10355	3.89563	3.65165	3.6575	3.79982	4.06421	3.69303	3.7688	4.07022	3.61647	3.7595	3.56911	3.76409	3.7595	3.88993	3.75464	3.86738	3.7595	3.7595	3.72215	3.71529	3.81509	3.77888	3.51669	3.74452	3.73453	3.83429	3.90803	3.81938	4.07146	3.48917	3.72079	4.06292
222925_at	8.57297	7.47687	7.25177	8.11287	7.57249	7.88252	7.52452	7.36039	7.71252	7.2981	7.76377	8.90495	7.38825	7.5608	6.87337	8.24039	6.28668	7.10965	7.97363	6.45228	9.34592	7.90323	7.66852	7.41014	7.21259	7.4183	7.07563	6.73375	6.89613	6.98059	6.32499	6.74602	7.3469	8.94623	8.00338	7.58708	8.26929	8.223	8.10975	7.55744	8.73017	7.91775	7.81049	7.72258	8.44645	8.1358	7.70492	7.69331	7.15293
222926_at	3.74143	3.63538	3.51096	3.56678	3.37414	3.64672	3.49814	3.15348	3.25345	3.47304	3.56987	3.56322	2.94066	3.16289	3.16925	3.69182	3.19641	3.23647	3.9879	3.40169	3.25695	3.4457	3.29442	3.41975	3.86742	3.32814	3.46035	3.65257	3.79624	3.91103	3.26528	3.10246	3.24714	3.50101	3.286	3.53288	3.3309	4.069	3.57435	3.19029	3.37444	3.37798	3.51719	3.13784	3.29539	3.72216	3.29633	3.26287	3.4438
222927_s_at	5.55038	5.61607	5.66496	5.60015	5.56499	5.54846	5.69221	5.85456	5.71386	5.78839	5.329	5.26851	5.49916	5.26685	5.46605	5.64627	5.28101	5.46705	5.77735	5.7736	5.4926	5.55256	5.53202	5.58585	5.91384	5.5372	5.33496	5.4794	5.60297	5.78456	5.38972	5.49667	5.34979	5.38314	5.5955	5.6405	5.43848	5.58103	5.51307	5.80394	5.65138	5.56023	5.61278	5.44713	5.53773	5.58733	5.44572	5.53389	5.53069
222928_s_at	5.41176	6.05717	5.55188	5.73125	5.27692	5.22809	5.51865	5.21808	5.66253	5.33523	5.49056	5.62726	5.4347	5.53049	5.70357	5.61766	5.27802	5.26221	5.51337	5.54423	5.44682	5.46786	5.30301	5.53654	5.86475	5.37219	5.53064	5.45235	5.65763	5.88856	5.4644	5.48779	5.19463	5.4644	5.16102	5.64281	5.42117	5.71063	5.54876	5.56942	5.45773	5.60178	5.20542	5.59941	5.54552	5.67879	5.3419	5.634	5.46886
222929_at	5.21946	5.17827	5.17407	5.0756	4.82639	4.85248	5.14689	4.97405	5.15531	5.14177	4.75139	5.10222	5.31471	5.07285	5.0192	5.09709	5.03872	5.10694	5.31073	5.46618	5.21651	5.1175	5.05067	5.19175	5.43664	5.09103	5.06784	5.06784	5.29638	5.29725	5.07216	4.88812	4.92844	4.83805	4.77515	5.16141	5.07917	4.78084	4.97392	5.16705	5.23264	5.15437	5.03539	5.05978	5.01966	5.13754	5.28422	5.22618	4.86266
222930_s_at	8.95906	8.43748	8.16384	8.63346	9.28741	9.38297	9.37045	7.43461	8.65305	8.8886	6.60501	6.22222	5.38802	7.03517	6.69179	6.79698	6.92472	6.82968	6.3462	6.01928	7.17297	8.61041	8.56927	8.83993	8.33345	5.93409	6.76821	6.81883	6.27958	5.99556	5.57628	6.29118	8.60058	7.32637	8.4922	6.29322	7.99974	8.89786	9.44572	9.13419	7.74548	9.28663	9.34469	9.59427	9.46917	9.45558	9.66125	9.37438	6.69688
222931_s_at	6.96914	7.08086	6.7892	6.5636	7.31539	7.43747	6.92441	6.54453	7.11374	6.95312	7.90525	7.46489	6.98841	6.70489	7.13168	7.01925	7.07202	6.71207	6.94977	6.83039	7.01924	6.93321	7.26895	7.06316	6.71499	6.82119	7.19306	7.46783	6.30365	6.55141	7.00221	6.43536	7.47735	7.99723	7.64768	6.59326	7.37939	6.8114	7.74393	7.4044	7.18285	7.35787	7.42834	7.44977	7.56534	7.50024	7.56189	6.98397	6.90862
222932_at	3.3904	4.01536	3.41507	3.66064	3.44177	3.42539	3.60905	3.552	3.60664	3.66008	3.14507	3.44928	3.19909	3.38156	3.33527	3.62681	3.23921	3.14569	3.30418	3.43084	3.39099	3.52834	3.54231	3.38865	3.4455	3.59443	3.42656	3.31665	3.46346	3.45978	3.21997	3.45136	3.42421	3.34215	3.42421	3.52258	3.37318	3.71142	3.41746	3.44979	3.55614	3.54848	3.37771	3.55741	3.38942	3.56013	3.41339	3.37204	3.32337
222933_at	5.45633	5.93881	5.14717	5.29296	5.12515	5.32266	5.68324	5.61633	5.45629	5.53057	5.00168	5.42288	5.14848	4.98497	5.2117	5.33954	5.06155	4.84551	5.30305	5.50071	5.10854	5.22048	5.14605	5.25698	5.98692	5.12721	5.24213	5.24213	5.45837	5.70856	4.95828	5.45434	5.03269	5.20178	5.3733	5.41044	4.93428	5.60681	5.44057	5.41409	5.31362	5.45774	5.3033	5.40246	4.83992	5.20628	5.14222	5.13991	5.23666
222934_s_at	5.7391	5.61658	5.69981	5.69104	5.70093	5.62804	6.14821	5.4295	5.64757	5.88688	5.87102	5.9721	6.68824	5.92314	5.80444	6.33858	7.18945	5.61484	6.40992	6.31815	6.02893	5.59795	5.69053	5.77571	5.69224	5.92894	6.93918	6.93472	5.80101	6.56134	6.58277	6.40085	5.63784	6.02441	5.86322	5.96371	5.88408	5.76173	5.83435	5.5778	6.18731	5.64065	5.56874	5.82761	6.10255	5.59989	5.75966	5.6713	5.96143
222935_x_at	4.60574	4.55653	4.38404	4.52161	4.2728	4.10853	4.73095	4.22496	4.74435	4.54719	4.35717	3.98076	4.45866	4.36257	4.22421	4.38061	4.18968	4.0463	4.36705	4.46284	4.26938	4.26938	4.14818	4.33969	4.92998	4.38899	4.25499	4.17017	4.61064	4.5719	4.17179	4.22448	4.3206	4.24794	4.27733	4.3588	4.2274	4.3758	4.56688	4.27031	4.3758	4.65496	4.86748	4.3797	4.4536	4.59616	4.62353	4.48475	3.89285
222936_s_at	3.39403	3.73989	3.32974	3.61603	3.6032	3.63371	3.75475	3.68887	3.86167	3.77793	3.84006	3.54155	3.45033	3.63832	3.52859	3.506	3.48252	3.79289	3.64519	3.95978	3.47889	3.65961	3.61392	3.56217	3.93011	3.58455	3.62052	3.65654	3.85044	4.08335	3.61478	3.55934	3.53076	3.63117	3.50209	3.70538	3.40098	3.48938	3.60383	3.7313	3.56965	3.48274	3.8863	3.48378	3.58051	3.60822	3.54917	3.73824	3.71423
222937_s_at	5.98264	5.79636	6.2976	6.03908	6.31855	6.16644	6.42145	6.27211	6.52715	6.36659	5.82689	5.84754	6.14336	6.05229	6.07474	6.27256	6.26955	5.73152	6.37887	6.15537	6.02998	6.07171	5.75417	6.21526	6.19492	6.26508	6.25387	5.80548	6.21355	6.3897	6.06022	6.13874	6.33339	6.00725	6.2001	6.1629	6.13874	6.3616	6.15436	6.63007	6.17743	5.99956	6.4868	5.98881	6.04236	6.20827	5.92699	6.00164	6.31311
222938_x_at	7.03685	7.01699	6.95202	6.83842	7.35046	8.37157	8.13404	6.67789	7.36442	7.59716	9.94526	11.0767	10.1985	10.8171	10.7771	10.7577	11.6664	9.62083	10.529	8.85061	7.85088	8.08195	8.44925	8.67449	8.03349	9.85655	11.8231	11.154	9.6311	9.84589	11.2072	9.40331	8.18977	10.5435	8.41465	10.774	8.01353	6.96573	7.78257	7.12618	5.97164	7.39509	7.51992	7.27296	7.78667	7.81182	7.73896	7.22986	9.53787
222939_s_at	6.72056	6.60279	6.44535	7.31659	7.13275	7.97721	7.40252	6.88043	7.59665	7.20305	6.01993	5.27892	5.35603	5.27708	6.26313	6.37978	6.57676	5.94771	6.39598	6.30881	6.16851	6.98932	6.78279	6.64626	6.35062	6.04989	5.76202	5.31045	5.925	6.71624	6.92376	5.84955	7.21275	5.92577	7.5826	5.72217	7.25068	7.54257	8.09077	8.14067	7.35413	8.11157	7.84929	8.09674	8.29987	8.42726	7.98652	7.70667	5.74078
222940_at	3.16628	3.25069	3.26831	3.1532	3.217	3.28635	3.10698	3.51391	3.34	3.45402	2.94709	3.14092	3.0655	3.08631	3.0418	3.1514	3.11465	3.10849	3.1104	3.0987	3.08061	3.14686	3.18955	3.08856	3.24279	3.1632	3.13436	3.23535	3.12312	3.1632	3.10721	3.27082	3.38982	3.1632	3.1632	3.05168	3.13337	3.14102	3.30608	3.34586	3.05792	3.27902	3.23456	3.34806	3.41044	3.18871	3.30025	3.29956	3.13204
222941_at	4.69884	4.54504	4.77165	4.55518	5.04784	4.93609	5.02652	4.88661	4.69975	4.60941	4.27908	4.40839	4.40923	4.56869	4.76807	4.74529	4.68484	4.97928	4.69504	4.8908	4.6137	4.52572	4.67113	4.50684	4.98174	4.4681	4.7114	4.55764	4.7114	4.80015	4.6766	4.7114	4.71349	4.83492	4.69314	4.73272	4.65361	4.6934	4.94685	4.93218	4.79336	4.8759	4.98155	4.79538	5.24183	5.51091	4.95347	4.96941	4.13494
222942_s_at	4.94267	5.48516	5.55526	5.60641	5.2998	5.31473	5.92456	5.45891	5.45113	5.77952	5.3735	5.2765	5.50081	5.23221	5.1947	5.56414	4.86358	5.11726	5.35951	5.30628	5.31427	5.38393	5.44888	5.31427	5.86912	5.34096	5.19699	4.95247	5.2852	4.80639	5.26162	5.78585	5.66252	5.33173	5.38766	5.17391	5.32228	5.00334	5.61918	5.308	5.40342	5.14633	5.0822	4.94303	5.56346	5.77943	5.57679	5.37465	5.09912
222943_at	10.5789	9.23664	9.59399	10.0062	10.2312	10.7731	10.7278	9.6274	9.89468	10.0494	10.7017	10.2223	9.00702	10.6891	8.93295	9.42812	10.7045	10.6427	6.87645	7.25706	9.56536	10.5616	10.9689	10.752	9.43994	6.51556	11.1694	10.423	8.47778	7.08007	7.67647	8.7321	10.1864	11.0902	11.1809	10.2454	10.6259	9.85755	10.2461	10.5301	9.73461	10.8113	10.7849	10.5464	10.7637	10.5288	10.2767	10.4342	10.1336
222944_s_at	4.60528	4.88093	4.76507	4.59328	4.31557	4.65058	4.69623	4.55795	5.23431	4.82426	4.20353	4.59594	4.25434	4.25952	4.4711	4.83088	4.32158	4.27186	4.5873	4.78484	4.47001	4.53727	4.47883	4.67153	4.81829	4.45185	4.29779	4.4368	4.73389	4.77018	4.31582	4.51663	4.82832	4.80528	4.58011	4.58486	4.2141	4.66952	4.54593	4.65852	4.62656	4.58906	4.72921	4.53825	4.32541	4.61213	4.56222	4.49396	4.62333
222945_x_at	5.19516	5.29624	5.4773	5.11881	5.20841	5.21253	5.51129	5.24022	5.2869	5.46378	4.89912	4.90142	4.86473	5.03146	4.9753	5.22116	4.69682	4.8777	5.14822	5.48987	5.0829	5.3901	5.36381	5.17565	5.03952	5.18713	4.84226	4.75799	5.09565	4.81486	5.05636	5.08667	5.28088	5.09702	5.12751	4.97317	5.13118	5.13887	5.33165	5.26994	5.10462	5.16544	5.42239	5.16349	5.10462	5.21837	5.37712	4.9416	5.05674
222946_s_at	4.55581	4.53993	4.75383	4.21064	4.39386	4.67226	4.64973	4.9869	4.73195	5.09484	4.71847	4.33569	4.14582	4.4366	4.48428	4.6667	4.53954	4.3243	4.65199	4.89937	4.44453	4.48465	4.38095	4.58835	4.84224	4.51814	4.32797	4.45697	4.71048	4.86655	4.45161	4.37136	4.79247	4.64673	4.76017	4.56382	4.46059	4.82497	4.68773	4.53012	4.40979	4.73119	4.80201	4.67151	4.62223	4.66269	4.22653	4.53709	4.55572
222947_at	3.62226	3.65506	3.74614	3.54366	3.6292	3.59446	3.63364	3.697	3.74173	3.66326	3.58784	3.55633	3.57156	3.39776	3.74805	3.44507	3.45351	3.43317	3.63389	3.60241	3.52218	3.50583	3.45309	3.5402	3.86569	3.60237	3.58838	3.50287	3.84286	3.69739	3.55731	3.46016	3.75647	3.52354	3.59056	3.55731	3.50908	3.48885	3.61435	3.8116	3.55779	3.52622	3.70496	3.48176	3.68816	3.72042	3.4324	3.56482	3.69793
222948_s_at	3.2492	3.57393	3.47051	3.33954	3.22977	3.42233	3.50727	3.30278	3.49335	3.42155	3.31342	3.41934	3.45861	3.34388	3.52651	3.4855	3.40172	3.60748	3.39221	3.38326	3.35529	3.33041	3.29883	3.40174	4.00151	3.33953	3.35557	3.45999	3.73124	3.62104	3.38752	3.36511	3.23706	3.31994	3.39872	3.51702	3.22022	3.34114	3.41073	3.43358	3.49202	3.20265	3.58612	3.27238	3.22538	3.5215	3.53947	3.32595	3.34431
222949_at	4.8914	4.67641	4.71927	4.58542	4.62956	4.87269	4.7668	4.98964	4.74311	5.09044	4.5435	4.63855	4.52063	4.38335	4.78114	4.56869	4.48373	4.51147	4.75101	4.9591	4.26381	4.65679	4.66432	4.69388	4.97832	4.56708	4.69547	4.64611	4.6589	4.91943	4.74596	4.54306	4.64643	4.67063	4.77292	4.59982	4.95737	4.73011	4.69118	4.68193	4.83243	4.61128	4.99027	4.55458	4.98647	4.85629	4.73727	4.70639	4.569
222950_at	3.34639	3.65356	3.4477	3.2867	3.4211	3.34667	3.37593	3.59488	3.68579	3.60659	3.45406	3.51703	3.34606	3.44388	3.62747	3.45722	3.40343	3.48657	3.34573	3.81827	3.42026	3.23265	3.57619	3.52032	3.73535	3.46934	3.38265	3.49281	3.59176	3.67313	3.44909	3.64181	3.33214	3.3555	3.60663	3.49368	3.4968	3.60109	3.53227	3.48568	3.46042	3.50687	3.45172	3.62512	3.42734	3.66558	3.46042	3.40077	3.46196
222951_s_at	4.1011	3.87223	4.39728	4.14005	4.10874	3.84528	4.35781	4.02286	4.26268	4.14091	3.93373	3.79364	4.1799	3.8395	4.10028	4.15395	4.01337	3.66178	4.19504	4.13576	4.174	3.82663	4.07842	4.0207	4.34044	4.20696	3.95656	4.01548	3.90785	4.11213	3.97485	4.04195	4.14081	4.10248	4.13238	3.8396	4.05411	3.86116	4.14819	4.33539	4.09759	3.82779	4.25954	4.2488	4.11352	4.06852	4.13985	4.01076	4.11479
222952_s_at	4.71007	5.04105	5.19915	5.12054	4.76305	4.61569	5.17389	5.09837	5.10249	4.916	5.01556	4.87112	5.23309	4.92951	5.13573	5.49129	4.71557	4.82015	5.64114	5.52011	4.91677	4.9427	4.89562	5.014	5.71159	5.06538	5.02299	4.89418	5.07848	5.20196	4.96242	5.32128	4.69878	5.0599	5.06551	5.36105	5.14205	4.70055	5.0115	4.97367	4.92411	5.01914	4.73136	5.0115	4.86428	4.75461	5.04826	4.77533	4.91918
222953_at	4.47004	4.47132	4.49638	4.42803	4.43533	4.78929	4.5806	4.74186	4.79062	4.76637	4.11225	4.16221	4.29642	4.33635	4.65754	4.27027	4.10324	4.29391	4.70415	4.84634	4.24056	4.45377	4.2993	4.4653	4.74101	4.36383	4.3071	4.30199	4.83695	4.78823	4.39726	4.58435	4.36618	4.31527	4.29767	4.58208	4.2837	4.52255	4.62122	4.57136	4.99516	5.09667	4.37238	4.88696	4.41174	4.79767	4.36532	4.42895	4.30874
222954_at	4.21121	4.47666	4.48155	4.57631	4.44737	4.58032	4.82395	4.58281	4.44134	4.70312	4.04665	4.25903	4.27391	4.48115	4.33188	4.42808	4.36749	4.34145	4.77175	4.52361	4.31977	4.31743	4.41224	4.3246	4.91215	4.31182	4.40518	4.37047	4.68167	4.90677	4.27244	4.35644	4.13665	4.30355	4.35407	4.53919	4.32155	4.66234	4.47705	4.70316	4.27359	4.41083	4.81679	4.41347	4.42313	4.37115	4.68876	4.41688	4.25212
222955_s_at	5.46818	6.00488	6.26045	6.14532	6.28043	6.01238	6.08453	6.00514	5.97609	5.69217	6.40409	6.18539	6.56248	6.66532	6.94266	5.73812	6.53738	6.25495	6.00701	5.43872	5.44225	6.4658	5.91238	6.00595	6.17397	5.90344	7.091	6.25279	5.79089	6.1323	6.14827	6.00523	6.16067	6.52681	6.17026	6.69578	6.23879	6.01335	5.87793	5.59425	6.7569	5.88114	5.79111	6.12899	6.74753	6.27997	6.32237	6.54802	5.67983
222956_at	5.33194	5.35493	5.10148	5.53278	5.13413	5.16733	5.46299	4.99357	5.47395	5.13047	5.34308	5.50224	5.46427	4.88141	5.50055	4.97488	5.96918	5.16717	5.35151	5.2983	4.99736	5.19482	5.40068	5.49636	5.05779	5.43765	5.24674	5.34407	5.33712	5.1772	5.189	5.70236	5.60095	5.06446	5.57374	4.74895	5.39804	5.33175	5.26137	5.3458	4.935	5.14982	5.17566	5.14846	4.99767	5.01835	5.21821	5.24605	5.24145
222957_at	6.65457	6.90349	7.22351	6.796	6.66124	6.73976	6.60216	6.85035	6.92913	7.02375	6.47198	6.49739	6.51811	6.44128	6.50542	6.40517	6.34378	6.4524	6.68269	6.77018	6.54457	6.68019	7.00889	6.55261	6.64177	6.58229	6.41912	6.24387	6.40538	6.88632	6.54896	6.41204	6.78959	6.53182	6.54896	6.5684	6.79702	6.77332	6.9734	6.86585	6.84739	6.89858	7.41925	7.09167	6.80083	6.78423	6.91622	6.67595	6.47043
222958_s_at	4.54939	4.48069	4.48047	4.40062	4.85446	4.68717	4.62051	4.92269	4.56572	4.94491	4.57411	4.39994	4.3988	4.51037	3.94849	4.91833	4.50112	4.50169	4.96531	5.05864	4.63659	4.36566	4.49863	4.70132	4.80624	4.67297	4.57845	4.49471	4.70034	4.84083	4.4779	4.64693	4.4467	4.56525	4.68441	4.52175	4.36724	4.50312	4.22749	4.37979	4.10517	4.16296	4.06789	4.1848	4.19159	4.20797	4.16148	4.0009	5.71563
222959_at	3.4412	3.9992	3.72687	3.50148	3.75651	3.83543	3.83328	4.36679	3.83536	3.71161	3.21556	3.51298	3.40842	3.13018	3.52703	3.9154	3.61498	3.69702	3.5029	4.2453	3.59244	3.56418	3.52904	3.93969	3.68121	3.67911	3.71297	3.84478	3.87431	3.73069	3.46118	3.57105	3.58436	3.45373	3.66293	3.66592	3.90702	3.63489	3.59374	3.90808	3.60822	3.61782	3.48799	3.69607	3.5591	3.72567	3.66701	3.50588	3.72572
222960_at	6.3082	6.54014	6.7796	6.31055	6.34877	6.04891	6.17285	6.23749	6.55648	6.44191	6.11087	6.29297	6.17433	6.08144	6.24177	6.2396	5.7927	5.94274	6.21405	6.3921	5.9646	6.30708	6.44321	6.18492	6.6965	6.27565	6.06424	5.76673	6.40224	6.19058	6.18869	6.31452	6.23096	5.9012	6.27302	6.03897	6.17786	6.21806	6.59768	6.53134	6.28638	6.44493	6.64335	6.4627	6.29373	6.44405	6.55139	6.42162	6.15732
222961_at	5.22349	5.03305	5.06697	5.14638	5.02532	5.01081	5.26885	5.18326	5.41419	4.94614	5.0725	4.79971	5.1879	4.68818	4.60802	4.77315	5.06004	4.63404	5.13231	5.0114	4.92965	4.88565	4.98333	5.08751	5.61277	4.87957	4.8874	4.89609	5.12489	5.17706	4.90087	4.53563	4.74751	4.88867	4.86458	5.06597	4.88991	5.33065	5.20387	4.89877	4.95657	5.00352	5.1464	5.02956	4.95769	5.305	4.92382	5.01464	5.33345
222962_s_at	3.42238	3.40639	3.44071	3.19266	3.29584	3.34696	3.31117	3.41034	3.32567	3.35853	3.53927	3.40651	3.21726	3.26886	3.37297	3.5215	3.74429	3.47924	3.44763	3.49579	3.53098	3.41309	3.44559	3.40585	3.54694	3.42223	3.34281	3.34693	3.51015	3.48809	3.30118	3.40171	3.20135	3.37548	3.43862	3.36442	3.37452	3.09379	3.31279	3.22798	3.26504	3.35691	3.02149	3.07647	3.20093	3.00863	3.09564	3.19929	3.64075
222963_s_at	4.87092	5.13104	5.31754	5.02385	4.97311	4.93931	5.29396	4.90162	4.99645	5.36266	4.48424	4.63079	4.37635	4.53146	4.67666	4.69111	4.52712	4.56287	4.99193	4.97896	4.69596	4.87638	4.78069	4.7873	5.47372	4.70492	4.68578	4.6418	4.73137	5.05149	4.59552	4.73153	4.8	4.57416	4.76235	4.85799	4.76235	4.98487	5.09326	4.74071	5.08767	5.07763	5.02403	4.89002	4.78299	4.8581	4.79932	4.79839	4.55059
222964_at	3.56481	3.90637	3.68879	3.46064	3.54538	3.64608	3.53688	3.79528	3.79204	3.62002	3.21607	3.42306	3.52582	3.44885	3.64525	3.62653	3.37767	3.42306	3.64295	3.62683	3.39716	3.52458	3.68189	3.57129	3.53527	3.56324	3.56324	3.56324	3.51777	3.60617	3.30854	3.50823	3.72272	3.7025	3.54911	3.63706	3.60669	3.60206	3.47171	3.90743	3.56341	3.67179	3.58265	3.5919	3.62051	3.62627	3.80471	3.57192	3.12609
222965_at	4.97909	4.85764	4.93086	4.80051	4.91679	4.4522	4.48676	4.67659	4.87763	4.85832	4.74284	4.98672	4.6767	4.65289	4.8139	4.74165	4.52536	4.62629	4.67	5.36626	4.89063	4.67305	4.62799	4.76231	4.76231	4.82084	5.24407	4.43532	5.26174	4.80987	4.79573	4.59939	4.69209	4.68932	4.84586	4.72647	4.7883	4.57665	4.34501	4.96659	4.62897	4.82745	4.83467	4.58514	4.48633	4.66879	4.48711	4.72474	4.96201
222966_at	3.01681	2.95641	3.13947	3.02795	3.07946	3.16258	3.13869	3.26841	3.16778	3.08415	2.98442	2.9062	3.00731	2.9051	3.06315	2.97269	2.89317	2.88594	3.09356	3.0025	2.98096	3.13233	3.16071	2.99186	3.06589	3.01244	2.97006	2.86489	3.0015	3.07383	2.95922	3.08931	3.04697	3.07383	3.00119	2.99463	3.03099	2.99192	2.95789	3.18109	3.06314	3.20383	3.11492	3.06664	3.03207	3.18645	2.98115	3.10683	2.9671
222967_at	3.93523	4.04681	3.9482	3.99632	3.75694	4.08031	4.3637	4.01182	4.25163	4.23776	3.67914	3.7584	3.57489	3.65526	3.84812	3.91756	3.85961	3.65364	4.02647	3.8606	3.77102	3.85939	4.08332	4.02555	3.73802	3.87139	3.74184	3.74064	3.8983	3.66185	3.7114	3.78799	4.05623	4.00595	3.92505	3.71258	4.09831	3.78456	4.00185	3.87028	3.76437	4.12301	4.16552	3.82326	4.1625	4.24604	3.97603	4.12963	3.71581
222968_at	5.88721	6.12023	6.09184	6.34331	6.08976	5.91606	6.02732	5.98129	5.98533	6.21936	5.48654	5.6514	6.28128	6.68725	5.68514	6.08733	5.48092	5.3067	6.04081	5.44696	5.36257	5.88316	5.73005	5.74733	6.62696	5.85036	5.9335	5.62518	5.59702	6.4305	6.03272	6.11801	5.9007	6.47262	5.75187	5.81489	5.72107	5.6957	6.31541	5.86673	6.0017	5.45903	5.96431	5.61228	6.25739	6.46407	5.59898	6.34036	5.55847
222969_at	4.31375	4.37792	4.38114	4.14803	4.20303	4.26709	4.31629	4.19413	4.29299	4.41567	4.23234	4.3379	4.12055	4.04494	4.27654	4.20718	4.18238	4.00224	4.35691	4.57164	4.2493	3.97826	4.19042	4.07929	4.32111	4.16961	4.24017	4.21322	4.19452	4.57774	4.21322	4.2327	4.28123	4.21322	4.23162	4.32692	4.36569	4.39247	4.33482	4.37469	4.22294	4.2435	4.37896	4.1135	4.27074	4.33031	4.23226	4.10414	4.19134
222970_at	3.2037	3.15802	3.18031	2.9482	3.06873	3.17182	3.29349	3.26277	3.18539	3.31397	3.17005	2.92795	3.01754	2.97812	3.04941	3.16551	2.89889	2.98375	3.17773	3.29955	3.07185	3.47461	3.10322	3.08805	3.16411	3.04003	3.08339	3.03005	3.13037	3.09787	2.91073	3.16752	3.17472	3.09773	3.11312	3.09787	3.07443	3.08198	3.20008	3.09281	3.15548	3.07677	3.11885	3.09235	3.12647	2.92659	3.03935	3.06188	3.13384
222971_at	4.5494	4.41363	4.62845	4.32263	4.46621	4.35045	4.60354	4.5577	4.68581	4.42429	4.55796	4.46665	4.5781	4.54201	4.72564	4.70671	4.71329	4.55507	4.56138	5.00447	4.61381	4.37928	4.43881	4.50769	4.60884	4.55519	4.744	4.59585	4.87189	4.71817	4.53836	4.69491	4.52536	4.58977	4.65808	4.46365	4.52185	4.49008	4.42356	4.71291	4.47293	4.44933	4.63053	4.54181	4.41115	4.44982	4.59732	4.29981	4.58518
222972_at	3.97817	3.9761	3.80345	3.53398	3.71226	3.76857	3.82612	3.84002	3.96252	3.71072	3.48281	3.64889	3.61715	3.57808	3.76283	3.71978	3.46567	3.49911	3.75253	3.82774	3.41493	3.6448	3.58423	3.68097	4.04057	3.70971	3.75279	3.72884	3.77291	3.89877	3.84183	3.72655	3.6462	3.69203	3.60504	3.81543	3.54211	3.68355	3.75715	3.59601	3.68363	3.85603	3.34285	3.71686	3.56723	3.70675	3.68836	3.55471	3.63496
222973_at	4.66889	5.26919	5.13429	4.75322	4.92404	4.86661	4.8593	5.10083	5.15555	5.21838	4.53212	4.67993	4.5011	4.47059	4.59418	4.89601	4.51008	4.63681	5.03036	4.96812	4.78794	4.85228	4.83992	4.82673	5.18414	4.76918	4.76319	4.54198	4.81119	5.00435	4.62779	4.75127	4.86004	4.47713	4.67701	4.69857	4.89405	5.05699	4.90126	4.82542	4.83229	4.85075	5.00037	5.0348	5.07556	4.95531	5.00829	5.04581	4.56429
222974_at	3.22072	3.77818	3.27576	3.36415	3.25443	3.44003	3.35356	3.48924	3.61946	3.41659	3.0376	3.09497	3.1153	3.12747	3.18739	3.36345	3.1813	3.19816	3.33812	3.40292	3.28087	3.27545	3.22674	3.28693	3.58179	3.33194	3.17651	3.29107	3.448	3.49108	3.23225	3.10608	3.25757	3.23272	3.28924	3.36642	3.18397	3.31403	3.37127	3.24147	3.24328	3.30637	3.30637	3.29866	3.32682	3.40368	3.45933	3.3156	3.47049
222975_s_at	10.1565	9.36142	9.70657	9.87371	9.96173	9.66356	9.38934	9.27839	9.3306	9.41976	10.0287	9.93426	10.4828	10.4388	10.5459	9.30217	10.504	10.0499	9.57277	9.28464	9.9588	9.92318	10.2216	10.0445	9.36174	10.013	9.97974	10.1054	8.42018	9.42944	10.1934	10.2276	9.97632	10.3434	10.1337	9.84879	9.9903	9.28474	9.54348	9.30385	9.55419	9.95309	9.96087	9.74222	10.0195	9.66618	10.3158	10.1794	9.65028
222976_s_at	10.1757	9.63063	9.76232	10.0664	9.90473	9.91314	10.0365	10.0122	9.85608	9.87506	11.4416	10.6948	11.1895	11.0226	11.0978	11.171	11.0018	11.0149	11.0858	11.5334	10.6536	10.3366	10.2243	10.3641	9.55152	11.1518	11.2545	11.4143	10.6482	10.857	11.1935	11.0051	10.1532	11.3353	10.4911	11.1836	10.6597	9.94244	10.1819	10.1081	10.5482	10.029	10.1759	10.2053	10.4721	10.276	10.4561	10.5986	10.6198
222977_at	7.93359	7.6365	8.25759	8.13806	8.14479	8.31516	8.70379	8.39429	8.26583	8.40131	8.42014	7.75307	8.281	8.25494	8.32572	8.90559	7.35613	7.3743	8.46383	8.41788	7.49105	8.77074	8.41016	8.63727	7.89073	8.38782	8.13177	7.65184	7.88336	7.79989	8.19061	8.07782	8.6432	8.37123	8.55437	7.94911	8.26789	8.39866	8.49355	8.83023	7.86603	8.59689	8.76993	8.5826	8.26431	8.67903	8.68436	8.24117	7.83262
222978_at	9.63529	9.28163	9.58689	9.55806	9.74474	9.8995	9.49226	9.38366	9.60875	9.38462	10.1275	9.06719	9.88914	9.76575	9.86516	10.2877	9.63776	9.80631	9.52787	9.59494	9.78503	9.75438	9.84052	9.7559	9.39874	9.86502	9.56426	9.39082	9.17752	9.03337	10.0685	9.65962	9.96043	10.1839	9.78822	9.74696	10.0071	9.55225	9.68275	9.67119	9.52149	9.94792	9.93439	9.96361	9.59273	9.86884	9.86582	9.5941	9.32969
222979_s_at	7.72539	7.65646	7.93016	7.96035	7.5849	8.09894	8.48175	8.02809	8.12598	8.10407	7.89183	7.39673	7.846	7.78256	8.43184	8.3796	7.11408	7.32614	8.32592	8.46821	7.8025	8.09908	8.35802	8.40224	7.80107	8.19905	7.53008	7.65429	7.16341	7.25041	7.86206	7.74038	8.04108	8.11198	8.36735	8.00123	8.09895	7.9128	8.42329	8.27629	7.91689	8.29918	8.54116	8.45492	8.35147	8.57934	8.03764	8.30246	7.35761
222980_at	10.2617	9.62833	10.195	10.1675	10.2451	9.82843	9.96162	9.65347	9.80116	10.0114	11.0146	10.5293	10.1963	10.6092	10.3546	10.3346	10.6576	10.6499	10.3308	10.3942	10.2924	10.1938	10.2856	10.284	9.45691	10.5188	10.8072	10.5718	10.486	10.1163	10.6929	10.127	9.97756	10.7669	10.4315	10.4765	10.2789	10.0329	9.93934	10.1576	10.2049	10.303	10.2008	10.2785	10.2958	10.1946	10.0323	10.2412	10.6882
222981_s_at	8.76191	7.99431	8.5524	8.32084	8.3321	8.10892	8.45509	8.19567	8.08426	8.17082	8.88454	8.78949	8.47423	8.71183	8.72185	8.77817	8.90008	8.51663	8.73021	8.7689	8.76898	8.63889	8.58041	8.54718	7.60944	8.48476	8.92117	8.92603	8.38008	8.54366	8.61638	8.39793	8.61068	9.23809	8.83222	8.10357	8.60065	8.77016	8.46447	8.63736	8.38425	8.6719	8.45462	8.65709	8.7031	8.66912	8.35029	8.57435	8.967
222982_x_at	10.6075	9.37585	9.9897	10.0016	10.1912	9.75792	9.79544	10.2042	10.0004	9.6554	11.0914	11.6816	11.1719	10.3818	10.9544	10.5062	11.6738	11.1286	10.2978	10.8841	10.7042	10.2437	10.588	10.3358	8.54856	11.0383	11.2185	11.5046	11.3068	10.6046	11.5839	10.6434	9.72335	10.8474	10.6373	11.1872	11.0102	10.1203	10.0402	10.2152	9.72841	10.4264	10.0301	10.269	10.4235	10.3582	10.5118	10.5443	11.2557
222983_s_at	8.43626	8.43146	8.16056	8.67595	8.48301	8.7536	8.91958	8.63441	8.52663	8.46528	8.99684	8.92524	9.5727	9.51366	8.98769	9.55702	8.95274	8.50175	9.27016	8.78284	8.58241	9.08206	8.74386	8.90279	8.33658	8.98133	9.45097	9.36615	7.73006	8.57101	8.98133	9.58484	9.2737	8.72001	9.27863	9.03083	9.20133	8.48527	9.00101	8.18363	8.78923	8.50844	9.15124	8.58852	9.07535	9.2253	9.00118	8.89293	8.33613
222984_at	10.0239	9.71802	9.45578	9.80835	9.91406	9.787	9.57364	9.68204	9.7398	9.4784	10.3993	10.1365	10.7543	10.7697	10.1516	10.3911	10.7617	10.6446	10.032	9.78179	10.1021	9.9374	9.9101	9.99208	9.21638	10.2129	10.6627	10.8761	9.60814	9.86554	10.4933	10.6002	10.2732	10.2677	10.1929	10.2988	10.4506	9.66289	9.48519	9.67764	9.60563	9.99861	10.034	10.0785	10.1555	9.79001	9.97629	10.0847	10.1413
222985_at	9.97433	9.43987	9.85675	9.94591	9.98403	9.93981	9.76745	9.80143	9.60305	9.72473	10.6473	10.9061	10.4152	10.6085	10.4258	11.3827	10.6305	10.6237	10.7885	10.7637	10.5689	10.3122	10.0281	10.1837	9.31026	11.1064	10.5249	10.5148	10.1215	10.8605	10.8228	10.1173	10.192	10.8294	10.481	10.4696	10.428	10.1795	9.70559	9.91398	9.9856	10.3379	10.1147	10.4547	10.0034	10.028	9.91542	10.1755	11.1094
222986_s_at	8.29391	8.10686	8.2964	8.31444	8.44521	8.21818	7.98975	8.2739	8.30889	8.00829	9.75628	8.84555	9.25647	9.06519	8.98761	8.82769	8.74239	8.98397	8.27477	8.4756	8.76207	8.37995	8.49303	8.52908	8.32073	9.39722	8.62757	8.53162	9.16808	8.42432	9.13205	8.99608	8.38533	9.1183	8.5327	8.49368	8.64085	8.43565	8.40922	8.42797	8.68734	8.83645	8.39189	8.75285	8.05642	8.51659	8.20582	8.35973	8.57166
222987_s_at	7.00116	6.62114	7.21924	7.21919	6.68788	7.272	7.46121	7.38703	7.34974	7.2651	8.1331	7.79159	7.80459	7.84088	7.76442	8.39834	7.65634	6.60765	7.99312	7.90502	7.15286	8.12786	7.33403	7.44095	7.64861	8.04116	7.54554	7.2151	7.02971	7.97968	7.23771	7.37272	7.60547	7.65849	7.63692	7.87035	7.54207	7.34512	7.27147	6.98405	7.12483	7.46189	7.77781	7.66007	7.58386	7.37836	7.49363	7.21379	7.32982
222988_s_at	8.69614	8.41171	8.61363	8.91312	8.81178	9.05589	8.81236	8.94188	8.83002	8.55297	9.62787	9.30075	9.07946	9.39022	8.89052	9.95318	9.61659	9.0373	9.24664	9.03952	9.26688	9.20773	9.24004	9.12325	8.45695	9.55689	9.28783	9.05317	8.45755	9.2866	8.8456	8.5227	9.32629	9.78882	9.30989	9.01638	9.5012	8.53888	9.11032	8.9834	9.11408	9.44881	9.4462	9.41928	9.1785	9.19612	9.11032	9.27241	8.90253
222989_s_at	6.07373	5.73166	5.9711	6.02716	5.8584	6.03472	6.19193	5.75703	6.03074	5.91026	6.65824	6.09755	6.27657	6.40008	6.58912	6.13056	6.73118	6.08551	5.87415	5.82632	6.16392	6.5872	6.24982	6.08102	5.75149	6.05192	6.11274	6.11615	5.51358	5.71823	6.15112	6.2975	6.20796	6.18954	6.56638	5.87162	6.24157	6.36153	6.23683	6.22731	6.51703	6.13573	6.07892	6.40114	6.26959	6.36541	6.22607	6.08659	6.0546
222990_at	8.94125	8.20102	8.68115	9.05145	9.01413	9.04401	9.20476	8.87708	8.43522	8.91342	9.56087	9.18349	9.23233	9.31125	9.30715	9.11103	9.64939	9.50753	8.51224	8.6033	8.9999	9.23076	9.30349	9.26836	8.0603	9.15198	9.49778	9.45452	8.0687	8.29906	9.55717	8.84871	9.15078	9.29796	9.54408	9.32227	9.35782	8.77293	8.9164	9.04926	8.98558	9.28307	9.38089	9.33616	9.17011	9.20031	8.97011	9.32247	8.61234
222991_s_at	7.42839	7.39883	7.75811	7.473	7.61033	7.23245	7.3686	7.46727	7.2732	7.1582	8.18211	7.68274	8.06166	7.89184	8.35306	7.77237	7.95656	7.49817	6.7646	7.03865	7.62136	7.79922	8.02597	7.62699	7.04344	7.14611	7.98394	7.74095	7.87282	6.8098	7.87255	7.54734	7.80628	8.09471	7.7054	7.2992	7.48259	7.92877	7.61696	7.52632	7.71993	7.69096	7.52958	7.96079	7.99	7.81196	7.91106	7.95649	7.57301
222992_s_at	10.8392	10.6498	10.4998	10.8969	11.1047	10.8447	10.6814	10.7977	10.7583	10.7663	9.98975	10.0813	10.0922	10.3626	9.43219	10.3033	10.465	10.5196	10.6316	11.3271	10.7095	11.1188	11.009	10.8489	10.5174	10.3081	10.3165	10.3457	9.61568	10.1984	9.9809	10.0623	10.9525	11.068	10.8149	9.54336	10.8248	10.5596	10.4696	10.9554	10.8153	11.0997	11.0756	11.2087	10.8675	10.7586	11.0476	11.0262	10.39
222993_at	7.60857	7.13182	7.34447	7.87502	8.17335	7.94322	7.76344	7.39	7.95013	7.93628	8.39255	7.72771	7.68928	8.52564	7.81974	8.32584	8.30639	7.84861	8.03746	8.04595	7.27364	8.27878	8.12003	8.18493	7.46544	8.42555	8.12445	7.95597	7.00462	8.11055	7.88044	7.86635	8.21577	8.78501	8.08013	7.50376	8.18988	7.6478	8.00344	7.79684	7.70137	8.09095	8.16219	8.14621	7.92353	8.13703	8.28413	7.99106	7.43582
222994_at	9.89461	9.81787	9.32694	9.68195	9.94273	9.52661	9.57179	9.4975	9.68523	9.22251	9.98717	9.685	9.6198	10.2281	9.39819	9.76673	9.81448	9.70079	9.38675	10.2884	9.81184	10.1536	10.054	9.88404	9.69315	9.41028	9.78343	9.81683	8.94168	9.23069	9.28936	9.74126	10.1956	10.4553	9.80308	9.13716	9.80844	9.58481	9.60829	9.56247	9.84262	9.93917	9.93583	10.1809	9.69988	9.89051	9.88104	10.0285	9.52194
222995_s_at	8.51492	8.26066	8.34781	8.38268	8.67497	8.88059	8.88367	9.05702	8.96639	8.40803	8.65777	7.74967	8.22028	8.21853	7.97784	9.35463	8.29014	8.44011	8.67487	8.06856	8.84086	8.81352	8.538	8.92817	8.76215	8.62607	8.1751	7.73813	7.85788	7.35604	7.9459	7.95796	8.96451	8.51763	9.10953	8.22108	9.13851	8.39812	8.94214	8.83378	9.00878	9.28491	9.23711	9.17182	8.27883	9.25492	8.51087	8.78117	8.05938
222996_s_at	10.1179	9.78087	9.38917	10.5014	10.1888	9.40303	9.60493	9.8797	9.70758	9.27004	9.63773	9.76764	10.1735	10.6476	10.3944	10.243	9.98066	10.128	10.2979	9.15084	10.4888	10.1275	9.98536	9.95074	9.98187	10.317	9.98753	9.56529	9.79134	8.88789	9.93374	9.79968	10.238	10.2748	9.96735	9.71517	10.0549	9.59755	9.90033	9.83353	10.0026	9.68821	9.61378	9.96863	9.68033	9.81242	10.1696	9.99147	9.75007
222997_s_at	9.60858	9.3087	9.01576	9.3529	9.53845	9.3466	9.1124	9.15678	9.13935	9.2854	9.9106	9.01051	9.26464	9.38856	8.95224	9.51107	9.80931	9.85997	8.94511	9.21649	9.94032	9.31502	9.43818	9.45102	8.76359	9.2779	9.4419	9.65859	9.15964	8.85844	9.43257	9.40971	9.59195	9.85799	9.42704	8.89473	9.68917	9.25606	9.19998	9.44448	9.15457	9.34316	9.38451	9.63208	9.46349	9.09824	9.54423	9.6398	9.24166
222998_at	8.04334	7.8998	8.02262	8.18063	8.30755	8.21017	8.06229	8.25773	8.21331	8.04882	7.83636	8.11231	8.54103	8.5512	7.78877	8.03851	8.63376	8.45642	8.03901	8.95098	8.05678	8.28553	8.32129	8.36742	7.73456	8.5873	8.15434	8.40054	8.05363	8.16805	8.60863	8.42663	8.54143	8.3471	8.2118	7.6028	8.48182	8.11418	8.31298	8.4743	8.05162	8.53042	8.32155	8.45232	7.82763	8.32784	8.18797	8.23836	8.27684
222999_s_at	9.30374	8.57521	8.75635	8.91299	9.03321	8.77782	8.71616	8.95232	8.82309	8.50028	9.12841	9.68771	9.73328	9.58653	9.56495	9.49732	10.5669	9.78892	9.45746	9.8493	10.1155	9.21359	9.43718	9.40677	8.71101	9.73502	9.74012	9.56735	9.26761	8.337	9.57151	9.89691	9.00123	9.32341	8.68532	9.67075	9.43749	8.50733	9.49383	9.05253	8.84047	9.25349	9.33525	9.11631	9.17722	8.94064	9.31079	9.3429	9.35286
223000_s_at	10.1484	9.56876	10.0827	10.0187	10.1228	9.91859	9.52257	9.76734	9.46122	9.33846	10.3301	9.96228	9.58545	10.2104	9.55882	9.981	9.86982	10.8129	9.66706	9.7937	10.6939	9.88479	10.2427	9.99764	9.11784	10.089	10.0378	10.2598	9.93344	9.66754	10.0244	9.29427	9.52825	10.688	9.93968	9.37156	9.9246	10.1506	9.70945	9.98807	10.2734	10.2274	9.7404	10.0829	10.0323	9.77004	9.81174	10.1006	10.206
223001_at	8.00425	7.55785	7.69165	8.07368	8.16133	8.2429	8.48703	8.03217	7.95713	8.10437	9.37279	8.86963	9.29356	9.40424	9.17276	9.3794	9.2356	9.04934	9.28152	9.33909	8.68259	8.62401	8.53396	8.473	7.69648	8.78065	9.46738	9.28127	7.79474	8.62379	9.43495	9.16951	8.99487	9.10763	9.08445	9.13779	9.02339	8.26862	7.93871	7.82778	8.1828	8.37772	8.7319	8.87075	8.44231	8.34988	8.34926	8.34449	8.74945
223002_s_at	7.07163	6.92892	6.81715	7.20697	7.0801	7.18683	7.03133	6.9793	7.12612	6.82296	7.68085	7.56433	7.96935	7.68929	7.7939	8.23646	7.5529	6.82621	8.05156	7.28753	7.09216	7.57681	7.0757	7.22914	7.3563	7.64436	7.55009	7.38414	6.37192	7.8334	7.81317	8.1674	7.68157	7.36345	7.55002	7.70481	7.32665	6.84871	7.25119	6.22928	7.58273	6.78134	7.24779	6.80643	7.50321	7.49469	7.22017	7.03931	7.34344
223003_at	9.10994	8.64185	8.75943	9.11662	9.32742	9.01707	8.76086	9.02309	8.94394	8.79473	9.67437	9.22321	9.44547	10.0062	9.55526	9.1303	9.54424	9.99281	8.81764	9.12965	9.22466	9.42887	8.93405	9.18612	9.04617	9.01632	9.64143	9.75851	10.0828	8.6181	9.46988	9.33112	9.34666	9.45984	9.07853	9.33952	9.10534	8.91212	9.05199	9.1734	9.17423	9.49813	9.58042	9.58365	8.64329	9.07519	8.76473	8.99666	9.33712
223004_s_at	9.68415	9.42457	8.79372	9.35984	9.57195	9.62552	9.12801	9.20559	9.33257	9.03406	9.83485	8.82681	9.16395	9.5193	9.21817	9.92375	9.5713	9.29838	9.5569	9.23257	9.85365	9.49968	9.59081	9.52098	9.12517	9.63705	9.35558	9.33634	8.65524	9.0632	9.23565	9.2476	10.0511	9.44749	9.70847	8.30287	9.78841	9.14827	9.52657	9.49449	9.55096	9.66407	9.76566	9.87388	9.86118	9.67258	9.97818	10.0056	8.80001
223005_s_at	5.54695	6.23125	6.62969	6.51175	6.08255	6.27979	7.22337	6.68166	6.57339	6.62225	6.97263	6.7584	7.48815	6.73936	7.81788	6.61009	6.49807	6.02975	6.36222	6.54216	6.68658	7.00662	6.94548	6.86102	6.06054	6.47436	7.27928	6.62844	5.6733	6.38597	6.27452	6.83524	6.70535	6.36005	7.04773	7.23406	6.51643	6.56904	7.06751	5.99084	7.2018	6.81714	6.70073	6.63675	6.92882	7.12272	7.00257	6.67252	6.14597
223006_s_at	9.97078	9.53779	9.77933	9.74569	9.8657	9.42282	9.72417	9.37257	9.4484	9.52045	10.1311	9.41955	9.88802	9.96999	9.69725	8.70243	9.68791	9.68797	8.48222	8.00844	9.58926	9.84201	10.0316	9.88091	8.33452	9.26087	10.1582	10.2337	8.38226	8.45002	9.67102	9.04726	9.64783	9.30543	9.79685	9.80035	9.77867	9.23042	9.01687	9.82657	9.38076	9.8371	9.74985	9.9433	9.58957	9.40166	9.94881	10.3341	8.74515
223007_s_at	9.83548	8.25783	9.26597	9.75464	9.01092	9.65296	10.1041	9.73833	9.79132	9.34694	9.77197	8.94622	9.43629	9.34868	9.67325	8.04419	9.05309	8.47101	8.85438	7.44792	9.40055	9.6469	10.026	9.5276	8.8614	9.31607	9.10964	9.22605	7.61019	7.35679	8.42865	9.33827	10.101	8.23989	9.79253	9.12435	9.61064	8.92069	10.0733	8.91466	9.83055	8.7018	9.8146	9.25838	9.79742	10.0813	9.63709	9.91305	8.0308
223008_s_at	10.0264	9.36718	9.59556	9.74405	10.1063	10.0082	10.2277	9.84753	9.96389	9.71705	10.0053	9.44698	9.75625	9.74764	9.73799	9.17258	10.1604	9.78324	8.80733	8.60589	10.1046	10.0531	10.2545	10.0184	9.02892	9.31365	9.81592	10.0259	8.98584	8.15458	9.38492	9.36052	10.1532	9.27378	10.151	9.68076	10.0434	9.54231	10.0358	9.52556	9.79746	9.71181	9.9998	9.82736	10.2124	10.0267	10.3073	10.3846	9.34053
223009_at	8.62449	8.37529	8.167	8.54049	8.88934	8.93653	8.70161	8.51611	8.638	8.24083	8.78207	8.225	8.65741	9.05838	8.57641	8.61943	9.02493	8.8933	8.48078	8.64138	9.05865	8.57677	8.80298	8.84775	8.5521	8.08949	8.58146	8.72996	8.63966	7.88461	8.53443	8.67438	9.08362	9.02864	8.84545	8.19421	8.94188	8.44394	8.84843	9.1408	8.70156	8.79954	8.59326	9.17277	8.58252	8.8442	8.44969	8.53239	8.5334
223010_s_at	8.7312	8.22166	8.96114	8.79458	8.46367	8.72393	8.97866	8.67928	8.59378	8.68151	8.85315	8.72185	8.73749	9.04941	9.0591	8.90844	8.72785	7.97196	8.60286	8.30321	7.60768	9.30271	8.9817	8.90626	8.47626	8.44122	9.44573	8.70606	7.30035	7.83706	8.52728	9.18148	9.10966	8.76298	9.23554	9.06959	9.04619	8.65149	8.92161	8.05269	9.02206	8.46296	9.21564	8.63798	9.1459	9.07541	9.15396	8.7304	8.0793
223011_s_at	9.69978	9.24786	9.50255	9.85027	9.9612	9.9126	9.77215	9.64375	9.52232	9.55908	10.2711	9.84248	9.96453	10.1956	10.0555	9.84246	10.5766	10.2019	9.54571	9.46109	9.78248	10.1044	10.129	10.1051	9.66983	9.42704	10.3492	10.2333	8.70653	8.51485	9.91469	10.1038	10.2688	10.0781	10.2174	9.79502	10.3059	9.45883	10.0864	9.41206	10.0088	9.76823	10.1875	9.90439	9.98969	10.0829	10.0636	9.92255	9.36292
223012_at	9.98766	9.37232	8.98804	9.43929	9.58726	9.67075	9.32852	9.24381	9.64189	9.23877	9.83041	9.67846	9.15989	10.0132	8.98553	9.16194	9.88309	9.81958	9.22983	9.26855	9.92488	9.5798	9.5759	9.66184	9.016	9.57648	8.99261	9.5112	9.48522	9.0579	9.59789	9.08619	9.81716	10.093	9.73866	8.98914	9.88732	9.27153	9.60396	9.81101	9.48673	9.28025	9.17732	9.45143	9.50138	9.84119	9.65319	9.69385	9.71963
223013_at	9.99127	9.49573	9.56815	9.97291	9.98595	9.92324	9.60541	9.89245	9.8092	9.7146	11.5918	11.2718	10.7858	10.9233	11.1296	10.3594	11.4763	11.2808	10.4212	10.879	10.5384	9.84393	10.1087	10.1155	9.28689	11.0536	11.3486	11.2714	10.3863	11.4621	11.3668	10.6484	10.076	11.2053	10.4648	10.9753	10.6799	9.61364	10.1236	9.58861	10.2829	10.0248	10.093	9.94079	10.2274	10.2246	10.1747	9.86558	11.1049
223014_at	9.06254	8.71666	8.51663	9.29384	9.00019	8.81944	8.90849	8.65119	8.65093	8.89976	9.14342	9.27854	9.24768	9.42278	9.06518	8.83039	9.14235	9.22781	8.57889	8.49016	9.02771	9.04089	8.95659	8.94665	8.5404	9.0864	8.95393	9.11985	8.12744	7.96305	9.71112	9.16211	9.24989	9.55464	9.19505	9.12834	9.12663	8.60115	9.17119	9.02999	8.94267	8.98786	8.68728	8.94824	9.0084	9.23273	9.17778	9.32702	8.69927
223015_at	9.60534	9.28224	9.0913	9.23659	9.58951	9.56244	9.52236	9.07799	9.28152	9.22981	10.0846	10.1855	9.71673	10.5843	10.0784	10.0578	10.5348	10.5197	9.83859	9.04355	9.7045	9.45657	9.58989	9.66216	8.67307	10.0812	10.3433	10.4255	9.56771	10.3058	10.5084	9.9342	9.98406	10.1325	10.0172	9.26934	9.92253	9.14609	9.58928	9.34737	9.27592	9.48909	9.93699	9.59574	9.98636	9.77596	9.90653	9.70423	10.0628
223016_x_at	7.99522	7.57005	8.11053	7.81134	7.63844	7.37418	7.24365	7.47629	7.16744	7.16346	7.79928	7.9044	8.38682	7.98302	7.8327	7.73656	7.64832	7.37135	7.80654	7.64148	7.58111	7.57975	7.94266	7.7699	6.99217	8.06199	8.02064	7.66238	7.84827	7.38338	7.94677	8.67796	7.7823	7.57287	7.46696	7.61472	7.64227	7.66498	7.81518	7.44159	7.87667	7.18907	7.92529	7.24158	7.90108	7.41226	7.98899	7.80051	7.58229
223017_at	9.26242	8.52289	8.7111	8.90098	8.82666	9.00843	8.65624	8.82734	8.54709	9.01757	10.0254	9.61925	9.48451	9.34041	9.24892	9.32175	9.45812	9.72647	9.49628	9.62882	9.19839	9.14153	8.94933	8.97446	8.31838	9.66246	9.64003	9.91338	8.98707	9.61825	9.85685	9.2249	9.11908	9.87128	9.23975	9.43568	9.25509	8.78602	9.29638	9.28805	9.15868	9.28718	8.91788	9.14741	9.11041	9.12413	9.21351	8.86999	9.37204
223018_at	7.93646	7.60828	7.6163	7.76124	7.94951	7.81051	7.58269	7.64516	7.85214	7.77476	8.24092	8.95473	7.97421	8.71141	8.20834	8.34516	8.25913	8.47716	8.07779	7.38193	8.04144	8.06823	7.65053	7.82026	8.00616	8.87653	8.26614	8.42864	7.59474	8.09387	8.62797	8.29677	8.16904	8.55167	7.87205	7.88607	7.73523	7.4944	7.81973	7.45272	8.02543	7.52092	7.56981	7.64881	7.88336	7.83196	7.96155	7.56755	8.39763
223019_at	7.12121	6.74064	6.99099	7.05054	7.1192	6.77951	6.38755	7.65632	6.67362	6.24142	7.65439	7.5417	8.25708	7.72021	8.09736	7.54627	7.7747	8.10638	7.52734	6.97938	7.97061	6.98197	7.1868	7.01948	6.82295	8.27077	7.05571	7.68008	7.32888	7.14111	8.49711	7.8303	6.94491	7.6275	7.13849	7.6708	7.12991	6.78413	6.84907	7.24225	7.41541	7.00127	7.18353	7.05623	6.54075	6.82719	6.69744	7.14054	7.46994
223020_at	9.66394	8.97058	8.95798	9.401	9.61814	9.93058	9.85489	8.93872	9.70364	9.38427	10.6236	10.0895	9.66523	10.1802	9.62302	11.2773	9.7645	9.90208	10.1261	9.97603	9.44958	9.77712	10.049	9.87715	9.69417	9.53655	9.98706	10.4041	8.94855	9.04693	9.57333	10.1616	10.2008	11.0424	10.2304	10.3242	9.9172	9.3511	9.81252	9.41052	9.14266	9.91146	9.83432	9.79566	9.64491	10.0086	9.75662	9.29525	9.70274
223021_x_at	5.49909	5.19057	5.48573	5.4881	5.60809	5.88004	6.29404	5.40344	5.41217	5.97628	5.93548	6.4261	6.18223	6.48294	6.67447	6.53028	5.97344	5.73444	6.38367	5.34907	5.5819	5.97896	5.79743	5.72332	5.80336	5.72288	6.68802	6.1574	5.46516	5.86407	5.71186	5.97787	5.87507	6.668	6.36961	6.30489	6.03302	5.56967	6.14842	5.76958	5.77854	5.99223	6.05713	6.14947	6.28417	6.40617	5.95865	5.81461	5.85787
223022_s_at	7.8748	7.81197	7.97334	8.15776	8.23205	8.18883	7.75275	7.43336	8.01704	7.9053	8.1049	8.20875	8.17985	8.29578	8.63017	8.34957	8.1459	8.25743	8.01584	7.68562	7.94457	8.06069	8.11247	8.07964	8.18466	8.07319	8.52637	8.07319	7.95873	7.88491	8.07319	7.94968	8.27327	8.42923	7.90324	8.14451	7.91838	7.72326	8.02153	8.26263	8.00487	8.26327	8.12482	8.31057	8.17627	8.26516	8.17185	8.02699	7.29849
223023_at	7.33159	7.0983	7.30529	7.36039	7.47167	7.8254	7.31108	7.42998	7.51397	7.60206	7.99232	7.71257	7.78854	8.03673	7.68156	8.03453	8.23273	8.09999	7.73174	7.8927	7.68985	7.78946	7.68644	7.65852	6.96873	8.1373	7.8899	8.03783	7.43245	7.46671	8.22459	7.67461	7.79032	8.28179	7.82595	7.67577	7.55956	7.24242	7.75964	7.69786	7.84629	7.48786	7.41632	7.61283	7.58151	7.82646	7.64978	7.84971	7.42397
223024_at	8.119	7.56091	7.88614	8.29519	8.41613	8.60075	8.66504	7.93648	8.16723	8.37191	8.68768	8.27728	8.22754	8.48913	8.45162	8.71129	8.61979	7.96821	8.62113	8.67294	7.83081	8.29871	8.37538	8.79022	8.16064	8.61898	8.19452	8.20185	7.79101	8.19889	8.47473	8.19212	8.76535	8.98657	8.85911	8.17961	8.59657	8.31411	8.659	8.77979	8.06045	8.92199	8.64343	8.68373	8.22101	8.82186	8.80189	8.2576	8.37385
223025_s_at	6.33054	6.50499	6.57956	6.56577	6.52922	6.87856	7.16653	6.81922	6.76772	6.97197	6.56848	6.41973	6.4657	6.56045	6.8288	6.81615	6.36133	5.85529	7.04194	7.1329	5.87976	6.87578	6.63166	6.94888	6.83282	6.78166	6.35117	6.1637	6.26078	7.10102	6.37702	7.01428	6.73685	6.46333	6.96737	6.80516	6.61675	6.63324	6.7139	6.69638	6.69878	7.07373	7.45926	6.71881	6.46337	7.21654	7.14953	6.57872	6.56766
223026_s_at	8.87121	8.43686	8.49387	9.00338	8.99592	9.13875	8.96978	8.61729	8.66919	8.74991	9.67091	9.64737	9.74471	9.71232	9.37246	9.68122	9.97399	9.33779	9.40302	9.89103	9.29215	9.33588	9.28071	9.31317	8.60628	9.48172	9.83206	9.96129	8.0797	9.03064	9.37013	9.48876	9.46317	9.6267	9.60817	9.46317	9.55459	8.91638	9.08034	8.80719	8.95292	9.23102	9.27627	9.31624	9.2983	9.30147	9.28791	9.18159	9.06427
223027_at	7.93542	7.68279	7.54352	7.88671	8.11396	8.31775	7.88014	7.64963	7.91782	7.91628	7.46104	8.25998	8.14775	8.50369	8.34609	7.93486	7.9717	8.66552	7.69567	6.65512	7.59646	8.0689	8.0482	8.17516	8.16541	7.31843	8.39015	7.71779	7.09304	6.97463	8.07209	8.3919	8.62488	8.38099	8.3923	7.64485	8.12178	8.01967	7.8845	7.76237	7.49083	7.96488	7.91826	8.20545	7.95672	7.99114	8.53881	8.50255	7.47243
223028_s_at	9.01895	8.18981	8.3489	8.75609	8.93688	8.41908	8.46391	8.0284	7.94595	8.08806	7.89909	8.64163	8.96694	9.07375	8.93262	8.20905	7.89441	8.46632	8.09776	7.0726	8.21011	8.33611	8.59584	8.65548	8.06673	7.78992	8.68569	8.29284	8.1434	7.12486	8.60159	8.48664	8.58066	9.35823	8.50881	8.62138	8.4848	9.29582	8.45494	8.66114	8.41418	8.33589	7.85455	8.43806	9.02547	8.34316	8.93287	9.31932	8.04975
223029_s_at	6.85485	6.60299	6.58212	6.38908	6.50436	6.51879	6.49319	6.4013	6.92398	6.61895	6.58775	6.70922	6.42912	6.48656	6.60398	7.04677	6.2963	6.21823	6.80007	6.83017	6.55116	6.74709	6.67708	6.67855	6.46425	7.05876	6.2267	6.10737	6.82728	6.55274	6.59071	6.68049	6.87492	6.64134	6.57539	6.34604	6.57378	6.62884	7.00004	6.94804	6.64256	7.07704	6.81576	6.87883	6.68188	6.99051	6.71821	6.69896	6.58702
223030_at	4.24029	4.62414	4.4741	4.71392	4.31465	4.36594	4.49523	4.31567	4.55331	4.53233	4.47341	4.24651	4.50967	4.26377	4.54736	4.89283	4.55128	4.39758	4.5323	4.75783	4.40884	4.45828	4.67005	4.36175	4.9139	4.48768	4.27305	4.30317	4.78073	4.63605	4.50068	4.51141	4.26545	4.35902	4.39764	4.46183	4.38422	4.55217	4.51626	4.78046	4.46365	4.42858	4.23307	4.6564	4.49747	4.53648	4.73886	4.31954	4.45343
223031_s_at	7.15705	6.65754	6.87269	6.77454	7.01963	6.99623	6.85287	6.70194	7.02234	6.89858	6.74809	6.90251	7.21791	6.68508	6.877	7.31362	6.60034	6.91409	7.04824	6.93242	6.96181	6.83464	6.87094	6.79255	7.28075	7.66367	6.29908	6.39452	6.82733	6.89567	6.89567	6.84863	6.97566	7.05105	7.01552	6.91051	6.93907	6.98281	7.08156	7.16943	6.85158	7.07569	6.8392	7.07757	6.88702	7.12027	6.75512	7.16314	6.93502
223032_x_at	9.38551	9.11156	8.83534	9.44248	9.55688	9.63496	9.32108	8.77634	9.58614	9.5236	9.97602	9.95162	9.50838	10.3082	9.32509	11.0194	9.28636	9.45139	10.3406	10.572	9.55087	9.61956	9.90753	9.00031	9.26971	9.9922	10.2255	10.4353	8.64835	9.4273	9.5828	9.84184	10.3673	10.7582	9.9933	9.77137	9.8931	9.50377	9.58478	9.34049	9.18507	10.0483	9.3499	10.2223	9.85812	9.64629	9.97365	9.06218	8.96222
223033_s_at	7.3741	7.16066	6.90319	7.13769	7.44498	7.13564	6.57135	6.74521	7.19254	6.68683	7.39419	6.64048	7.44248	7.36407	7.1035	7.15298	7.37984	7.65516	7.26983	7.39484	7.45194	7.18145	7.1896	7.16191	7.55284	6.76748	6.76646	7.14788	7.26819	7.17071	7.17071	7.60941	7.50033	7.45784	6.95049	6.90635	7.12846	6.80022	7.18104	7.18869	7.40272	6.96587	6.92893	7.01401	7.00254	7.17146	7.23907	7.05989	7.51827
223034_s_at	10.8542	10.7653	10.5821	10.7465	11.1793	10.9786	11.0737	10.7391	10.827	11.0158	11.1074	10.9016	10.9886	11.3673	11.0243	10.9681	11.5147	11.2905	10.9611	10.811	10.6965	11.1868	11.1556	11.06	10.7206	10.4963	11.4485	11.419	10.4254	10.5403	11.115	10.8916	11.3806	11.2354	11.274	10.9909	11.2271	10.7374	10.7698	11.0318	10.6563	11.1322	11.2551	11.412	10.9729	11.0245	11.182	11.1163	10.8958
223035_s_at	8.79351	8.8273	8.62636	8.63184	8.81398	9.07286	8.8394	9.1717	8.93773	8.95994	9.05647	8.72351	8.86417	9.12804	8.90759	9.49487	9.66102	8.92361	9.3655	9.58908	9.20752	8.88246	8.9024	8.8015	8.4578	9.63869	9.03372	9.23315	9.20297	9.61834	9.33862	8.98043	8.93017	9.55667	8.93587	8.8962	8.8928	8.57329	9.11309	8.7854	9.31107	9.07296	9.07296	8.94309	9.0141	9.17218	9.03776	8.89446	8.61488
223036_at	3.91812	3.71966	3.49883	3.54626	3.89991	3.93405	3.79885	4.06607	3.78702	3.86423	3.50487	3.56706	3.54732	3.67347	3.74529	3.82962	3.56592	3.78722	3.94039	3.99146	3.86125	3.65674	3.69804	3.83501	3.93244	3.49685	3.74364	3.78013	3.87502	3.80724	3.7727	3.7323	3.72749	3.45056	3.63864	3.83355	3.69355	4.02699	3.74196	3.80897	3.50109	3.6913	3.82736	3.74437	3.60523	3.83091	3.53943	3.62187	3.51368
223037_at	8.05141	8.2024	7.83679	8.05072	7.94042	8.31327	8.09325	8.40996	8.27328	8.36868	8.64758	8.51286	8.30441	8.45828	8.06431	8.74841	8.63351	8.28119	8.71169	8.60646	8.17696	8.38722	8.35444	8.28629	7.66738	8.67238	8.44731	8.71261	7.66681	8.46164	8.58185	8.37418	8.70806	8.9772	8.52885	8.18078	8.50651	8.20766	8.32093	8.6537	8.22321	8.53345	8.22604	8.69681	8.39568	8.37565	8.38031	8.28018	7.90162
223038_s_at	6.6127	5.47064	6.62979	6.66423	6.30692	6.10848	5.99184	6.07913	5.55624	5.31928	7.09618	6.83186	6.57244	6.50475	6.43736	6.1012	5.92987	5.46433	6.45436	6.71664	6.33846	6.4773	6.70332	6.34998	5.98716	6.86894	5.41629	5.57234	5.70627	6.17385	6.18295	7.00038	5.95551	6.67226	6.64824	6.41797	6.32535	6.91083	5.78226	5.69362	6.98015	6.05861	5.25245	6.17211	6.13822	6.00093	6.14928	5.7753	6.41698
223039_at	9.01799	8.93631	8.42959	8.89991	9.1708	9.29622	9.59984	8.77736	9.11719	8.96151	9.67572	9.07435	9.18727	9.31303	9.06061	9.30309	9.16796	9.28753	9.53162	9.72498	9.24372	9.56403	9.38409	9.38444	9.3381	8.85649	9.32694	9.05877	8.12954	8.23666	8.95987	9.07012	9.96358	9.60295	9.62214	9.13491	9.59084	8.91166	9.47044	8.90038	9.11136	9.46806	9.12857	9.16159	9.41912	9.59046	9.51396	9.89584	9.37794
223040_at	8.92441	8.54556	8.42216	9.1768	9.28862	9.31443	9.12583	8.76916	8.89539	8.82112	9.33121	8.95032	9.23035	9.25832	9.05582	9.54164	9.49631	9.13598	9.1304	8.72187	9.25965	9.28734	9.18368	9.23018	8.90522	9.1033	9.33876	9.04795	8.0532	9.07806	8.90293	9.07124	9.54855	8.79837	9.46598	8.93613	9.37169	8.98462	8.91181	8.99241	9.11836	9.19112	9.26658	9.38852	9.27618	9.06834	9.24155	9.1969	8.97112
223041_at	6.87607	6.47749	6.00612	6.88753	6.8183	7.15003	6.74944	6.37021	6.90283	6.60542	7.53418	6.58796	7.10289	7.14188	6.99853	7.04546	6.84959	6.90675	6.81252	6.49643	6.5647	7.07819	6.90977	6.90977	6.26902	6.70093	6.72689	6.76954	6.85122	5.80095	7.17214	6.96954	7.1262	7.5645	7.32261	6.97774	7.06774	6.50262	6.6794	6.26066	6.21971	7.06371	6.67815	6.77882	6.54543	6.32432	6.72125	6.57204	7.50434
223042_s_at	9.37526	9.02792	8.96012	9.56849	9.45264	9.6122	9.4555	9.51568	9.49896	9.31578	10.466	11.3193	10.2273	10.3504	9.81787	9.76592	10.4366	10.5976	9.62515	9.96727	9.69208	9.86049	9.78559	9.78867	8.9234	9.28946	10.8041	11.1401	9.35703	9.8155	10.9047	9.80737	10.1057	10.3588	9.9322	10.0759	10.0526	9.57174	9.28483	9.773	9.59672	9.63892	10.06	10.1028	9.65435	9.51791	9.74724	9.73595	10.5097
223043_at	8.50792	8.04773	8.30046	8.9168	8.76972	8.92741	8.58884	8.87413	8.30981	8.429	9.75307	9.16887	9.65891	9.80893	9.44958	9.34206	9.7163	9.66868	9.46436	8.99408	9.00863	8.9828	8.9168	8.895	8.55052	8.97021	9.86729	9.90179	8.1017	8.99188	9.22489	9.58154	9.36221	9.80267	9.28908	9.41879	9.32796	8.52244	8.58204	8.62636	8.89642	9.01755	8.4637	9.16586	9.07989	8.72906	8.79802	8.79305	9.21242
223044_at	10.6405	9.52153	9.51053	9.91539	10.1024	10.1399	9.58316	9.55936	9.61001	9.60977	11.1694	10.6332	11.0665	10.8402	10.466	10.6326	10.1953	11.1265	10.4522	10.1047	10.5794	10.1017	10.194	10.2759	9.41006	10.1452	11.1508	10.7923	11.3013	7.74756	10.3878	10.821	10.1616	11.2339	10.7842	11.0633	10.713	9.25791	10.2348	9.96741	9.81449	10.128	10.3548	9.94394	10.5527	10.4089	10.0791	10.1792	10.6985
223045_at	3.3496	3.47916	3.54643	3.38768	3.61149	3.32391	3.42364	3.17355	3.44021	3.23813	3.59867	3.48987	3.63684	3.53783	3.53868	3.47361	3.4327	3.00883	3.50751	3.70032	3.31443	3.38606	3.49876	3.51824	3.95209	3.48202	3.38215	3.30372	3.39195	3.97114	3.41312	3.48768	3.31892	3.35502	3.3973	3.34764	3.40763	3.75457	3.45403	3.64377	3.43526	3.44358	3.75523	3.56664	3.33385	3.61275	3.50748	3.48113	3.33442
223046_at	8.7827	8.07363	8.42367	8.92596	9.18936	8.89553	9.02121	8.95616	8.78813	8.70414	10.4494	9.948	9.68592	10.0517	9.94587	9.51208	10.3849	9.92207	9.71691	9.65423	9.37915	9.37959	9.31026	9.36083	8.42039	9.85974	10.1773	10.3856	8.53498	9.50963	9.8724	9.37426	9.32887	10.0238	9.67274	10.0514	9.53378	8.7357	8.82864	8.83987	9.1669	9.17475	9.2584	9.11555	9.05237	9.22831	8.89567	9.03079	9.92715
223047_at	7.56646	7.42933	7.67199	7.97507	8.16385	8.11301	8.21406	7.82211	7.85636	7.76786	9.03684	8.11087	8.9581	8.44962	8.98542	8.53581	8.04493	8.30191	8.40824	8.88349	8.66147	8.14982	8.0707	8.14813	7.54056	8.95197	8.3861	8.16066	7.23432	7.62049	8.63834	8.85836	8.38077	8.12804	8.72832	8.87357	8.96099	8.02967	8.03855	7.51286	8.46836	7.62877	8.02517	7.87168	8.2683	8.33036	7.8467	8.38446	8.40878
223048_at	6.91836	6.89365	7.03029	7.17394	7.17769	7.18722	6.89049	6.69126	7.25387	6.92383	7.34465	6.98234	7.28612	7.25604	7.36887	7.50847	7.50764	7.58263	7.30082	8.06195	7.49583	7.32597	7.24395	7.28322	6.80085	7.22108	7.4672	7.28334	7.21148	7.1738	7.27001	7.40894	7.13259	7.95669	7.22108	7.15733	7.15149	7.31015	6.94811	7.67676	7.19437	7.15036	7.33129	7.45326	7.15542	7.11993	7.14053	7.29151	6.81751
223049_at	9.2646	8.32198	8.66726	8.93367	9.19441	9.14583	8.64495	8.72459	8.93209	8.56497	9.72885	8.6478	9.498	9.37513	9.41412	9.28499	9.22228	9.29609	9.14326	9.02318	9.41735	8.94841	8.77664	8.9941	8.80804	8.62742	9.12052	9.17442	9.03893	9.16983	9.29799	9.57476	9.09443	9.77277	9.20656	8.99727	9.3491	8.86146	9.20105	9.12753	9.03398	9.1587	8.94451	8.94655	9.09968	9.22624	9.11421	9.3347	9.42097
223050_s_at	7.67622	7.26092	6.62072	7.64484	7.66259	7.72973	7.7441	7.36234	7.82912	7.66644	7.86143	7.32865	7.71293	7.60588	7.9141	7.88543	7.5289	7.16347	7.51927	7.29892	7.28984	8.002	8.14537	7.7775	7.57278	7.64842	7.01652	7.26315	6.98092	6.69345	7.51	7.81845	7.64094	7.97192	7.86771	7.31362	7.71104	7.08876	8.02663	7.34309	7.73153	7.25698	7.64283	7.49094	7.44181	7.99741	7.58897	7.42749	7.72396
223051_at	9.1742	8.5521	8.5261	9.01034	8.89767	8.87395	8.45352	8.33393	8.77782	8.49316	9.22053	8.08745	8.28002	8.56279	8.2371	8.1638	8.60162	8.79575	7.47726	8.24169	9.20511	8.67742	9.06747	8.7402	8.02	8.7614	8.09202	8.43251	8.41533	7.45757	8.38051	8.41388	8.85059	8.73729	8.81833	7.90093	8.47855	8.27548	8.92386	8.89969	8.8006	8.92648	8.86707	8.92027	8.84716	8.99036	8.74625	8.62831	8.18274
223052_x_at	5.18406	5.00434	5.42556	5.1282	5.05721	5.67893	5.37262	5.77412	5.40109	5.51876	5.52774	5.15484	5.27259	5.31408	5.3902	5.52684	5.12893	5.20695	5.62495	5.84008	5.24878	5.41505	5.33809	5.47458	5.7625	5.42211	5.37374	5.11015	5.58858	5.81285	5.40725	5.04272	5.11422	5.31825	5.18447	5.68215	5.02078	5.41087	5.32376	5.25202	5.45254	5.25801	5.14178	5.39224	5.3166	5.61666	5.00208	5.58858	5.18004
223053_x_at	7.2131	7.0599	6.99493	7.38501	7.16188	7.28855	7.15341	7.34328	7.09644	7.11143	7.668	6.7896	7.28636	7.14021	6.97264	6.9228	7.34579	6.81902	7.00413	7.10455	7.22998	7.55208	7.34335	7.18331	6.97802	7.38655	6.84101	6.92262	6.39419	6.44514	6.83356	7.53983	7.61963	7.17875	7.48292	6.77503	7.49032	6.92671	7.24897	7.09994	7.46836	7.13534	7.13596	7.3968	7.17437	7.45792	7.30975	7.25832	7.10779
223054_at	8.29048	8.01856	7.62747	8.55068	8.18737	8.29916	8.22921	7.75186	8.19293	7.86622	8.77417	7.97084	8.59334	8.80109	8.84693	8.96605	8.48479	8.48107	8.98352	8.84586	8.64415	8.36999	8.27945	8.43931	8.25579	9.18726	8.22231	8.38411	8.28128	8.79231	9.03018	9.01546	8.12332	8.76442	8.38171	7.84268	8.36989	8.3957	7.97007	8.05193	8.12715	8.46973	8.14001	8.69145	8.4155	8.34502	8.27401	8.11065	8.44261
223055_s_at	6.21056	5.91223	5.85972	5.87491	6.20494	6.26797	6.31401	6.27542	6.24252	6.30806	5.88421	6.14937	6.40661	6.10661	6.35568	6.50603	6.22159	6.14038	6.48937	6.56042	6.08604	6.08673	5.94347	6.01016	6.68152	6.5959	6.08695	5.95819	6.34171	6.42299	6.21116	6.04368	6.13332	6.53357	5.98106	6.31059	6.13332	6.33482	6.09424	6.22584	6.08981	6.3295	6.04139	6.17644	6.12781	6.1013	6.17331	6.05535	6.19298
223056_s_at	6.99109	7.20689	7.09622	6.98944	7.30947	7.24153	7.06794	7.54946	7.23608	7.04111	6.93792	7.27053	7.14622	7.05604	7.33564	7.6394	7.5397	7.27867	7.29285	7.39545	7.58202	7.361	7.16205	7.1834	6.83407	7.45546	7.17447	7.20648	7.11171	7.57256	7.21506	7.20446	7.11737	7.56073	7.10145	7.2379	7.14929	7.04417	7.02513	7.10902	7.36079	7.15433	6.94777	7.10538	6.99737	7.07216	7.13573	7.22652	7.42601
223057_s_at	6.031	6.04973	5.89848	6.03065	5.71785	5.95846	6.11058	6.51621	6.28995	6.12411	5.77938	5.9989	6.20696	6.43985	6.28394	6.55961	6.07017	5.47335	6.41315	6.32217	5.88625	6.23908	6.0281	6.05192	6.24639	6.41377	6.09743	5.71482	5.74159	6.35163	6.0971	6.12094	6.5043	6.19957	5.98371	6.37686	6.32933	6.04932	6.32833	5.88254	6.24864	5.78092	5.93566	5.79525	6.14893	6.19916	6.05914	6.04932	6.09046
223058_at	9.70218	9.79857	9.4986	9.42737	10.2242	9.98935	9.9372	9.77283	9.76681	9.69574	10.5286	9.89429	9.64386	9.78794	9.79115	10.247	9.72344	9.52875	10.2855	9.55005	9.91136	10.2481	9.81152	10.1043	9.77891	9.86885	9.52622	9.42481	8.92889	9.43448	9.30463	9.82511	10.1949	10.3687	10.4574	10.0781	10.0978	9.86651	9.80886	9.97363	10.103	10.1529	9.91226	9.99645	10.1891	10.3264	10.2889	10.1888	9.64088
223059_s_at	10.0468	9.4908	10.1134	9.47432	9.80752	9.9621	9.95124	9.47448	9.57123	10.0026	10.4434	9.7931	9.48174	9.58735	9.7115	9.66774	9.06112	9.16016	10.1148	9.68172	9.55063	10.1389	10.0297	10.191	9.05278	9.88119	9.22348	9.12315	9.25742	9.75499	9.0544	9.47136	9.88667	10.1005	10.3896	9.87138	10.091	9.99111	9.75593	10.2458	9.97638	10.3747	9.96601	9.87463	10.2573	10.1142	9.68218	10.0434	9.67348
223060_at	8.55502	8.37985	8.18629	8.52139	8.60019	8.5071	8.32817	8.32656	8.55807	8.38363	8.92527	8.72005	8.69564	8.67534	8.66434	8.37405	9.28744	9.1076	8.44665	7.76887	8.88932	8.62403	8.66938	8.66072	8.27433	8.61883	9.01587	8.86268	8.04635	7.71136	8.74851	8.88662	8.71107	8.73036	8.87168	8.16904	8.75488	8.20549	8.59781	8.78403	8.60309	8.8763	8.66693	8.96218	8.60958	8.57784	8.75879	8.55096	8.17528
223061_at	8.16886	7.66028	7.64032	7.95372	8.0298	7.779	8.00303	7.98555	8.12676	7.80837	8.48734	7.56751	8.07377	8.13529	7.83185	7.79842	7.79312	7.57048	7.8407	7.96019	8.41507	7.92381	8.09038	7.94538	7.59975	8.65852	7.43496	7.53287	7.20432	7.77396	7.84013	7.87485	8.3374	8.3281	7.8171	7.59923	8.14999	7.96265	7.68031	7.81475	7.80468	8.02599	7.91584	8.13912	7.81253	7.87879	8.00588	7.80281	7.89881
223062_s_at	9.29449	8.79113	8.04335	9.91593	10.6649	10.1312	9.75481	7.78372	9.05707	9.76671	4.91934	4.89772	4.80891	4.52713	5.50709	8.62051	6.08055	4.52338	6.91834	8.59108	8.03571	9.46987	9.17327	9.45637	8.51925	6.71434	4.50733	4.53052	4.88943	5.43646	5.81059	5.68108	8.71499	6.43419	9.56761	4.61768	9.56482	10.0095	10.2304	10.8018	7.58418	10.7076	10.5345	10.7652	10.471	10.7516	10.1982	10.3455	6.02141
223063_at	7.53263	7.77994	7.88212	8.19547	7.93095	7.7344	7.73008	8.42339	8.1461	7.28418	7.80031	8.79403	8.535	8.23225	7.72099	8.25778	7.86126	7.90586	7.71153	7.83212	8.06472	8.06472	7.69247	7.93835	7.18522	8.25398	8.09361	7.71656	8.55306	7.60272	8.52948	9.28454	7.89237	7.661	8.10447	7.97283	7.67122	7.48968	7.89488	7.36831	8.265	7.49491	8.06853	7.59103	7.75599	8.12735	7.83984	7.84416	7.71368
223064_at	9.29964	8.7765	8.70323	8.7853	9.20544	9.12526	8.83581	8.8431	9.19538	8.78062	9.60749	9.38135	9.18081	9.83171	9.25272	9.31737	9.88226	9.8621	9.62319	9.65267	9.15711	9.28401	9.23734	9.28098	9.11964	9.63248	9.92556	9.92565	9.06334	8.76838	9.40584	9.2354	9.45754	10.1151	9.4264	8.82279	9.42615	9.24028	9.16347	9.45729	8.7081	9.50555	9.26077	9.70777	9.26149	9.12881	9.47485	9.22133	9.31265
223065_s_at	8.86906	8.30791	7.81067	8.78131	8.8156	8.72142	8.44896	8.60429	8.30193	8.25106	9.61324	9.99452	9.67821	9.84307	9.48712	9.41436	9.96466	9.96642	9.19024	9.38882	9.54116	8.80173	9.01362	8.88307	7.8547	9.65655	9.98637	9.73387	8.86008	9.25503	9.67692	9.20256	9.35093	9.35093	9.35514	9.44171	9.62456	8.4487	8.77139	8.58876	9.141	8.77312	8.94519	8.89198	8.55859	8.91126	8.54403	8.30035	9.58869
223066_at	7.93282	7.60956	7.69011	7.92327	7.8268	8.12656	7.9516	8.23231	7.7896	8.00314	8.43624	8.00812	8.03098	8.00853	8.19524	8.18689	8.36809	8.01958	8.40916	8.29949	8.14592	7.95928	7.97105	8.20069	7.76385	8.06811	8.21842	8.13925	7.69915	7.98479	7.89421	8.45383	8.36319	8.29047	8.17412	8.07023	8.09168	7.96214	7.86036	7.86142	8.12499	8.17481	8.05045	8.22536	7.85285	7.96533	7.95515	7.98056	8.06121
223067_at	9.72727	9.21566	9.23745	9.53053	9.49902	9.52793	9.18265	9.34352	9.36881	9.18578	9.9166	9.6211	10.1243	10.0872	9.86403	9.55416	10.0313	9.94688	9.72514	8.90901	9.61047	9.55488	9.48452	9.60581	9.378	9.30451	10.0908	10.154	9.17331	9.27395	9.64241	9.73787	9.91789	9.87595	9.83918	9.54781	9.8168	9.50992	9.66754	9.39282	9.72853	8.97229	9.55082	9.35772	9.8362	9.69981	9.93676	9.58626	9.6413
223068_at	8.59589	7.6561	7.81311	8.3905	8.79534	8.32398	8.21929	7.89097	8.27303	7.80183	9.55913	9.00197	8.93379	9.07234	9.23331	9.02454	9.50607	8.66505	8.87479	8.97988	8.55264	8.43846	8.38022	9.09983	7.79243	9.00029	9.29925	8.78901	8.26218	8.28803	9.16137	9.15062	8.72966	9.27889	8.79709	9.05486	8.90063	8.14239	8.42736	8.13958	8.32016	8.53189	8.47128	8.2631	8.67126	8.60149	8.38317	8.79819	8.67525
223069_s_at	5.26015	4.97598	5.16665	5.20872	5.11835	5.4412	5.58988	5.35411	5.34167	5.43424	5.47799	5.27631	5.50462	5.29784	5.85605	5.64788	5.28126	4.86982	5.63554	5.93914	5.15102	5.26754	5.21688	5.40891	5.89562	5.08961	5.33806	5.41128	5.52142	5.57788	5.23125	5.39353	5.25018	5.33983	5.38033	5.84967	5.27116	5.81025	5.23114	5.43615	5.18656	5.46605	5.34451	5.22678	5.29631	5.63634	5.1235	5.33095	5.6278
223070_at	9.58752	9.12957	8.80708	9.42829	9.66086	9.43373	9.37142	9.01286	9.31467	9.22226	10.2323	8.86566	9.83212	9.49813	9.3083	9.16692	9.64741	9.60469	9.08848	8.91478	9.56334	9.43328	9.49772	9.52379	9.12518	8.91095	9.57304	9.55367	9.16635	8.67221	9.59966	9.72308	9.52698	9.23117	9.79829	8.84406	9.77266	9.54569	9.43757	9.6145	9.32824	9.43176	9.58804	9.82522	9.66623	9.72718	9.68797	9.83379	9.14852
223071_at	10.0146	9.06677	9.28778	9.76365	10.0201	9.84112	10.0572	9.50565	9.83633	9.75253	10.1212	9.24599	9.74015	10.1671	9.8846	9.68992	10.1741	10.0687	9.5622	9.23086	9.66854	10.0549	10.1445	10.0946	9.13948	9.0414	10.1901	9.92883	8.87606	9.03572	9.83855	9.42216	9.95476	10.4231	10.4333	9.68275	10.3155	9.52936	10.023	9.72475	9.48747	9.93994	10.2623	10.0589	10.1742	10.4645	10.0179	10.1917	9.54018
223072_s_at	7.46988	7.48979	7.55652	7.66356	7.65364	7.8717	7.8255	7.92704	7.69109	7.7277	7.77275	7.73692	7.66827	7.99824	7.66278	7.67038	8.33344	7.66142	7.62846	8.28496	7.46755	8.0144	7.77251	7.779	7.76982	8.24051	7.55994	7.47825	7.6065	7.45087	7.62997	7.69949	8.10277	8.27589	8.04295	7.6655	7.81138	7.42744	7.91294	7.56876	7.94143	7.65581	7.81673	7.79297	7.63928	7.95282	7.76178	7.81564	7.78253
223073_at	7.32212	5.82321	7.53831	7.39708	7.5034	7.49281	7.27301	7.53609	7.24012	7.44703	8.77903	7.74949	7.95254	8.01583	8.06069	8.02366	7.973	7.97215	7.58821	7.75866	8.01648	7.77845	7.63551	7.64875	6.57512	8.19347	8.08257	8.13924	7.63206	6.74015	8.31981	7.87569	7.7982	7.95675	7.69461	7.83671	7.85997	7.38589	7.06677	6.90684	8.038	7.45578	7.29057	7.69219	7.46031	7.18671	7.1312	7.3831	7.80832
223074_s_at	6.59765	6.58342	6.9753	6.78108	6.8134	6.3827	6.77387	7.41942	6.83487	6.74337	5.84864	6.11022	6.09951	6.07084	6.15087	6.40919	5.9138	5.93219	6.27698	6.31145	6.86015	7.03268	6.63107	6.5689	6.71526	6.09111	6.03414	5.55283	6.10998	6.1649	5.71631	6.03942	6.8045	5.98225	6.41879	6.026	6.75015	6.77292	6.90954	6.62969	7.56672	6.63337	6.6231	6.95061	6.6634	6.84268	6.5652	6.61195	5.76071
223075_s_at	10.7825	10.7284	10.9522	10.8548	11.0107	10.4351	10.0515	12.0263	10.7378	10.281	9.73859	9.41369	8.93038	9.58211	8.63057	9.98962	9.07972	9.16562	9.02403	8.7688	11.2233	11.0575	10.8859	10.5401	10.0698	9.65247	8.77551	8.68855	9.41536	7.34997	6.74784	9.28398	10.8769	10.4189	10.4968	9.86192	10.4444	10.9419	10.8027	10.9256	11.6373	11.0687	10.8895	11.0553	10.8914	10.8107	10.9438	10.9759	6.21071
223076_s_at	7.60924	6.98398	7.53955	7.66842	7.69518	7.78424	7.25666	7.79967	7.38325	7.47609	8.55847	8.04082	8.03394	8.45528	8.29996	8.85347	8.93569	8.60862	7.76409	7.88533	8.37988	7.83143	8.0724	8.1053	7.2778	7.96633	8.15726	8.72423	7.79498	7.91021	8.09525	8.20641	7.98769	8.07923	7.91902	8.22095	8.11374	7.62394	7.22297	7.47946	7.81358	7.84993	7.37154	7.90789	7.3914	7.4942	7.67674	7.73103	8.29936
223077_at	6.4517	6.31785	6.33935	6.76925	6.54621	6.63937	6.71018	6.42737	6.1918	6.45938	8.13472	7.145	7.12806	7.42397	7.46088	7.1305	7.74422	7.56294	6.87184	6.72012	6.86969	6.62589	6.95786	6.95786	6.23575	7.0177	7.11051	7.67002	6.73052	6.62871	7.7896	7.0463	6.68995	7.86372	7.12055	7.16203	7.20677	6.65228	6.70555	6.17093	6.75481	6.69183	6.7854	6.79255	7.0822	6.71695	6.52379	6.79482	7.58603
223078_s_at	4.83405	4.21708	4.54518	4.64647	4.77399	4.58377	4.65224	3.93858	4.86728	4.33681	4.66853	4.77642	4.8617	4.99432	5.01795	4.86163	4.9698	4.35969	4.60612	4.51575	4.67763	4.60282	5.11921	4.45575	4.70807	4.65707	4.39695	4.58154	4.47978	4.6921	4.65707	4.77105	4.46333	5.10262	4.72496	4.53555	4.84631	4.67174	4.66645	4.2365	4.69693	4.39297	4.39169	4.48109	4.64527	4.75553	4.36437	4.40287	4.94613
223079_s_at	5.36477	4.31792	5.17232	4.66438	4.314	4.29852	5.05811	4.5311	4.51699	4.34098	5.48242	5.39444	5.63615	5.02942	5.68068	5.56553	5.01814	3.99216	5.63856	6.69892	5.37113	5.49012	5.4316	5.31179	5.23231	5.63688	5.02097	4.36986	4.95816	5.39869	4.66209	5.54095	4.78789	4.71642	5.06351	4.85111	5.09503	6.68728	5.12603	3.8855	5.47967	4.41028	4.10386	4.0583	4.13261	4.90845	4.23178	4.49611	6.09089
223080_at	4.51193	4.92478	4.97555	4.70537	4.926	4.91589	4.95114	5.25967	4.95863	4.9797	4.77398	4.91928	4.93231	4.91907	4.96001	5.05191	4.8723	4.87868	5.43113	5.02383	4.71856	4.87391	4.87834	4.96525	5.04373	4.89728	4.96731	4.87279	4.84087	5.04534	4.81932	5.24735	4.88951	4.83602	4.79602	4.91662	5.15434	5.03432	4.80373	4.96649	4.70683	4.93518	4.82374	5.01235	4.71686	4.93979	4.86498	4.88081	4.97514
223081_at	7.57069	7.21786	7.77809	7.84977	8.0424	7.50831	7.66818	7.83786	7.54012	7.49201	8.11918	7.57224	8.04492	8.20899	7.88575	7.80872	8.15197	7.82083	7.69035	7.50431	7.79281	7.99631	7.69127	7.83742	7.91108	7.69524	7.89457	7.7178	7.68308	7.22292	7.85699	7.83477	8.03177	8.16757	7.99631	7.62791	7.51011	8.00133	7.78178	7.63787	8.1381	7.66265	7.64723	7.94051	7.80538	8.08586	7.76975	7.81887	7.46119
223082_at	9.32741	9.07028	8.39563	8.74136	9.08564	8.98119	8.80366	8.61118	9.1567	8.8861	9.07929	8.38217	9.45924	8.90394	8.94705	9.33144	8.42701	9.09092	8.93624	8.87891	9.2406	8.89991	8.9871	9.10495	8.11708	9.0795	8.74628	9.01175	9.44117	7.84922	9.44286	9.44765	8.96403	9.12465	9.22602	8.69566	9.11034	8.60124	8.74194	9.63202	8.21367	8.89458	8.82468	8.99392	9.15011	8.90424	9.03252	9.24787	8.99814
223083_s_at	6.04796	6.22764	6.26296	6.19333	6.05538	6.29507	6.38116	6.31411	6.29829	6.50241	5.78095	5.98341	6.17832	5.93649	6.39024	6.26293	5.63064	5.94777	6.13842	6.10286	5.87964	6.28607	6.03158	6.03158	6.47392	6.08476	5.99668	6.08319	6.36618	6.5743	5.97349	6.16692	6.01404	5.8327	6.01404	6.26035	5.79719	5.98946	6.24102	6.42845	6.12667	6.24883	6.14808	6.55069	6.01814	6.2149	6.08018	6.12667	6.11872
223084_s_at	7.73817	7.55621	7.70779	8.20914	8.01434	8.01733	8.0456	8.1314	7.84912	7.63686	9.15251	8.84892	9.06799	9.15491	9.11829	8.79084	9.2767	8.98402	8.73371	8.34273	8.42877	8.4802	8.27609	8.24271	7.29421	8.43939	9.43342	9.49501	8.02381	8.17333	8.85417	9.21628	8.69669	8.91668	8.3858	9.20871	8.67486	7.71973	7.81469	7.74987	8.77433	8.0823	8.31424	8.31726	8.48613	8.31915	8.18849	7.96322	8.26409
223085_at	8.56781	7.43237	8.0686	8.50711	8.77579	8.39069	8.07668	8.00871	7.96511	8.24332	8.9615	8.39959	8.69557	9.27164	8.64484	9.41018	9.57165	9.10798	8.69648	9.39282	8.95652	8.45134	8.53344	8.61291	7.87312	9.80096	9.14231	9.3622	8.06332	8.05557	9.23019	8.6825	8.53708	9.14751	9.02827	8.25864	8.94644	8.84442	8.46242	8.19935	8.21669	8.73657	8.78308	8.85248	8.84205	8.74305	8.62666	8.4204	8.95413
223086_x_at	9.69341	9.37168	9.32301	9.41763	9.60595	9.38525	9.31791	9.35107	9.49396	9.39055	10.2034	10.2128	9.73335	10.0095	9.38639	9.64409	10.1651	10.2146	9.45558	10.1739	9.91654	9.62719	9.75862	9.71159	9.00759	9.79367	9.96228	10.3571	10.1598	9.56212	9.78846	9.46627	9.77532	10.0591	9.71802	9.43567	9.82717	9.46031	9.4424	9.73243	9.61106	9.78294	9.75271	9.94185	9.56538	9.72504	9.67203	9.86393	9.08876
223087_at	10.2245	9.20875	9.42802	9.9335	10.3289	10.4611	10.0553	9.63485	9.93628	10.0502	9.49161	9.61521	9.39125	9.88335	9.31632	9.83632	9.07548	10.1126	9.4433	8.23008	9.71213	9.86508	10.3465	10.0607	9.20045	9.11851	9.91203	9.28476	8.51505	8.74163	9.35666	9.49636	10.461	10.0387	10.2422	8.97635	10.4554	9.85961	10.1938	10.1127	9.72834	10.1441	10.699	10.2655	10.5899	10.5104	10.403	10.3112	8.76471
223088_x_at	8.05451	7.413	7.43757	7.85265	7.91979	8.19253	8.32929	7.18254	7.94444	7.79011	7.34277	7.45927	7.82144	7.78861	7.86941	8.06226	7.10864	7.34083	7.97391	7.31669	7.95026	8.01315	7.96754	7.92047	7.34183	7.53867	7.83734	7.08788	6.8736	7.23712	7.13314	7.88304	8.38824	7.44931	8.14142	7.67331	7.99118	8.08068	7.85729	7.87522	7.44381	7.88067	8.1828	7.99699	8.2558	8.12591	8.25335	8.02705	7.27589
223089_at	5.37695	4.71836	5.09614	5.20085	5.39136	5.51157	5.16746	5.41757	5.12131	5.15776	6.48471	6.83575	5.76768	6.24043	5.69983	5.55713	6.61878	6.37709	5.98476	6.73015	5.82654	5.75351	5.64373	5.71722	5.57918	6.11478	6.07518	5.98747	5.54041	5.65731	6.73305	5.57339	5.81915	6.15015	5.8164	5.69196	5.84831	5.58319	4.74791	5.00709	5.63654	5.19916	5.34174	5.33227	5.85075	5.21983	4.78879	5.00853	6.20545
223090_x_at	7.20211	5.6257	6.96784	7.20625	7.2796	7.21258	6.66292	7.02707	6.68867	6.76603	8.67868	8.82492	7.76353	8.43169	7.5537	7.72651	8.57663	8.59439	7.52539	8.24112	8.11203	6.95837	7.60322	7.54808	6.16797	8.03885	8.49682	8.55747	7.75569	7.36267	8.70268	7.77164	7.57358	8.4228	7.8393	7.6429	7.53906	7.70679	6.8749	7.25973	7.29362	7.33418	7.07709	7.22462	7.47261	7.1126	7.18336	7.15056	8.24987
223091_x_at	7.88424	7.78848	7.98052	7.97523	8.15586	8.03273	8.13792	8.31746	8.16034	8.06743	8.1557	7.65126	7.51516	7.94788	7.75803	8.38836	8.03116	7.98763	7.85623	8.38639	7.90946	8.14035	7.91659	8.0121	7.57573	7.90492	8.37625	8.39614	7.44547	7.63972	7.97602	7.76513	8.66013	8.51579	8.20546	7.87618	7.98454	8.05491	8.08267	8.29845	8.50558	8.15927	7.89683	8.08383	8.05969	8.03691	8.3104	7.89705	7.92267
223092_at	8.13213	8.10728	8.23142	8.52181	8.22587	8.33462	8.43385	8.37421	8.13964	7.60462	8.57816	7.96563	9.36273	8.54554	9.87205	8.66184	8.58138	8.48194	8.17525	7.80109	8.04355	8.14939	8.29436	8.27446	7.41639	8.3542	9.01935	9.47761	7.88154	8.14643	9.7662	8.68709	8.47758	8.89019	8.68092	9.33475	8.19361	8.00738	8.94286	8.13295	9.02898	8.28778	8.36413	8.54307	8.9223	8.92409	8.77171	8.6073	8.04623
223093_at	5.89476	5.67935	5.949	6.07075	5.41276	6.11604	6.10428	5.39605	5.56201	5.55842	6.47971	5.58774	7.69741	6.4726	7.1319	6.2439	6.38896	6.00151	5.97598	5.41511	6.03371	5.83891	6.05633	6.22714	5.54768	5.90324	6.08768	6.10607	6.38226	5.50288	7.45154	6.69819	6.35619	6.35949	5.94494	6.37948	6.08768	5.70367	5.95821	6.04497	6.36098	6.06907	5.74482	6.32403	6.14066	6.2424	6.21352	6.26512	5.83961
223094_s_at	5.48957	6.14363	5.87226	6.09334	5.46886	5.90123	6.17214	5.7826	5.94251	5.79914	6.00984	5.52406	6.21532	5.62918	6.85944	6.27934	5.43418	5.39561	5.88695	5.63559	5.41897	5.70387	5.6915	5.83004	6.1539	5.70428	5.63095	5.97096	5.76795	6.02835	6.36729	6.10282	6.11418	6.36705	5.76373	6.41439	5.21543	5.48779	6.18138	5.65388	5.78664	6.00601	6.0116	5.97613	5.92834	6.24658	6.08762	5.94592	5.41841
223095_at	7.26343	7.17604	7.00395	7.15144	7.03957	7.45874	7.50774	7.55672	7.30211	7.46916	7.13883	8.0041	7.7148	7.51809	7.42782	7.8698	7.41721	7.84244	8.32691	7.54393	7.73565	7.19264	7.04287	7.24915	7.06876	8.29276	7.2732	7.56069	8.81819	7.62455	8.29523	8.05762	7.13482	7.4459	7.03077	7.67433	7.35222	7.09726	7.40769	7.18883	7.4529	6.9708	6.81032	7.10291	7.20314	7.01518	7.14613	7.11876	7.71595
223096_at	9.21047	7.99497	8.72003	8.84133	9.00024	8.73518	8.2598	8.49493	8.23853	8.39284	9.66465	9.05822	8.95547	9.28011	8.90811	9.46443	9.59581	9.44467	8.825	9.41969	9.62495	8.87233	9.11624	9.03933	8.15176	9.56241	8.8166	8.94265	9.5747	8.73336	9.20315	9.10904	8.95735	8.97841	8.98459	8.68136	9.32458	9.06313	8.38251	8.9486	9.14163	8.70192	8.59155	8.90112	8.86615	8.71212	8.68218	8.85667	9.40181
223097_at	8.34607	8.04698	8.06979	8.0577	8.66734	8.5256	8.42269	8.23035	8.28525	8.21916	9.90993	9.17978	8.78342	9.52514	8.87556	9.40593	9.88746	9.78331	9.04982	9.74443	9.3237	8.48593	8.65841	8.6683	8.52664	9.31386	9.17983	9.65678	8.58636	9.2426	9.26522	8.92823	8.75705	10.4135	8.61012	9.13606	8.92879	8.33085	8.65526	8.72048	8.65032	8.57182	8.50467	8.67265	8.27381	8.86289	8.664	8.56854	8.92708
223098_s_at	6.77937	6.95769	7.32728	7.2887	6.71612	6.92743	7.26721	6.79525	6.75906	6.90364	8.46224	8.1357	7.74806	7.99736	8.14824	7.45643	7.6582	6.84727	7.7145	6.37728	7.60718	7.49149	7.50002	7.3529	6.55251	7.65126	7.5688	7.58925	6.49362	6.67226	7.64089	7.50565	7.7892	8.00107	7.73484	6.92181	7.78735	6.57911	7.3633	6.75024	7.60927	7.07988	7.20692	7.17334	7.33692	7.41038	7.04235	7.24651	7.46626
223099_s_at	6.38408	6.59408	6.5221	6.69515	6.41171	6.66004	6.78226	6.35532	6.69532	6.89688	7.05303	7.15561	6.66607	6.52419	6.89975	6.56709	6.81893	6.52186	7.30479	6.2584	6.6171	6.97456	6.93047	6.62245	6.53162	7.12053	7.04709	6.7435	6.29544	6.51643	6.67345	6.23027	6.35409	6.97371	6.89259	6.51312	6.62512	6.52744	6.66596	6.53209	6.78214	6.66329	6.59603	6.66596	6.58471	6.77697	6.37681	6.58425	6.55138
223100_s_at	8.78355	8.08219	8.03049	8.6112	8.61692	8.72681	8.55958	8.26468	8.42325	8.1216	8.81404	8.48695	8.50885	8.93875	8.69537	8.86926	8.99627	8.63136	8.79647	8.57614	8.88608	8.4885	8.45342	8.57089	7.9508	9.08125	8.68513	8.8947	8.13906	8.58765	8.68513	8.67537	8.78314	9.00641	8.68317	8.30807	8.85072	8.23263	8.55782	8.5834	8.56448	8.57873	8.40649	8.60321	8.87675	8.71169	8.81058	8.83851	8.59046
223101_s_at	7.08929	6.99069	7.47372	7.30243	6.87248	6.88705	6.81894	6.98047	6.54603	6.66871	7.62879	6.83181	7.79515	7.26868	7.42024	7.38876	6.82925	6.70325	6.91126	6.76536	6.96681	7.288	7.46064	7.40671	6.6916	7.19932	6.8447	6.46976	6.33731	6.42179	6.95336	7.93524	7.17378	7.14361	7.37822	7.03084	7.39535	7.12428	7.04183	7.12308	7.71515	6.89104	6.70296	6.9484	7.31541	7.03209	7.32178	7.10791	7.08012
223103_at	7.0271	7.14966	7.64775	6.87072	7.31859	7.37483	7.42523	7.99684	7.66653	7.28684	7.38384	7.25168	7.38149	7.26633	7.39531	6.86952	6.77283	6.39196	6.65032	7.98834	6.60217	8.17041	7.37217	7.74034	7.1085	7.1563	7.39718	6.72886	6.4192	7.18693	6.98051	6.63434	7.85683	6.90712	7.75812	6.97849	7.52822	7.60819	7.08176	6.91288	7.66878	7.43833	7.39078	7.47151	7.2745	7.62645	7.21017	7.46842	7.68789
223104_at	8.35351	7.68891	8.15775	8.30823	8.3983	8.31255	8.25935	8.56717	8.61482	8.42288	8.84219	7.98932	8.47444	8.45278	7.65186	7.9037	8.34291	8.31412	8.09438	7.94355	8.0991	8.83159	8.47143	8.44113	8.00378	8.84815	8.26201	7.95877	7.59458	7.76853	8.07336	8.25547	8.69797	8.24246	8.49367	7.61843	8.53541	8.21254	8.82335	8.26954	8.30173	8.73039	8.70866	9.03696	8.50404	8.88018	8.64113	8.58728	7.69127
223105_s_at	10.8741	10.5728	10.4671	10.5859	10.5242	10.6679	10.3467	10.5535	10.4701	10.5183	10.4022	10.5441	10.7049	10.7303	10.2495	10.5925	11.1125	10.9916	10.548	10.0216	10.6349	10.5698	10.6651	10.6349	10.1614	10.0517	11.0146	10.8092	10.4683	10.2223	10.3734	10.6029	10.891	10.9816	10.9435	10.4381	10.9554	10.5116	10.3431	10.9706	10.4147	10.6524	10.8325	10.838	10.7773	10.5403	10.5416	10.8422	11.0342
223106_at	9.09397	8.29281	8.96411	9.11309	8.78059	9.12569	8.90658	8.88643	8.57595	9.03165	9.26078	9.66837	9.5377	9.66806	8.98577	9.13686	9.75382	9.88008	9.28191	8.55297	9.23169	9.12345	9.10439	9.19248	8.55306	8.5706	9.63939	9.77184	8.6635	9.1018	9.29841	9.19019	9.07418	9.65522	9.57135	9.48292	9.58167	8.81085	8.91349	9.2566	9.18022	9.16213	9.16213	9.38046	9.15501	9.22868	8.92144	9.11046	9.70697
223107_s_at	7.60309	7.39352	7.5023	7.41487	7.7093	7.5654	7.4109	7.50921	7.51097	7.2528	8.16782	7.6226	8.00685	7.94687	7.72025	7.60316	8.00575	8.24217	7.49941	7.59524	8.08334	7.64705	7.68999	7.37736	7.18715	7.59373	7.74579	7.95826	7.9173	7.45456	7.74579	7.74731	7.86529	8.14996	7.63589	7.41262	7.98977	7.59815	7.64764	7.86728	7.87591	7.48201	7.20966	7.69483	7.74512	7.57341	7.79745	7.36748	7.46935
223108_s_at	8.0225	8.0817	7.96132	8.05942	8.18025	7.9333	7.96784	7.8205	7.91183	7.92778	7.90848	7.676	8.18295	7.86515	8.22533	7.83387	7.83666	7.82045	7.92359	8.10305	8.06356	8.01671	7.9065	8.05083	7.96071	7.9681	7.95716	7.86258	7.4983	7.71303	7.95716	7.93292	7.95716	7.95716	8.01328	8.35964	7.58082	7.95481	7.85639	7.84319	8.04843	7.6954	7.95294	8.04479	8.1069	7.95481	7.9789	8.16674	8.05191
223109_at	8.06901	7.78051	7.45272	8.14948	8.09583	7.98808	7.78085	7.70253	7.80433	7.8576	7.58515	7.31782	7.68802	8.04818	7.40071	7.50352	7.70253	7.54989	6.86406	6.6485	7.772	8.06396	8.13154	8.101	7.40051	7.72086	7.14652	7.41077	7.20791	7.04611	7.00486	7.03107	8.25456	7.57312	7.72112	7.15477	7.97724	7.70632	7.92042	8.14292	7.72004	8.17803	7.84561	8.36927	8.04372	8.09348	8.32408	8.05427	7.22916
223110_at	7.01617	6.70738	6.93176	7.32511	7.15021	6.97216	7.00354	6.81247	7.13373	6.63102	7.36602	7.65243	7.96896	7.90909	7.14744	7.27874	8.00564	7.51088	7.39466	7.87304	7.30973	6.92821	7.02093	7.17652	6.66634	7.53402	7.84933	8.10659	6.77933	7.72402	7.97649	7.64069	7.41218	7.74772	7.27326	7.17366	7.38593	6.76578	6.68932	6.53556	6.81616	7.09392	6.67313	6.89696	6.96885	6.81142	7.03041	6.83376	7.77335
223111_x_at	7.60237	7.45456	7.86775	7.46056	7.43886	7.34389	7.5186	7.74437	7.50271	7.51529	7.39722	7.41751	7.82005	7.30814	7.64656	7.18831	6.92713	7.2573	7.46204	7.26608	7.04562	7.3339	7.35014	7.72916	7.85879	7.5613	7.30743	6.82876	7.39157	7.73041	7.2888	7.7664	7.39157	7.11372	7.441	7.31947	7.5865	7.58235	7.76499	6.99516	7.88114	7.01541	7.07888	6.84117	7.62183	7.4518	7.59101	7.42652	7.8728
223112_s_at	9.00848	8.90182	8.90162	9.11942	9.09396	8.93822	9.31197	9.02546	9.47466	9.18559	9.44024	9.74227	9.24042	9.71755	9.3366	9.64429	9.38848	9.46346	9.0849	9.46736	8.84537	9.70417	9.33666	9.42487	9.34105	9.68313	9.67567	9.43651	8.10534	8.75552	9.21211	9.39898	9.56646	9.85995	9.60375	9.17896	9.44669	9.04431	9.51695	9.32867	9.6771	9.54703	8.93954	9.70496	9.67752	9.46391	9.38365	9.17795	9.20601
223113_at	6.66283	6.85863	6.19021	6.99106	7.09925	6.66629	6.74782	6.27069	6.52321	6.49403	6.95428	6.747	6.58158	6.62404	6.74519	7.46674	6.89726	6.72741	7.27314	7.45331	7.28702	7.22748	6.9254	6.89026	6.63091	6.81954	6.74285	6.14528	6.44668	6.01718	6.71306	7.26775	6.93415	7.78614	7.003	6.47337	6.65295	6.31652	6.88342	6.91715	6.66327	7.44072	6.87885	7.24972	6.62061	7.04201	7.03652	6.90923	6.16512
223114_at	8.13855	7.97686	7.53	7.84879	8.09856	8.4941	7.97757	7.70412	8.20989	8.03775	8.66653	8.58245	7.78553	8.17404	7.63346	8.40723	8.68835	8.23855	7.74843	8.44925	7.91446	8.34877	8.39051	8.33352	7.64131	7.91946	8.3757	8.76176	7.47309	7.93491	7.88397	7.63525	8.61122	8.8513	8.56373	7.50323	8.37647	7.68143	8.11187	8.07831	7.7322	8.38676	8.84113	8.53876	8.30954	8.17507	8.41573	8.43713	7.88158
223115_at	5.98936	5.57996	5.80436	5.64401	5.66331	6.13394	5.77229	6.15002	6.02941	5.88503	6.08482	5.96197	6.10742	6.05218	5.92911	5.84884	6.18092	6.55341	6.05694	5.67387	5.88416	5.79659	6.06104	5.89387	6.29846	5.49599	6.0451	6.30006	5.95881	6.21519	6.17923	6.11252	5.77706	5.98993	5.69095	5.98365	5.893	5.40914	5.79671	5.68009	5.9153	5.45579	5.58612	5.38705	5.80287	5.86991	5.521	5.75474	6.05507
223116_at	7.25048	6.73406	6.85768	6.90273	6.81812	6.63032	7.16258	6.6507	6.88573	6.87786	6.52854	6.76216	6.56459	6.71177	6.98663	7.23183	6.85838	6.93734	6.99708	6.35827	7.18844	6.74094	6.78567	6.76632	6.73208	7.05369	6.45179	6.40532	7.1669	6.32152	7.32288	6.75971	6.9224	7.2709	6.68036	6.39484	6.80421	6.84665	7.34763	7.07558	7.42047	6.79874	6.8799	6.92253	7.09131	7.16883	7.05772	6.96746	6.71405
223117_s_at	7.0097	6.00288	6.66278	6.86724	6.94339	6.79779	6.62537	6.61318	6.69866	6.61066	6.91068	6.71692	7.23972	7.13109	7.01131	6.71755	7.20426	7.09493	6.66987	6.23408	7.05808	6.78748	6.99196	6.98933	6.74186	6.8203	6.65044	6.62001	6.74632	6.5128	6.52168	6.94524	6.93284	6.89609	7.13312	6.18235	7.29656	7.06062	6.18559	6.60716	6.32122	6.92106	6.54635	6.74453	6.69387	6.51017	6.78762	6.80359	7.07708
223118_s_at	6.12254	5.65036	5.98242	5.96894	5.96978	6.22252	6.1447	6.2677	5.87222	5.90262	7.08717	6.57753	6.89926	6.65762	6.57353	6.33258	6.96329	6.2864	6.45299	6.25632	6.42491	6.2122	6.74366	6.20075	5.90183	6.63525	6.25526	6.32161	5.95667	6.08278	6.58982	6.59102	6.51589	6.69931	6.46328	6.22013	6.37281	5.97657	6.25891	5.85981	6.22899	5.98868	6.22709	5.79773	6.38101	6.09844	6.31054	6.18535	6.32452
223119_s_at	6.97116	6.50075	6.20833	6.87629	6.74785	6.78052	6.69032	6.64927	6.86423	6.69117	7.00713	6.672	7.11795	6.99496	6.60047	6.85887	7.58946	6.62313	6.55862	6.60685	6.93997	6.85271	6.82492	6.85271	6.38798	7.32277	6.75788	6.79421	6.69585	6.55149	6.98019	6.51984	6.82368	7.10757	7.04264	6.29673	6.99147	6.54367	7.02414	6.67037	6.8895	6.74131	6.7829	6.36114	6.96235	6.69746	6.84609	6.99166	6.3058
223120_at	8.62178	8.17576	8.03786	8.46336	8.18265	8.5082	8.8518	8.16142	8.61598	8.35501	8.5221	8.73042	8.26464	9.02136	7.99167	8.4133	8.19834	8.82262	8.57034	7.70578	8.47539	8.61649	8.49763	8.73018	8.3141	8.24043	8.75735	8.02166	7.2952	8.20478	7.96331	8.2387	9.07421	9.26216	8.76155	8.04332	8.9184	8.37318	8.28638	8.41123	7.92781	8.85204	8.48041	8.78378	8.65261	8.32566	8.50604	8.29403	8.09695
223121_s_at	5.94932	4.67167	5.20958	5.01635	5.11436	5.41584	5.25879	5.25272	5.02352	6.16969	4.58322	5.31195	5.4509	6.17372	5.5612	5.05901	4.68091	8.04308	5.21998	5.69856	5.98621	5.14126	4.96102	5.09719	5.14579	5.36623	4.95512	4.84713	5.08441	4.78734	6.52838	7.31572	4.92452	5.04074	4.85115	9.32872	5.47173	4.99523	5.07219	5.14359	4.90536	5.11476	4.80463	5.19942	5.26066	4.99864	5.63433	4.79303	8.11778
223122_s_at	8.12373	5.11553	5.16337	5.35902	5.7225	5.28566	5.86594	6.31907	5.90244	8.11279	4.90576	6.28543	6.27844	6.55151	5.8466	5.3341	4.99593	10.7027	5.99474	6.5251	7.88493	5.31535	5.31703	5.2222	5.31986	6.09896	5.15673	4.86474	6.44367	5.2824	8.70284	9.61224	5.22984	5.73265	5.20266	11.2888	6.44147	5.53043	5.14683	4.61695	6.02845	4.57365	4.52718	6.31709	7.25379	4.99004	8.57596	4.26439	9.47049
223123_s_at	3.18208	3.40935	3.37922	3.27227	3.42428	3.34308	3.44974	3.32085	3.67535	3.46499	3.2756	3.23897	3.37918	3.47787	3.51639	3.54798	3.61031	3.31163	3.45171	3.79112	3.25957	3.38236	3.31002	3.28798	4.01063	3.44371	3.41247	3.49508	3.47702	3.86764	3.37164	3.36008	3.21522	3.31832	3.34049	3.87679	3.32324	3.46893	3.41825	3.44229	3.57217	3.25558	3.65728	3.41783	3.24401	3.52427	3.21813	3.29369	3.47507
223124_s_at	8.3447	7.79493	7.97579	8.22157	8.28976	8.4842	8.13576	8.6109	8.28578	8.28759	8.63016	8.37282	8.5749	8.62403	8.26682	8.61976	9.00002	9.04922	8.48583	8.85123	8.80355	8.56733	8.39625	8.60922	7.5809	8.51727	8.57966	8.88439	8.13311	8.27769	8.5535	8.2041	8.502	9.27385	8.59814	8.51239	8.47295	8.18066	8.04881	8.41675	8.12294	8.59244	8.02101	8.761	7.96955	8.31372	8.30814	8.11195	8.50448
223125_s_at	6.33383	6.40222	5.71421	6.3384	6.22986	6.36024	6.23918	6.59204	6.11346	5.92845	6.61808	6.19361	7.09662	6.03588	6.68608	6.5312	6.32595	6.31689	7.09662	7.79837	6.59363	6.30769	6.41439	6.23429	6.04963	6.88971	6.11915	6.38833	6.94582	7.80533	7.20411	6.59134	6.1834	6.35473	6.56394	6.01052	6.07972	5.2977	6.76624	6.3542	6.52163	6.55824	6.05955	6.56815	6.6363	6.09247	6.06468	6.90538	6.80955
223126_s_at	6.26176	5.816	6.23474	6.08711	6.02141	6.01153	5.74703	6.29785	6.23627	5.99957	5.83551	5.64672	6.53237	5.62918	5.86526	6.08247	6.17165	6.20681	6.25628	6.64171	6.02507	6.17678	5.9883	6.15004	5.81954	6.11296	5.82657	5.79806	6.40567	6.99192	6.25117	6.51935	5.91011	6.17423	5.94915	5.73325	5.78383	5.81249	6.55733	6.08033	6.32771	6.13111	5.84814	6.16953	6.20647	6.01181	5.67505	6.75936	6.07889
223127_s_at	4.87843	5.10743	5.27492	4.91904	4.88014	4.68984	5.07264	4.82132	5.21559	4.89146	4.50255	4.845	4.82654	4.77811	4.93685	4.87645	4.58781	4.61738	5.03703	5.0658	4.64849	4.85637	4.81738	4.96019	5.65163	4.79434	4.75389	4.80204	4.95532	5.27888	4.79226	4.63918	4.70831	4.68035	4.7445	4.94693	4.64748	5.10312	4.99931	4.95995	4.94274	5.23803	5.05706	5.11091	4.82416	4.83947	4.83738	4.86479	4.70959
223128_at	7.49517	7.11207	7.44672	7.63969	7.54635	7.24165	7.15263	7.25353	7.43153	7.01898	7.71895	7.11544	7.24751	7.64432	7.74107	7.66236	7.4859	7.44011	7.46004	7.06865	7.33247	7.58465	7.59895	7.74516	7.43038	7.4605	7.30271	7.01408	7.56478	7.21015	6.74382	7.57149	7.87915	7.49471	7.49471	6.97106	7.62915	7.32626	7.77149	7.51513	7.84115	7.60029	7.678	7.81605	7.50117	7.63974	7.98228	7.45922	7.12229
223129_x_at	8.47307	8.30023	8.11274	8.29176	8.17111	8.33294	8.07133	8.35357	8.72585	8.15152	8.90508	9.34644	9.35776	9.65477	9.97419	8.49403	9.72369	9.65135	8.76442	7.86438	8.71429	8.81499	8.4111	8.50585	7.84778	8.80708	9.96426	9.76994	9.06	8.01282	9.38541	9.04471	8.75002	9.74457	8.65283	9.03187	8.88165	7.94758	8.83287	8.62551	8.12644	8.5598	8.15475	8.29915	8.36426	8.86808	8.85166	8.87844	9.02703
223130_s_at	8.33453	7.90876	7.83933	8.26769	8.36974	8.25183	7.99046	8.07153	8.21497	7.915	8.84007	9.20308	8.93322	9.2608	9.61622	8.49788	9.34075	9.42129	8.04699	7.64483	8.72986	8.52588	8.16228	8.12239	7.3682	8.35537	9.79891	9.62993	8.59836	7.51438	9.35213	8.53174	8.78178	9.07506	8.71776	9.3388	8.66286	7.60673	8.55803	8.03544	7.65093	8.25348	8.47595	8.04497	8.05449	8.68314	8.38531	8.46442	8.84325
223131_s_at	3.56893	3.20827	3.77319	3.56558	3.57194	3.41381	3.88061	3.88799	3.84186	3.87239	3.41914	3.35395	3.6853	3.56592	4.12894	3.38448	3.18145	3.23764	3.6216	3.74626	3.42617	3.72224	3.58487	3.62726	3.65577	3.65645	3.47265	3.42779	3.44864	3.63325	3.35902	3.76898	3.66356	3.45944	3.85895	3.55698	3.60918	3.99162	3.81546	3.69027	3.52931	3.72523	3.55265	3.51196	3.54443	3.64992	3.67539	3.65778	3.49651
223132_s_at	8.66852	8.12379	8.71815	8.9983	8.90763	8.70424	8.40013	8.5296	8.79587	8.86228	8.94199	7.96471	8.31799	8.72858	8.63365	7.52965	8.24656	8.84268	7.96148	7.89073	8.65539	9.00636	8.88609	8.87035	8.20106	7.96427	8.19934	7.85051	7.76377	7.80006	7.90744	8.60464	9.12463	8.05626	9.01023	8.03664	8.94618	8.66104	9.18275	8.40763	8.96906	8.94182	8.84048	8.0873	8.56713	9.23718	8.69361	9.20465	8.25192
223133_at	8.88659	8.5922	8.68451	9.00958	8.86052	9.01032	8.93556	8.89214	8.72297	8.78856	8.86903	8.62855	8.79317	9.28048	8.33873	8.75832	9.44529	9.16337	8.98984	8.30574	8.90821	9.0564	9.25175	9.02213	8.48398	8.43018	9.04675	9.0316	8.26084	8.51742	8.72756	8.53073	8.98532	9.25959	9.29889	8.45089	9.29298	8.84322	9.0178	9.18404	9.22053	8.97665	9.22102	9.1173	9.23389	9.31283	8.97387	9.14681	9.09319
223134_at	8.69118	7.9775	8.65537	8.65487	8.47016	8.10184	7.6642	8.00304	7.82195	7.98843	9.27359	7.7007	8.87506	8.30937	8.65979	7.54959	7.91986	7.84145	7.95623	8.21862	8.86339	8.0452	8.50546	8.18345	7.28533	9.05788	8.10529	8.08445	8.64424	7.8224	8.76265	7.81783	7.82409	8.63624	8.55065	7.75536	8.30455	8.21155	8.06174	8.4057	8.29933	8.29979	8.27991	8.29979	8.35784	8.47477	8.45985	8.80807	8.29309
223135_s_at	8.11549	8.02357	7.69625	8.49701	8.36124	8.15786	7.95728	7.98956	8.14257	8.31834	7.90743	7.27406	8.41783	7.774	8.20398	7.71925	7.58802	7.29238	8.03384	7.84932	7.72629	8.16908	8.24176	8.06034	7.62348	8.52431	7.66037	7.65435	6.80493	7.55126	8.2069	8.25137	8.10799	8.27054	8.13547	7.73501	8.19046	7.82721	8.10203	7.70154	8.00477	7.98771	8.38114	7.95698	8.30284	8.03376	8.49911	8.33532	7.62429
223136_at	9.99591	8.91402	9.0653	9.65951	9.98349	10.006	9.85142	9.07088	9.47144	9.58381	8.90448	9.36575	8.62193	9.46823	9.02213	9.97305	8.95232	9.90055	9.73583	8.00438	9.34304	9.58645	10.0327	9.99958	9.11565	9.17107	9.92911	9.0378	8.44243	8.86886	7.79503	8.50451	9.92453	10.0195	10.1909	8.89415	9.92042	9.61176	9.64324	9.96037	8.92192	10.092	9.84445	9.98755	9.96036	9.91697	9.76678	9.87246	8.23237
223137_at	4.47648	4.70155	4.84122	4.79687	5.06871	5.04349	4.8577	4.97968	4.76385	4.89757	4.58031	4.76707	4.47021	4.77968	4.82271	4.88851	4.39644	4.82059	4.65497	4.93715	4.77755	4.79347	4.71221	4.63923	4.71221	4.78468	4.50348	4.66203	5.32738	4.8354	4.72279	4.66601	4.88472	4.72279	4.61278	4.60443	4.72279	4.9552	4.98794	5.08145	4.82954	4.93046	4.67561	4.94714	4.76706	5.08002	4.60067	4.63735	4.55622
223138_s_at	7.61878	6.64722	7.48825	7.00442	7.19171	6.72773	6.63974	6.49129	6.5001	6.34149	7.41989	6.83408	7.41881	7.39871	7.3733	6.60573	6.99025	6.95347	6.69841	6.60064	6.95099	7.00071	7.27816	7.28974	6.98229	7.38327	6.65043	6.37714	6.59297	6.95881	7.00237	7.50836	7.06551	6.54488	7.00114	6.57118	7.02941	7.18834	6.90048	7.10248	6.97596	7.15178	6.76397	6.99652	7.39838	6.64845	7.40965	7.65067	7.05611
223139_s_at	8.69825	7.76736	8.4293	8.7943	8.54427	8.43674	8.30416	8.31141	8.15312	8.28828	9.54926	8.78006	9.00926	9.31202	9.10307	8.11056	9.24771	9.22854	8.26875	8.11201	8.61363	8.56019	8.56555	8.6536	7.90191	9.18235	8.86986	9.12668	8.23638	8.48028	9.45001	9.06673	8.73537	9.12823	8.79284	7.9737	8.98507	8.35107	8.83503	8.40566	8.99103	8.53798	8.49163	8.50316	9.03384	8.97133	8.79477	8.74091	8.35415
223140_s_at	7.55485	6.79172	6.98917	7.36044	7.37171	7.34513	7.55273	7.35825	7.358	7.32731	7.94923	7.42318	7.63338	7.80094	7.33889	7.57723	7.98016	7.68225	7.26103	6.96015	7.77057	7.3686	7.51405	7.42622	7.39093	7.33489	7.55389	7.96271	6.95153	7.06812	7.82782	7.70656	7.51885	7.373	7.56478	7.0286	7.68549	7.15085	7.45454	6.99964	7.60578	7.49294	7.68554	7.42468	7.73169	7.73944	7.47146	7.53093	7.25786
223141_at	8.05529	7.80624	7.76674	7.91721	8.13463	8.02402	7.83432	7.82143	7.93383	7.83883	8.29715	8.10282	7.97989	8.01026	7.96273	8.06857	8.38022	8.04952	7.64387	7.66604	7.68023	7.9157	7.9146	8.07944	7.88783	7.88681	8.10139	8.19327	8.23632	7.76998	8.14038	7.59374	8.08461	8.34747	8.10672	7.96068	8.163	7.81389	8.14124	8.00654	7.92498	8.01055	8.04176	7.95749	8.01055	8.29248	8.01761	8.12032	8.03373
223142_s_at	5.48282	5.52359	5.71674	5.59466	5.19975	5.26396	6.07107	5.47643	5.78076	5.57422	5.66481	5.54215	5.5657	5.58691	5.63994	5.68387	5.55764	5.11578	5.52911	5.49538	5.18746	5.66045	5.48833	5.81621	5.98631	5.77264	5.50984	5.32781	5.36972	5.51811	5.32086	5.31676	5.55322	5.55188	5.59509	5.54666	5.42576	5.61018	5.74529	5.59675	5.62203	5.59474	6.00532	5.53031	5.53032	5.69074	5.52657	5.50447	5.41426
223143_s_at	3.52828	3.98467	3.51953	3.4572	3.61201	3.62848	3.91613	3.70794	3.77835	3.81267	3.59434	3.51455	3.76822	3.85371	3.64878	3.94088	3.47284	3.01707	3.70463	3.69312	3.50967	3.68329	3.45321	3.59772	4.20994	3.69646	3.52971	3.53256	3.74528	4.1295	3.50458	3.64767	3.62889	3.51816	3.52489	3.87029	3.45161	3.86521	3.62369	4.35359	3.38558	3.71667	3.66378	3.62369	3.46842	3.89067	3.7905	3.59993	3.7843
223144_s_at	6.23048	5.9541	6.55048	6.27102	6.53842	6.45175	6.50363	6.35914	6.17576	6.12694	6.85735	6.56112	7.16846	6.96457	6.71863	6.35101	6.85708	7.51959	6.39392	6.28593	7.05725	6.53522	6.68512	6.23314	6.18454	6.54059	6.79635	6.55203	6.29865	6.37449	6.84768	6.70123	6.63209	7.32167	6.35089	6.40209	6.73112	6.42086	6.20819	6.49959	6.43993	6.87529	6.35262	7.00607	6.18668	6.20392	6.46608	6.04958	6.35742
223145_s_at	7.11819	6.87436	6.80851	6.92213	6.81515	6.79228	7.21384	6.96622	7.25459	6.71615	7.45455	7.2893	8.33442	7.88438	8.00267	7.67719	7.55645	7.59868	7.72217	7.20682	7.35739	7.43719	7.36049	7.03121	7.25968	7.46178	7.66914	7.40379	6.6917	7.15416	7.35961	7.94799	7.57258	7.97523	7.5218	7.40786	7.37304	7.23684	7.47577	7.11987	7.49739	7.14146	7.02588	7.56982	7.14166	7.43843	7.34581	7.06296	6.56077
223146_at	5.29908	4.89106	5.53961	5.38664	5.79346	5.56514	5.48476	5.26831	5.57275	5.34046	5.2864	5.28609	5.1289	5.37605	5.07377	5.38448	5.40926	5.06864	5.44762	5.02603	5.28653	5.5253	5.28653	5.41538	5.26321	5.41379	5.28283	5.24066	5.10236	4.91135	5.1429	5.13179	5.37495	5.48829	5.63843	5.05118	5.32862	4.85344	5.30013	5.27151	5.31786	5.25477	5.31786	5.13538	5.46271	5.34921	5.03596	4.99483	5.19337
223147_s_at	6.09245	6.06078	6.01365	6.09594	6.24168	6.34031	6.46958	6.27852	6.4703	6.3282	5.79698	5.86971	5.99371	6.1903	6.10145	6.02708	6.09788	5.87328	6.22719	5.69974	6.0982	6.28521	6.00092	6.09798	5.99275	6.21494	6.0165	5.82376	5.78163	5.9487	6.033	6.10535	6.64506	5.96242	6.03926	5.84653	6.28383	5.86307	6.30213	6.41039	5.97348	6.10611	6.27845	6.25235	6.10611	6.30111	6.41765	6.13903	6.0563
223148_at	8.03957	8.27654	8.40276	8.05855	8.29253	8.19143	8.04956	8.43958	8.16857	8.02124	8.90442	8.28032	8.29546	8.26327	8.21766	8.35007	7.91455	8.25976	8.29127	8.13574	8.27816	8.28028	8.31114	8.26866	7.74859	8.24416	8.27567	8.31321	8.04282	8.17979	8.24841	8.21728	8.33607	8.99023	8.22894	8.43874	8.20996	7.94321	8.33891	8.26036	8.51724	8.47157	8.36352	8.40095	8.07495	8.20575	8.24841	8.3375	7.94646
223149_s_at	4.65312	4.96942	4.66357	4.61454	4.57117	4.82621	4.98585	4.90351	4.99403	4.88077	4.4833	4.48204	4.68406	4.42042	4.7456	4.59352	4.179	3.99977	4.63912	4.80695	4.42801	4.81663	4.70524	4.63947	4.8702	4.5257	4.37023	4.38245	4.64756	4.67275	4.42084	4.34463	4.75766	4.74947	4.69079	4.65718	4.76979	4.9389	4.73387	4.73485	4.5117	4.80247	5.04415	4.60706	4.44072	4.7266	4.57787	4.62632	4.50088
223150_s_at	7.11066	6.99129	7.21469	7.10755	7.15067	6.92571	7.07674	7.23299	7.44206	7.24422	7.33746	6.56404	7.21202	7.02428	6.70293	6.96498	6.84771	6.71463	6.92101	6.57552	6.77535	7.1585	7.31198	7.24023	6.85618	7.09655	6.6924	6.52338	7.20414	6.40416	7.00903	7.24378	7.50252	6.85235	7.21088	6.52505	7.2302	6.91789	7.53515	7.33293	7.50857	7.33369	7.59556	7.28827	7.24322	7.609	7.26334	7.3487	6.40218
223151_at	7.26425	7.08591	7.13688	7.21153	7.52758	7.10144	7.17889	6.55028	7.01395	7.13606	7.85084	7.25437	7.39286	7.74458	7.40132	7.90207	8.1292	8.20564	7.7998	7.34946	7.98531	7.48878	7.29497	7.41278	6.56312	7.78631	7.33721	7.50271	7.5466	7.23144	7.61138	7.79104	7.58049	8.19434	7.45659	7.05928	7.50635	7.2138	7.07256	6.85025	7.51572	6.75797	6.48251	7.28044	7.14914	7.30943	6.99775	6.76791	7.90035
223152_at	6.96484	7.09655	7.07768	7.09748	6.99587	6.79523	6.78004	7.05828	7.29313	7.03412	6.98089	6.69818	7.22531	6.91765	6.93097	7.06086	7.08373	6.83906	6.99667	6.73445	6.86449	7.40758	7.06178	6.94457	7.30349	7.06055	6.75436	6.55409	6.65737	6.7367	6.9427	7.1801	7.05399	6.46006	6.8387	7.21131	6.97101	6.72056	7.40482	7.05071	7.39027	7.01789	7.14092	7.20026	7.01674	7.36764	7.04669	6.98415	6.7539
223153_x_at	7.17445	7.12208	7.39797	7.23184	7.15774	7.02917	7.05622	6.9601	7.33583	7.15808	7.22919	7.15187	7.1295	7.22211	7.28196	7.10234	6.91196	7.19404	7.20284	7.28317	7.29375	7.18165	7.28043	7.31268	7.29916	7.48794	6.84238	6.53084	7.40634	7.18929	7.06359	6.90778	7.33815	6.77482	7.19312	6.93805	7.16758	7.25251	7.27056	7.426	7.24849	7.41434	7.50687	7.37739	6.88754	7.38023	7.18515	7.12885	7.3711
223154_at	8.34649	7.97172	8.34781	8.21459	8.31392	7.99775	7.85967	7.69187	7.7275	7.61459	8.36666	8.08552	8.35019	8.35793	8.19227	8.05956	8.50494	8.33281	7.80157	6.65442	8.43227	8.06735	8.33671	8.12743	7.76583	7.64145	8.4635	8.67167	7.67461	7.28797	7.70191	7.62706	8.27197	8.71464	8.25807	7.79995	8.12506	8.29052	8.04918	8.17928	8.24099	7.94482	8.06945	8.13765	8.55566	8.29375	8.48112	8.34107	8.08365
223155_at	9.01094	8.38696	8.34694	8.70263	8.94059	8.9324	8.78726	8.43618	8.62463	8.78836	9.02527	8.78205	8.39722	8.9333	8.75066	8.92484	9.30495	8.90977	8.25668	8.14248	8.79714	8.85703	9.11733	8.98076	8.06354	8.17461	8.96593	9.10773	8.14218	7.79361	8.8483	8.45213	9.09535	9.3319	9.24659	8.50239	8.95213	8.57588	9.03867	8.72341	9.14116	8.70184	9.18685	9.00416	9.00322	9.422	8.82359	8.87063	8.17228
223156_at	7.41717	6.79777	7.19179	7.10476	7.69853	7.43805	7.66021	6.91746	7.26319	7.18646	8.27413	8.2436	7.56472	8.06325	7.22128	7.92374	8.76026	8.54821	7.90941	8.31834	7.81734	8.00248	8.16151	7.66056	7.14214	7.77769	8.41272	8.82883	6.92082	7.50399	7.5342	7.81022	8.34101	8.38568	7.95084	7.03855	7.53893	7.72968	7.32905	7.41007	7.60056	7.66862	7.8909	8.27924	7.85157	7.77844	7.78496	7.75942	8.00774
223157_at	7.88918	7.60769	7.5668	7.84663	7.87512	7.81372	7.68823	7.92749	7.82013	7.7438	8.14824	8.6726	8.25572	8.63958	8.25249	7.77036	8.41654	8.26328	8.00897	7.57301	8.19258	7.85027	7.92518	7.94496	7.43412	8.10472	8.25404	8.506	7.77906	7.41697	8.68452	8.04342	8.22988	8.21939	8.18815	8.04226	8.14695	7.2585	8.12836	7.80148	7.86881	7.94162	7.49745	7.79817	8.14634	8.08762	7.95093	7.79819	8.17916
223158_s_at	6.72244	6.89768	5.76298	7.02337	6.56853	7.29765	7.20321	5.96674	6.54981	6.59108	8.90427	9.49798	7.65572	8.07564	7.40241	10	8.08211	7.55544	8.20598	8.18102	7.70815	6.76925	7.08704	6.80553	6.68511	9.33358	8.14597	7.6896	6.94112	8.81476	8.98441	7.72498	7.11917	10.1175	7.59469	8.25934	7.41864	7.30519	7.22093	7.07106	6.09428	6.77883	7.01273	6.9488	7.16244	7.3378	7.21684	6.86336	8.28462
223159_s_at	6.70124	6.60079	6.06938	6.5249	6.34527	7.23677	6.97168	6.13574	6.66046	6.85076	8.61329	8.10479	7.27524	7.46453	7.27249	9.19635	7.89724	7.40791	7.628	7.47453	6.80768	6.74781	6.76433	7.23237	7.20275	8.15267	7.94322	7.29449	6.98471	7.34167	7.9502	7.46842	7.53966	9.51507	7.0831	7.69672	6.95563	6.96554	7.20867	6.75373	5.84557	6.89885	6.84605	6.96163	7.02285	7.07227	7.21895	6.86938	7.97932
223160_s_at	7.3876	7.25679	7.25585	7.58046	7.6666	7.64739	7.48313	7.77374	7.48703	7.70062	8.59324	8.31534	7.90592	8.16083	8.15059	7.70374	8.47275	7.65426	7.55235	7.59733	7.91896	8.04382	7.89319	8.00094	6.99008	7.80001	8.09522	7.6631	7.34508	6.74404	8.00308	8.30394	8.01964	7.78115	8.36191	7.65731	8.43338	7.39189	7.72679	7.47479	7.57224	7.79028	7.79423	7.72831	7.74277	7.78137	7.8116	7.46382	8.35838
223161_at	6.27547	6.44942	7.40481	6.52484	6.49519	6.37592	6.35048	5.70591	5.75095	5.42555	7.55315	7.12485	7.57068	7.61516	8.45031	6.32777	7.13596	7.46001	6.21061	6.01721	6.75624	6.30414	6.64603	6.75022	6.28798	6.74308	8.09101	7.72849	6.42626	6.79329	7.70558	7.20277	6.42756	6.68457	6.70023	7.00815	6.68786	7.4911	6.47852	6.87914	6.18021	6.67726	6.09838	6.89303	6.30295	6.13622	6.31401	6.47982	8.45343
223162_s_at	9.0108	9.02782	8.96099	9.15116	9.44921	9.41127	9.29093	9.19639	9.23978	8.88279	9.29357	8.91774	9.92099	9.51436	10.1664	9.14214	10.1039	9.89637	9.1899	8.7277	9.11437	9.21748	9.18697	9.24955	8.98802	9.4716	10.3458	10.0457	9.06336	8.98647	9.80531	9.02589	9.15382	9.33961	9.64762	9.96518	9.4111	9.0288	9.24317	9.03874	8.77166	9.39352	8.91737	9.29637	9.33319	9.27857	9.66155	9.68329	9.98487
223163_s_at	7.26701	6.73454	7.18637	7.33821	7.56034	7.54322	7.14647	7.41491	7.32896	7.42494	8.4846	8.53321	7.62253	8.18294	7.60509	8.74919	8.14388	8.26561	8.32212	8.11544	7.74016	7.57991	7.53791	7.55401	7.5854	8.81594	8.34087	8.39395	7.43538	8.41109	7.78974	7.75765	7.8288	8.50582	7.47302	7.84176	7.65429	6.84255	7.18315	7.24368	7.52837	7.32613	7.63314	7.55377	7.46675	7.45412	7.61975	7.71885	8.04049
223164_at	6.91584	6.53272	7.27398	7.12949	6.82166	6.84463	6.70027	6.58853	7.14365	6.52489	7.85887	7.47004	7.65445	7.72369	7.39254	8.06227	7.36443	7.54014	7.39615	7.92658	7.29753	6.8893	7.23044	7.20672	6.82584	8.24443	7.08069	7.05092	7.4133	7.81439	7.75965	7.8032	7.37769	7.68793	7.15939	7.09091	7.32089	6.61585	6.8245	7.1578	6.97183	7.14609	6.75339	6.94032	6.79301	7.0331	7.01706	7.05914	7.58116
223165_s_at	8.02198	7.57575	7.79293	7.92575	8.60069	8.49811	8.30049	7.71904	8.07557	7.97513	7.78288	8.27377	7.56006	7.74354	7.40681	7.67392	8.19155	7.55014	7.6342	6.32109	7.95984	8.16442	8.39261	8.18171	7.74374	8.14986	7.37374	7.60095	7.21419	6.52236	7.35869	7.74879	8.43201	7.5213	8.31438	7.00971	8.28224	8.46602	8.62012	8.52619	7.43863	8.66362	8.80441	8.94269	8.1165	8.39515	8.69433	8.222	6.80811
223166_x_at	7.8442	7.69357	7.26666	7.54269	7.77973	7.66918	7.29066	7.81891	7.77265	7.52104	7.67832	7.04328	7.60337	7.4114	7.73889	7.5296	7.59727	7.42006	7.11251	7.17098	7.80773	7.53356	7.65256	7.63675	7.46451	7.71622	6.90654	7.16464	7.66593	7.18577	7.34064	7.22817	7.82324	7.63369	7.49847	7.48882	7.87214	7.57541	7.79866	7.67165	7.81032	7.60193	7.45678	7.4812	7.46106	7.95269	7.84522	7.6594	7.49766
223167_s_at	6.12507	6.06167	5.90648	6.47604	6.36522	5.94871	6.0115	6.83483	5.9135	5.91878	6.62323	6.5258	6.5678	6.75201	7.23362	5.97987	7.23232	6.57153	5.99793	6.59458	6.64171	6.30161	6.39357	6.07402	6.4031	6.39703	6.39621	6.78603	6.34251	6.23471	6.80353	6.32708	6.39621	6.60576	6.53496	6.41917	6.31266	6.03192	5.87528	6.35115	6.95829	6.24557	6.39187	6.32678	6.48486	6.29498	6.1206	6.0784	6.81162
223168_at	7.17539	6.50947	6.94905	6.56891	7.03361	6.62489	6.58106	7.06014	7.01597	6.815	8.4045	7.92559	8.7234	9.04777	9.01236	7.94028	9.15743	8.94377	7.10388	7.44196	7.86654	7.52415	7.24459	7.39046	7.55221	7.62657	8.92187	8.00547	8.51183	7.3988	8.24099	8.10342	7.26593	8.36013	7.53155	8.14882	7.86234	7.46731	6.59219	6.57246	8.20672	7.13547	6.52608	7.44928	7.17245	7.25427	6.71093	7.37505	8.22025
223169_s_at	4.75673	4.43232	4.60161	4.48989	4.34291	4.57475	4.65733	4.63545	4.62361	4.52281	4.69686	4.47213	5.08382	5.6245	5.30989	4.45862	5.69387	5.43036	4.50735	4.59275	4.75595	4.92269	4.58276	4.87707	5.23373	4.92544	5.0678	4.77826	5.09232	4.66693	4.76896	4.89277	4.73365	4.79245	4.24803	5.04016	4.97595	4.73828	4.48123	4.45692	5.69746	4.71003	4.51104	5.1785	4.75492	4.41697	4.44912	4.5197	4.9528
223170_at	8.35724	7.30297	7.72984	8.10796	7.94427	8.4527	8.19358	7.74329	8.20602	8.19379	8.77142	6.91521	8.29813	8.77297	7.93019	8.41856	7.63181	7.8831	8.44008	9.81501	8.15644	8.26321	8.26321	8.28963	7.98046	8.78849	8.22526	7.96097	7.75519	7.83846	8.52264	7.99977	8.59013	8.62983	8.39318	7.80018	8.39439	8.2875	8.41258	8.26566	8.58542	8.78326	8.53734	9.17581	8.49302	8.51084	7.98678	8.11885	8.32038
223171_at	7.10302	7.03218	6.77998	6.82283	7.09985	7.17979	6.92961	7.08968	6.9212	6.88407	7.60773	7.42203	7.60658	7.76076	7.74087	7.06316	8.08916	7.63379	7.16994	6.71362	7.39355	7.21615	7.41106	7.23286	6.52344	6.76774	7.70075	8.01375	6.77782	6.98949	7.79775	7.332	7.4118	7.42795	7.47028	7.11846	7.44788	6.3773	7.3436	7.24932	7.28607	7.09739	7.18167	7.20321	7.08524	7.29512	7.10584	6.8202	7.04233
223172_s_at	7.76777	7.36915	7.6247	7.33596	7.50858	7.33914	7.59495	7.81635	7.65899	7.57702	8.59121	8.64195	7.64794	9.41013	7.68062	8.12294	9.33055	9.15674	7.99009	8.48357	8.2263	7.54355	7.73829	7.46891	7.78283	8.55641	8.30247	9.15721	8.42097	8.75088	8.70525	8.24372	7.69775	9.62046	7.3842	8.32027	7.9148	7.0522	7.25458	7.50648	7.67448	7.26561	6.93496	7.48099	7.39377	7.42648	7.15086	7.37077	8.50938
223173_at	6.88383	6.15849	6.63192	6.66069	6.84614	6.49108	6.47698	6.19211	6.97959	6.51321	7.12635	6.87685	6.93199	7.11701	6.89317	6.95601	7.12143	6.48291	6.6798	6.86862	6.59554	6.91741	6.78134	6.76123	6.82665	7.48475	6.33394	6.4762	6.708	6.6927	7.06091	6.59017	6.68252	7.11689	6.82597	6.61655	6.83768	6.41412	6.59745	6.9138	6.51273	7.05999	6.5646	7.0973	6.45953	6.71112	6.63041	6.59446	6.86541
223174_at	7.37431	7.59739	7.36445	7.34888	7.5381	7.3039	7.20299	7.69974	7.50084	7.33343	8.0381	7.74406	8.1107	8.33429	7.81019	8.03582	8.33158	8.02743	8.03914	8.14795	8.16693	7.37097	7.66291	7.66652	7.19123	8.59862	7.96156	7.87708	7.34311	7.59058	8.06725	8.15653	7.88447	7.9528	7.89552	7.80933	7.89412	7.14877	7.57736	7.25041	7.78124	7.25992	7.44522	7.37546	7.44847	7.64008	7.29479	7.47676	7.75553
223175_s_at	6.60355	6.96262	6.73685	6.68496	7.02847	6.62456	6.71461	6.62684	7.04871	6.82819	7.10741	6.60605	6.91712	6.71903	7.42827	6.95496	6.70671	7.13761	6.65461	6.77718	6.78527	6.83742	6.8069	6.70904	7.5369	6.76572	6.75145	6.58331	7.0312	6.74339	6.52247	6.78086	7.1135	7.03372	6.76572	6.67173	6.99915	6.58202	6.68189	6.89313	6.85795	6.79722	6.45217	6.83832	6.57411	7.02998	6.75223	6.78804	6.73993
223176_at	5.22193	4.38273	4.98729	5.46315	5.28737	5.73293	5.17324	4.92309	4.89458	5.5676	5.82481	5.72854	7.06199	7.03353	6.72613	6.21295	6.90708	5.80656	5.89537	5.32091	5.36972	5.57259	5.47763	5.67033	5.70007	6.02219	6.44753	6.1699	5.39128	5.85722	6.96835	6.65863	5.61425	5.67286	5.59926	6.23148	5.45887	5.39522	5.459	4.53423	5.15713	4.97422	4.76568	5.28102	5.52428	5.12186	5.59087	5.46357	6.26983
223177_at	7.82703	6.72909	7.76997	8.0704	7.903	8.18149	7.96652	7.10231	7.79959	7.7387	7.59845	7.15968	7.51983	7.98656	7.56714	7.87278	6.97087	7.56015	7.41733	6.47019	7.40524	7.62167	7.95814	8.07359	7.33558	6.77089	7.67517	7.19696	6.75184	6.78003	7.04068	7.65378	8.13033	7.79761	8.183	7.25314	8.0376	7.80035	8.12811	8.02572	7.41364	8.17408	8.16152	8.00465	8.21874	8.36357	8.13852	8.10508	7.21261
223178_s_at	9.07466	8.11718	8.73603	8.63414	8.67606	8.71298	8.38697	7.74526	7.72764	8.09433	8.10709	7.63518	8.15191	8.43919	8.40656	8.2103	7.41503	8.40524	7.59702	6.53376	8.33983	8.21141	8.68792	8.96209	7.22405	8.03568	8.10067	7.60009	7.35534	7.21354	7.40018	7.65794	8.40752	8.52217	9.30941	7.90429	8.65971	8.31098	8.59666	9.0193	8.21633	8.54542	8.76274	8.29912	9.04995	8.72414	8.75002	8.93524	6.97965
223179_at	6.81017	6.32147	6.90694	6.84995	7.08392	6.96577	6.6956	7.29861	7.2424	6.88456	7.42353	7.77957	7.59814	7.5796	7.53304	6.99823	7.85641	7.81168	7.24559	6.94135	6.97233	7.1767	6.96758	7.22774	6.83521	6.85663	7.64702	7.39521	7.22745	6.70526	8.03326	8.23969	7.3079	7.61231	7.00675	7.51805	7.19244	6.57644	7.1897	6.91906	7.2529	7.14218	7.23754	7.20663	7.00855	7.0512	7.05097	6.98971	7.36626
223180_s_at	8.87582	8.27734	8.43685	8.72265	8.9445	8.92916	8.65796	8.56083	8.56436	8.51952	9.22158	8.86545	8.53657	9.13345	8.58838	9.04084	9.38671	9.30685	8.45112	8.62369	8.90192	8.80964	9.22134	8.8146	8.09416	8.64524	9.0554	9.39158	8.76039	8.00398	8.92641	8.53449	8.87191	9.34112	8.96579	8.83484	8.8498	8.60605	8.50855	9.17249	8.43076	9.14073	9.10667	9.05228	9.01529	8.68996	8.84748	9.1203	8.98597
223181_at	6.60356	6.45856	6.26048	6.58408	6.66596	6.6116	6.73264	6.02941	6.31212	6.38839	7.02413	6.31407	6.57323	6.8509	6.3718	6.45691	7.17032	6.59722	6.15009	5.78226	6.54274	6.54274	6.91576	6.3666	6.03352	6.53193	6.71199	6.98368	6.10626	6.01538	6.00288	6.59124	6.9082	6.68815	6.72485	6.3146	6.63076	6.14375	5.90293	6.04849	6.25655	6.62172	6.51828	6.74664	6.72796	6.20737	6.85211	6.51828	6.34057
223182_s_at	9.34503	8.01053	8.58802	8.86196	9.14744	8.32685	7.97615	7.63251	8.45297	8.23737	8.2746	6.28587	7.99872	7.81455	8.1726	7.81937	6.78923	6.40865	7.29966	7.35962	8.07226	8.73071	8.93583	8.6272	8.00019	7.56865	7.20991	6.52048	7.94543	6.49395	6.62425	7.23886	8.26516	8.43487	8.52913	6.47089	8.63043	8.34078	9.31338	9.03567	8.09109	8.74331	8.49533	8.3415	8.20919	9.37417	8.7248	8.84179	7.16568
223183_at	7.9057	7.31813	7.52811	7.72369	8.02734	7.89918	7.77428	7.26671	8.03221	7.96761	7.68975	6.50407	7.01904	6.99079	7.53329	7.60142	6.76869	6.63834	7.54474	7.52644	7.3553	7.47527	7.99519	7.98258	7.84699	7.31728	6.79634	7.00097	6.74775	6.61037	6.66953	6.91875	7.78327	8.09784	7.9378	6.72401	7.90472	7.57349	8.34191	7.91663	7.74862	7.69126	8.0207	7.83778	7.82787	8.37035	7.95483	8.09099	6.55327
223184_s_at	8.29627	7.60469	7.81971	8.13166	8.54872	8.53481	8.24226	7.47378	8.45759	8.18014	7.95357	6.63302	7.4199	7.53407	7.85716	7.92731	6.97567	7.11189	7.6467	7.39717	7.64929	8.05803	8.41894	8.18457	8.32204	7.57433	7.29332	7.1115	6.89384	6.58533	6.93415	7.15516	8.69397	8.2931	8.35713	6.86224	8.21193	7.93336	8.52997	8.69029	7.60784	8.44782	8.59337	8.56626	8.42775	8.79301	8.50288	8.88546	6.96801
223185_s_at	4.14596	4.17961	4.17847	4.3754	4.67897	4.51738	4.44072	4.88968	4.39811	4.57032	4.94439	6.4898	4.80134	5.17214	5.44781	4.84323	4.57974	4.49854	6.10026	6.79276	4.9913	5.04278	5.24912	5.15532	5.34869	5.86261	4.77197	4.81722	4.82783	5.22693	4.86563	4.9734	4.70674	4.65694	4.7726	5.1854	4.50911	4.37616	3.41733	3.82192	3.83697	3.71415	3.64945	3.89712	3.95649	3.59104	4.3128	3.89534	6.67185
223186_at	6.13788	5.93822	6.55198	6.43803	6.35736	5.85582	5.99277	6.29451	6.34472	5.80683	6.39252	6.39259	6.48199	6.83835	6.78261	6.986	7.01101	6.82993	6.9132	6.93695	6.60534	6.36689	5.95467	6.52153	6.58822	6.7416	6.53904	6.41733	6.62132	7.18672	6.72217	6.94219	6.38572	6.80004	6.32864	6.54149	6.11353	6.30636	6.15702	6.16762	6.82878	6.0349	5.75608	6.3199	5.75383	6.37025	6.04066	6.01337	6.90341
223187_s_at	7.74613	7.19909	7.46327	7.82459	7.92815	7.9183	7.91861	7.83249	7.56713	7.71966	8.24602	7.85659	8.29893	8.18374	8.28859	8.94138	8.33768	7.8019	8.40706	8.15139	7.98143	7.90601	7.99713	8.03372	7.12101	8.31828	8.34881	8.28542	7.0878	7.77929	8.49081	8.64733	8.09731	8.29901	8.23027	8.2287	8.47747	7.37313	8.02747	7.43549	8.07437	8.07561	8.27009	8.13345	8.03252	7.91897	8.07718	7.86284	7.50985
223188_at	7.28137	7.45983	7.34649	7.16284	7.12765	6.97712	7.20477	7.0426	7.42317	7.35651	6.76134	7.19209	7.12735	6.99736	7.19236	7.37187	6.8584	7.18027	7.3108	7.25457	7.3952	7.2698	7.00749	7.01679	7.04526	7.43524	6.85069	6.88027	7.31627	7.22695	7.10774	7.36669	7.21138	7.13844	7.15945	7.25396	6.96639	6.94302	7.24963	7.20774	7.05442	7.03553	7.4733	7.10714	7.12487	7.04981	7.20709	7.16983	7.3959
223189_x_at	8.46685	7.63902	8.03954	8.35075	8.05895	7.38407	7.22058	7.63836	7.17116	7.00093	8.86477	8.95377	9.18008	8.83575	9.05798	8.18022	8.89035	8.60973	8.09037	7.69312	7.65372	7.87262	8.27695	8.28137	7.32962	8.78624	8.75744	8.6205	7.48261	8.12199	9.07705	9.39825	7.76021	8.66378	8.22838	9.07949	8.22609	7.24588	7.87366	7.63731	8.49152	7.94939	7.73259	7.21285	7.73989	7.73466	7.82115	7.35393	8.74966
223190_s_at	8.86745	7.62802	8.19053	8.50076	8.44351	7.70466	7.23632	8.0613	7.87318	7.76556	9.12638	9.1726	9.06722	9.01115	8.9621	8.37948	8.88325	9.22443	8.34834	8.20383	8.81588	8.10106	8.5598	8.32945	7.69638	9.12469	8.7465	8.84315	8.78373	8.07358	9.33763	8.96865	8.12116	9.02331	8.29084	8.51555	8.51004	8.1941	7.65615	7.65625	8.4217	8.09548	7.59684	7.5495	8.00369	7.96439	8.00627	8.50854	9.40039
223191_at	8.0483	7.32271	7.82936	7.8641	8.05527	7.71812	7.76024	7.81826	7.69859	7.50572	8.48643	7.98925	7.76844	8.37991	7.34008	7.13946	8.3909	8.48155	7.07307	7.32225	8.04734	8.01815	7.88233	8.05188	6.82029	7.64228	8.22316	8.30911	7.82755	7.16246	7.91208	7.46429	7.93226	8.76065	8.07753	7.11098	8.1678	8.09217	7.4277	8.42685	7.56946	8.36633	7.52866	8.64627	7.99881	7.61489	8.09186	8.18138	8.04456
223192_at	8.39096	8.22605	8.25506	8.02445	8.4923	8.29059	8.18433	8.11749	8.47282	8.32332	8.73003	8.19505	8.35422	8.48582	8.26486	8.47807	8.71483	8.66676	8.3161	7.85263	8.53532	8.45005	8.33722	8.59125	7.87918	8.33687	8.33831	8.54527	8.62169	7.71362	8.49023	8.75602	8.49749	8.48768	8.25892	7.93711	8.5668	7.92026	8.52336	8.47567	8.38372	8.44513	8.49809	8.19906	8.24171	8.53719	8.58691	8.72565	8.03535
223193_x_at	10.3389	9.9835	9.56057	10.1021	10.3822	10.232	10.2177	9.71535	9.91063	10.0061	10.772	10.5387	10.095	10.9656	9.65091	11.3055	11.1569	10.6889	10.8615	10.5127	10.4872	10.4457	10.5092	10.4398	10.0574	11.0643	10.2905	11.129	9.26006	10.5907	10.5203	10.0534	10.5218	11.6348	10.5928	9.30414	10.7161	10.1974	10.2251	10.4343	10.451	10.6459	10.147	10.6391	10.5592	10.4002	10.5514	10.4074	10.4284
223194_s_at	8.26542	7.58979	7.65686	8.19575	7.99683	8.5476	8.0107	7.73474	8.07425	8.00053	7.21241	7.31595	8.18407	8.14045	8.20103	7.71497	8.75366	8.26188	6.96425	7.05428	7.56055	8.09864	8.00128	8.62036	7.41158	6.86223	8.15763	8.37788	7.58393	7.21644	7.69436	7.42503	8.38495	8.0984	8.25985	7.69487	8.46013	7.96581	8.58214	9.04923	7.40404	8.60885	7.95127	8.34992	8.39294	8.49496	8.68128	8.61064	7.65552
223195_s_at	8.97315	8.21701	8.18183	8.71273	8.80806	8.36512	7.91992	7.59448	8.26632	8.22484	8.43955	7.95589	7.83357	8.08692	7.99995	7.59295	7.68777	7.61506	7.15345	8.09098	7.98792	8.38058	8.27857	8.41069	7.8773	7.7659	7.54612	7.77546	7.54346	7.45164	7.54461	7.69352	8.74954	8.33049	8.73841	7.62786	8.57443	8.23408	9.13052	8.94555	8.11052	8.42485	8.48971	8.64591	8.84178	8.96665	9.33388	8.77228	7.40249
223196_s_at	7.71615	6.90069	6.8926	7.40876	7.77886	7.54254	7.39534	7.01554	7.78919	7.55751	6.74392	6.63073	6.58965	6.63819	6.62025	6.76388	7.24625	6.73444	6.51111	6.55276	6.96892	7.39535	7.39921	7.42903	7.30335	6.56299	6.5935	6.31792	6.40415	6.1856	6.52447	6.85866	7.91484	7.24251	7.36447	6.37551	7.41516	7.22431	7.71962	7.58729	6.90629	7.30101	7.1443	7.56118	7.19801	7.83714	7.83898	7.59487	6.77316
223197_s_at	7.03489	7.57436	7.15357	7.49259	7.31633	7.68117	7.67709	7.6355	7.23075	7.51045	8.18918	8.08557	7.87624	8.31867	8.01297	8.11678	8.5416	7.98901	7.94792	7.58278	7.61535	7.63095	7.5989	7.62837	7.79858	7.48488	8.29484	8.31957	7.70459	8.18646	8.05538	7.75138	7.37347	7.79347	7.89496	8.20969	7.84731	7.06778	7.34845	7.21585	7.61994	7.55582	7.7002	7.45023	7.78675	7.72833	7.60495	7.62554	7.54029
223198_x_at	6.83934	6.64567	6.45327	6.65527	6.71433	6.62993	6.55331	6.31809	6.72418	6.59276	7.2603	6.6559	6.99903	7.11365	6.93901	7.07556	7.42607	7.31929	6.93387	7.37798	6.98235	6.64097	6.83372	7.02813	6.78663	7.30611	6.95101	6.95101	6.69037	6.437	7.05211	7.29986	7.31285	7.28716	6.86296	6.44924	7.12144	6.67518	6.34423	6.56776	6.80753	6.84973	6.33478	6.9315	6.64125	6.63595	6.84061	6.50842	7.09834
223199_at	8.62228	7.71362	8.41999	8.63475	8.18501	8.59592	8.91322	8.40602	8.51965	8.54787	8.33148	7.44097	8.40616	8.12399	8.65375	7.95262	8.31388	7.81434	8.53853	8.82608	7.96819	8.58791	8.7387	8.75596	7.70483	8.36731	8.09081	7.97232	8.1043	7.50511	8.25488	9.00013	8.53068	8.57612	8.80243	8.19601	8.64243	8.0956	8.47072	8.2005	8.61599	7.90367	8.11236	8.06792	7.95402	8.52979	8.64204	8.53948	7.95836
223200_s_at	7.46154	7.1532	7.46759	7.2446	7.57087	7.27756	6.8413	7.18376	6.93928	7.06954	7.22523	7.15041	7.4692	7.54324	7.12271	6.85494	7.98453	7.39535	6.98869	6.71645	7.21604	7.21604	7.56598	7.46836	7.07671	8.13113	6.7916	6.5042	7.26675	7.39196	7.29609	7.21449	7.23207	7.15144	7.29112	6.64127	7.1304	7.20044	6.92664	7.13516	7.4461	7.0486	6.91757	7.15398	7.70859	6.97281	7.54508	7.52366	7.10099
223201_s_at	5.46091	4.96086	5.67593	5.58971	5.83754	5.80703	5.44714	6.30287	5.87477	5.74961	5.95643	5.10106	5.75266	5.27959	6.02549	5.77952	5.30912	5.73834	5.59717	5.37152	5.80673	5.58253	5.63033	5.60092	5.456	5.6776	5.37029	5.60925	5.64347	5.3238	6.00751	5.24919	5.94578	5.7518	5.63724	5.71175	5.69888	5.58729	5.97513	5.69192	6.62857	5.74656	5.84893	5.67675	5.68667	5.93179	5.74711	6.16003	5.50697
223202_s_at	6.89994	7.2121	7.35772	6.95962	6.82869	6.83886	7.10367	7.46539	7.26507	7.08498	6.83868	6.48808	6.8719	6.41935	6.87594	6.89544	6.45482	6.36792	7.12858	6.885	6.69364	7.35732	6.87027	6.80775	7.06449	7.13115	6.68095	6.60339	6.77965	6.9379	6.81403	6.57544	6.47441	6.709	6.91031	6.96557	6.91031	6.80639	7.10152	7.38844	7.15845	7.41388	7.07972	7.15581	7.2818	7.26203	7.16709	7.13159	6.62935
223203_at	8.8326	8.81909	8.69005	8.89846	8.67957	8.81596	8.42167	8.99371	8.8318	8.3064	9.29576	9.48729	9.38278	9.42578	9.32744	9.65885	10.1687	9.91816	9.38236	10.0723	9.70644	8.71418	9.19541	8.99093	8.99995	9.51027	9.57397	9.54763	9.42125	9.31979	9.94231	9.48471	8.93491	9.3781	8.5834	9.58829	9.20028	8.0079	8.95935	8.81009	9.23932	8.8934	8.86946	8.94021	8.80721	8.53564	8.87074	9.0152	9.16992
223204_at	6.66275	5.61027	5.38961	6.36818	6.12127	6.48631	5.62008	6.46069	5.38902	5.6541	8.29055	8.54082	9.22822	9.75695	9.54715	8.64902	9.07068	9.87495	7.88851	6.99863	7.84382	6.42978	6.55075	6.64502	6.16782	7.95282	9.45494	9.05823	9.28472	6.88911	9.57556	9.13118	6.99108	8.05764	7.53086	8.88602	7.7403	5.84909	6.28172	6.57881	7.54137	7.04486	6.4049	6.87601	6.0465	6.46959	5.7014	6.46787	8.43993
223205_s_at	8.06235	8.06004	8.08816	8.14496	8.08092	7.99781	8.29243	8.2758	8.18275	8.11357	8.26502	8.00073	8.10967	8.18164	7.9275	8.19601	8.13596	7.82224	8.16543	8.22404	8.20609	8.18466	8.0412	7.95324	7.76298	8.27074	8.24221	7.84054	8.35328	7.83514	8.08285	8.37859	8.15741	8.28834	8.04091	8.35812	8.061	8.05613	8.27595	8.43694	8.38089	8.20398	8.06617	8.04664	8.00249	8.21979	8.17095	8.0358	7.92835
223206_s_at	7.66724	6.93936	7.15419	7.55149	7.54134	7.82526	7.47176	7.68475	7.76874	7.58564	8.17836	8.18308	7.48592	7.97601	7.24306	7.50768	7.90393	7.47321	7.57177	8.10875	7.51069	7.76643	7.60817	7.66804	7.46879	8.90449	7.18554	7.35597	7.46216	7.54463	7.61823	7.49866	7.9715	8.45164	7.62248	7.4554	7.64394	7.33466	7.76293	7.18536	7.39164	7.52644	7.47648	7.76433	7.46923	7.80969	7.90823	8.20761	7.45151
223207_x_at	9.54251	9.30919	9.09023	9.25377	9.48515	9.19068	9.35136	9.42114	9.32523	9.30198	10.6346	10.3189	9.90162	10.5581	9.94847	10.0861	10.7074	10.5535	9.17754	9.59749	9.69205	9.86192	9.79775	9.78871	9.16765	10.0262	10.4024	10.5583	9.18763	9.17681	10.2938	9.95522	9.92431	10.8534	9.92431	9.64641	9.8468	9.7146	9.58858	9.93979	9.72628	9.86955	9.48154	10.1917	9.59652	9.4235	9.58997	9.16304	10.2
223208_at	7.54492	7.08433	7.32214	7.03627	7.45381	7.38415	7.39441	7.51076	7.49381	7.76908	7.42606	7.32719	8.23697	7.84547	7.92043	7.86824	7.81984	8.08101	7.71839	7.71302	8.07399	7.60305	7.68837	7.42361	7.12627	7.67935	7.54415	7.80731	7.84088	7.17052	7.87302	7.70704	7.12097	7.74482	7.29464	8.25368	7.79314	7.31753	7.11691	7.37681	7.56162	7.36781	7.0873	7.42917	7.2303	7.43513	7.20787	7.17949	7.31428
223209_s_at	8.54615	8.29764	8.17448	8.68835	8.75957	8.77338	8.67472	8.65054	8.57183	8.53025	9.32354	8.37591	9.18222	9.23359	9.41045	9.37516	9.46714	9.19276	9.25763	9.96539	9.16882	8.86725	8.9859	8.6469	8.24662	8.53899	9.24726	9.69451	8.4422	8.86906	9.45367	9.68855	8.93817	9.37491	8.99739	9.19851	9.28155	8.69457	8.74466	8.32411	8.98413	8.8329	8.71387	9.00008	8.7431	8.72595	8.80192	8.46919	8.68815
223210_at	7.58528	6.5609	7.3634	7.51585	7.50167	7.3143	7.1435	6.82499	6.7956	7.11704	8.23126	8.00444	7.82367	8.41213	8.11468	6.81686	8.43754	7.78706	6.54114	6.68083	8.00795	7.33032	7.75741	7.60615	6.15702	7.55466	7.74083	8.20266	7.47876	6.37822	8.30681	7.87325	7.31979	8.11054	7.95053	6.9096	7.54877	7.50321	6.92712	6.77382	7.48472	7.52425	7.48447	6.01776	7.54307	7.21381	6.69901	7.36081	8.09211
223211_at	8.4605	7.05493	7.80408	7.95715	8.31856	8.4833	8.02009	7.51903	7.92761	7.58909	7.96549	6.54855	7.27674	7.28903	8.06054	7.49712	7.28295	7.38145	6.93531	6.49405	7.59873	7.67354	8.0132	8.06806	7.79227	7.42152	6.94367	6.95642	7.10763	6.5507	6.894	7.33826	8.41285	7.17448	8.36209	7.02659	8.28756	8.07809	8.43242	8.43157	7.77926	8.58717	8.7063	8.86101	8.74625	8.56458	8.99229	8.56115	6.18916
223212_at	7.90408	7.71475	7.54504	7.74809	7.94947	7.82778	7.76447	7.90778	7.82013	7.8278	8.0351	7.51363	7.7631	7.59972	7.6503	7.4761	7.88871	7.84685	7.6907	7.06352	7.56956	7.67228	7.83798	7.64453	7.60501	7.87029	7.8009	7.95898	7.4839	8.0144	7.55092	7.52379	8.13482	8.41069	7.76469	7.08041	7.76947	7.47136	8.2522	7.81978	8.10636	7.91593	8.04637	7.95326	8.09083	8.315	7.99902	7.84954	7.55032
223213_s_at	8.39887	7.94123	7.34725	8.36723	8.58768	7.85442	7.5022	7.84056	7.49062	7.84567	7.34592	7.20311	8.64645	8.25498	7.79116	7.36825	8.58652	8.64161	6.63609	7.57739	8.20305	7.91081	8.1118	7.88716	7.4819	7.34756	8.39352	8.48088	7.42913	6.57383	8.44741	7.62968	7.90023	7.47173	8.36779	7.54138	8.45679	7.64937	7.49873	7.44718	7.88912	7.58168	7.80162	7.75722	8.15393	7.78976	8.27484	8.19942	7.97958
223214_s_at	5.70157	5.42205	5.51085	5.36118	5.79702	5.48637	5.40279	5.18079	5.11984	5.40022	5.68075	5.42085	6.24327	6.0106	5.89581	5.24789	6.83116	6.26886	4.72492	5.40303	5.63437	5.6254	5.79314	5.70099	5.60695	4.93748	6.63303	5.89034	5.24688	5.07778	6.23991	5.72293	5.80077	5.65995	5.77758	5.35936	5.65995	5.20114	5.46441	5.31222	5.87139	5.579	5.61779	5.92058	5.38526	5.58364	5.86451	5.3504	5.58592
223215_s_at	8.23201	7.72581	7.91311	8.32655	8.58396	8.73798	8.61805	8.33089	8.19276	8.47608	9.17941	8.97673	8.68355	9.39195	8.88576	8.50469	9.7771	9.12499	8.28155	8.2321	9.0167	8.498	8.68541	8.72565	8.10486	8.3966	9.26908	9.26424	7.52235	7.91948	8.75939	8.51199	8.93972	9.25861	9.20835	8.41618	9.2619	8.19176	8.69413	8.77902	8.5734	8.90476	8.79997	9.14655	8.8181	8.72934	8.54764	7.92079	8.5785
223216_x_at	8.33464	7.91317	8.00633	7.75633	8.46716	7.3329	6.91255	7.06721	7.05436	6.98939	10.4693	11.0175	10.3917	11.0893	10.4049	9.65293	10.9755	10.7145	9.54451	8.1942	8.33666	8.23892	8.23797	8.39907	7.73406	9.94329	11.3155	10.9635	9.15254	9.75178	9.68023	10.1593	8.7588	11.6044	8.45388	10.5147	8.71268	7.76357	7.79659	7.47604	7.71595	7.06136	7.19481	7.08048	7.41863	7.93578	7.40997	7.38696	10.6196
223217_s_at	8.80021	7.35336	8.74677	8.89639	8.84436	7.25809	8.25009	8.02816	7.32438	6.82791	9.44386	8.53628	8.79672	8.80209	8.41091	7.75134	8.5143	8.06208	9.60215	9.40169	9.79356	8.30466	8.16041	8.71697	8.70594	8.74607	7.38958	7.35462	7.90208	9.32152	8.22921	9.84035	8.61555	7.81598	8.2018	7.47892	9.34304	9.76407	8.73696	7.82725	10.315	8.19466	7.63196	9.07281	9.266	8.73024	8.21331	8.3224	8.15101
223218_s_at	8.59412	6.40878	8.0911	8.69121	8.09797	6.80934	7.87044	7.83397	6.73177	6.75104	9.50966	8.06594	8.16795	8.42715	8.09578	7.52177	8.459	7.82682	9.33866	9.73881	10.3022	7.77429	7.99958	8.65393	7.37501	8.77079	6.9553	7.01336	7.74522	8.36082	8.1984	9.27428	7.98516	7.96113	8.02329	7.00011	9.50747	9.87797	8.05775	7.64306	9.58049	7.79709	7.30771	9.24169	8.656	8.59931	7.59243	8.3877	8.37896
223219_s_at	6.02869	5.49256	6.02606	6.31767	6.0244	6.34016	5.99627	5.9386	6.22774	6.17223	6.82908	6.10039	6.64421	6.18752	7.06263	6.12019	6.21081	6.14375	5.9861	5.99472	6.28176	6.56977	6.13719	6.28176	6.41955	6.52109	6.12258	6.26128	6.10457	5.94628	6.83682	6.24894	5.79008	6.20336	6.082	6.01168	5.99246	6.02074	6.14686	5.49334	6.23803	6.22316	6.19473	6.24236	6.27611	6.25038	6.38423	6.36396	5.73131
223220_s_at	6.71994	6.67539	6.0147	6.78418	6.38927	6.62971	6.54541	6.40969	6.47051	6.67885	8.91492	8.37786	7.87384	7.94343	8.32499	8.24214	8.0956	7.51741	7.83818	8.14885	7.89829	6.97264	7.18088	6.89143	6.85507	8.08825	8.0324	8.05291	7.36223	7.33634	8.16241	7.95406	7.16084	8.14991	7.47192	7.54372	7.49748	6.38519	6.67366	6.27401	7.21391	6.98277	6.58899	6.69715	6.8934	6.86495	6.70824	7.02496	7.31935
223221_at	6.29355	7.0163	6.44175	6.71077	6.70973	7.04554	7.30341	6.49737	6.94509	7.02168	6.81903	6.53119	6.4318	6.60036	6.67505	7.28253	6.86328	6.4337	6.84131	6.63794	6.72241	7.04399	6.9044	6.78617	7.03897	6.78458	6.73867	6.72201	6.00974	6.06717	6.31628	6.63497	7.23921	7.24309	6.92356	6.38417	6.83712	6.64652	7.15235	6.51291	7.29266	7.07685	7.18524	7.04948	7.24914	7.44502	7.21619	7.10817	6.28439
223222_at	6.24238	6.38738	6.45346	6.25914	6.32481	6.31256	6.47347	6.62379	6.50514	6.44487	6.51936	6.47862	6.4488	6.28868	6.61885	6.81918	6.42552	6.89169	6.70123	7.16545	6.50345	6.16969	6.32195	6.2655	7.09556	6.56467	6.49678	6.44566	6.96906	6.96573	6.66617	6.69334	6.37988	6.51759	6.40244	6.54385	6.20837	6.3624	6.46801	6.38701	6.65799	6.52722	6.04301	6.60372	6.51617	6.31839	6.43043	6.54546	6.80156
223223_at	7.90974	7.83287	7.82222	8.08862	7.98679	8.07147	7.87561	8.1707	7.95407	8.07375	8.71612	7.80403	7.76121	8.20638	7.67558	8.34429	8.32836	8.42594	8.11921	7.97229	8.04509	8.46601	8.33821	8.05924	7.5294	7.84407	8.73354	8.50037	7.35925	7.36014	7.86181	7.91156	8.23908	8.19306	8.43535	7.98525	8.42999	7.64786	8.50618	8.08671	8.57042	8.04676	8.33169	8.25309	8.54862	8.64159	8.30151	8.10122	7.4084
223225_s_at	4.25518	4.07935	4.38485	4.40313	4.28493	4.45817	4.76511	4.3438	4.42766	4.59216	4.81901	4.71425	4.26949	4.5982	4.59132	4.75044	4.49095	4.06121	4.30799	4.4332	4.22307	4.68367	4.65198	4.73547	4.52062	4.34547	4.39415	4.48202	4.26252	4.3465	4.39415	4.70644	4.39415	4.41523	4.45667	4.25547	4.33378	4.55019	4.09996	4.13651	4.40708	4.27811	4.21941	4.53706	4.26289	4.33652	4.30134	3.72986	4.85038
223226_x_at	7.09242	6.05983	6.95525	6.6939	6.84692	6.69859	6.58366	7.24397	6.60039	7.05528	7.87905	7.69257	7.75817	7.74007	7.37793	7.36909	7.68731	7.45061	7.27843	7.36396	7.41747	6.94636	6.3902	6.77255	7.36881	7.86952	7.35933	7.21745	8.12181	7.82253	8.0576	7.59119	6.8552	7.40048	6.36862	7.2478	7.28278	6.4971	7.3536	6.89198	7.77344	6.6426	6.5276	6.94881	6.57895	7.0977	6.5835	6.9148	7.24667
223227_at	7.90227	7.61988	7.27978	8.08476	7.84842	8.1727	7.84857	7.94882	7.71553	7.60218	8.25861	8.28442	8.02333	8.14174	7.8484	8.39439	8.6429	7.97347	7.65972	6.84358	8.20694	8.0226	8.33128	8.04835	7.35574	8.19841	7.71306	8.03142	7.04189	6.91016	8.08864	8.01249	8.44924	8.01249	8.35393	7.51623	8.45558	7.55913	7.91863	7.64516	7.9922	8.13936	8.25615	8.1613	8.33396	7.7608	8.29501	8.48864	7.25078
223228_at	8.76274	8.47396	8.41928	8.37929	8.95664	8.67955	8.57454	8.85782	8.72491	8.36472	9.12241	8.35379	8.79054	8.77681	9.0266	8.95187	8.8049	8.94321	8.87508	8.55878	9.02579	8.80406	8.69195	8.72352	8.43946	8.74842	8.82091	8.74842	8.91807	7.91522	9.10053	8.68411	8.74842	9.39201	8.66666	8.74842	8.7339	8.72305	8.53582	8.69126	8.96033	8.72543	8.558	8.81482	8.55678	8.72543	8.53433	8.56321	8.56294
223229_at	5.07699	5.62005	5.2665	5.29371	4.99685	5.26907	5.33799	4.52244	5.46178	5.54197	6.33554	5.48435	4.94497	5.16904	5.12005	6.13747	4.90427	5.35898	5.89607	5.53562	5.40516	5.40516	4.98963	5.10365	5.45404	5.71713	5.32319	5.43934	5.13804	5.98316	4.84008	6.06945	5.35998	5.84514	5.34971	5.14221	5.6061	4.97068	4.99819	5.11197	5.18925	5.31257	5.38484	5.23518	5.39566	5.10937	5.23606	5.29598	5.56791
223230_at	6.69607	6.4455	6.51914	7.14141	7.20022	6.77546	6.80514	6.85929	6.68856	6.71098	6.99935	6.586	7.12246	7.19898	6.7159	6.67342	7.29334	7.56333	6.52742	6.46157	6.88527	6.94907	6.77277	6.93414	6.65828	6.53035	7.1224	7.48129	6.47105	6.78697	6.71185	6.70817	6.58131	7.12474	6.84805	6.98606	7.08915	6.5962	6.69178	6.88021	6.93869	6.77257	6.90957	7.09469	6.91114	6.95617	6.94845	7.03445	6.38054
223231_at	7.67572	7.15571	6.97593	7.71792	7.80811	7.84723	7.72532	7.56448	7.41411	7.48537	7.64463	8.40792	7.96857	8.32494	7.17653	7.64712	8.63675	8.43529	8.11069	7.94144	8.13461	7.57136	7.91054	7.81276	6.70747	7.83614	8.38624	8.49922	6.89819	8.1901	8.33349	7.43767	7.88475	8.41588	8.06152	7.44792	8.22989	7.76565	7.27525	7.94258	7.61324	7.76888	7.97175	7.96301	7.68321	7.76741	7.50571	7.66635	7.88549
223232_s_at	8.10265	7.54958	8.39344	7.5321	7.95691	6.71298	6.80394	7.37856	7.36219	6.68022	6.22382	7.7394	6.0209	7.05409	6.09547	5.763	5.15927	5.71461	5.7172	6.49691	6.71415	7.20424	7.85421	7.23038	6.47831	6.00881	7.07115	6.07804	5.62156	5.98707	5.59638	5.8714	7.74988	6.87324	7.33998	6.08957	6.91908	7.70066	8.25385	7.30251	8.66282	7.11579	7.78821	7.11382	8.5293	8.24782	8.46438	8.63502	6.12496
223233_s_at	6.94069	6.9466	6.7717	7.17592	7.3327	6.50271	6.52386	7.21239	7.11124	6.53652	5.71674	7.27727	6.34684	6.99454	6.39928	6.62871	6.07034	6.66587	6.21054	6.94472	7.1171	7.2484	7.24725	7.30261	6.34631	5.99723	6.98326	6.11017	6.15024	5.60799	5.42298	6.42801	7.70836	6.57871	7.20003	6.10681	7.28772	7.34231	7.59385	7.58201	7.64688	7.43241	7.46252	7.67614	8.04488	7.41543	8.07332	8.03147	6.11659
223234_at	6.3949	6.61829	6.8449	6.72891	6.42075	6.8139	6.82152	6.68819	7.06474	6.85767	7.41042	7.07696	7.01279	6.68919	6.65042	7.04567	6.7116	6.49432	6.89431	7.90489	6.55059	6.93463	6.79981	6.798	7.18229	7.50034	6.67885	6.65606	6.60484	7.96612	7.13067	7.02217	6.5757	6.68884	6.75121	7.1239	6.4777	6.7213	6.44342	6.068	6.83316	6.37574	6.8028	6.61405	6.70824	6.69332	6.93057	6.80581	7.45816
223235_s_at	7.08265	4.68152	5.63651	4.76219	5.38419	5.07389	5.09153	6.55053	5.3727	5.58559	5.44034	4.62967	7.06913	6.28926	5.6133	7.41028	7.16399	6.34479	6.35209	5.72652	7.65528	5.17777	4.90415	5.85985	5.8306	6.60465	4.94309	5.08701	7.03679	6.23026	8.04096	8.38173	4.8729	4.94349	5.62276	5.4176	5.93534	5.22422	5.49674	4.51279	6.42669	5.71003	4.42051	6.05688	5.66099	4.94296	6.11547	5.41941	7.30238
223236_at	7.49074	7.01683	7.21939	7.89883	7.87681	7.54587	7.33864	7.57017	7.22861	7.27632	8.275	7.90287	8.21166	8.42304	8.19902	7.758	8.77593	8.19623	7.88779	7.1055	8.06303	7.6952	8.03566	7.80711	7.05363	7.89597	8.0629	8.36057	7.27103	7.44452	8.24571	8.35959	7.67906	7.77579	7.92818	7.83146	7.94842	7.73861	7.36651	7.15245	7.82725	7.51722	7.65077	7.56368	7.64976	7.51111	7.48637	7.84279	7.93947
223237_x_at	7.04796	6.85197	7.12308	7.06737	7.11912	7.27849	7.42417	7.20803	7.25543	7.38885	6.90885	7.06132	7.09383	7.09732	7.06885	7.31507	6.84445	6.95227	7.35856	7.21951	7.1226	7.17472	7.16835	7.066	7.04805	7.4645	7.09007	7.11887	7.21691	6.87547	7.23747	6.817	7.22371	7.13384	7.13648	7.06345	7.08282	7.00987	7.52006	7.25523	7.24891	7.31484	7.29738	7.38272	7.27126	7.43585	7.1251	7.26146	6.84494
223238_s_at	7.71459	7.26587	7.32429	7.74535	7.72789	7.39293	7.17555	7.42523	7.11983	7.06657	8.22857	6.90734	7.75233	7.50572	7.56914	7.5507	8.02856	7.79503	7.44511	7.04138	7.86285	7.69398	7.63599	7.54241	6.64571	7.60458	7.51524	7.34954	7.63911	6.66443	8.37737	7.73006	7.31837	7.5249	7.73868	7.39343	7.75388	7.0937	7.15662	7.40517	7.47807	7.50275	7.34184	7.4609	7.38977	7.53846	7.4536	7.38483	7.4413
223239_at	7.67929	6.88055	7.46562	7.51291	7.76769	7.62555	7.51683	7.43396	7.161	7.41936	8.93405	7.48166	7.95252	7.63921	8.02255	7.65497	8.07528	8.22032	7.45985	7.79338	8.27026	7.58614	7.92287	7.82693	6.66583	7.97913	7.57461	7.96235	7.73991	6.53785	7.85254	7.88506	7.99156	8.34761	8.26409	7.2957	8.29935	8.03838	7.64095	7.49538	8.45726	7.53558	7.77021	7.96901	7.91919	8.13992	7.47925	7.57747	7.77003
223240_at	7.35182	7.38201	7.24818	7.45403	7.63373	7.48038	7.3349	7.34917	7.23963	7.21193	7.83134	7.70133	7.46274	8.00422	7.56961	7.41033	8.22958	8.23532	7.36524	6.71273	7.50948	7.61095	7.52795	7.40688	7.26749	6.91526	7.92112	8.17977	7.33727	7.17138	7.4609	7.4843	7.49537	8.13908	7.85341	7.36807	7.60984	7.13176	7.43983	7.51467	7.41523	7.40351	7.83293	7.6867	7.81978	7.52432	7.37582	7.35431	7.71084
223241_at	5.15448	4.49898	5.488	4.89885	5.28825	5.32727	5.04192	5.29389	5.31822	5.11917	5.63107	5.36932	4.96681	5.61274	5.05546	5.4942	5.41869	5.24873	4.89325	5.26456	4.87421	5.07224	4.97531	5.30699	5.99136	5.19596	4.82075	5.17491	5.7572	5.6604	5.19596	5.49237	5.19596	5.55496	4.8197	5.10202	5.12549	5.04655	4.97542	5.18357	4.75227	5.20269	5.19472	5.17129	4.92065	4.75169	5.00256	5.00066	5.79387
223242_s_at	6.5626	5.9141	6.23253	6.73658	6.46491	6.60708	6.66013	6.55908	6.42786	6.20078	7.44355	7.01095	7.12878	7.28103	7.58603	7.08446	7.55223	7.22918	7.14442	6.68996	6.93647	6.48991	6.56452	7.00334	6.41538	7.04093	7.38627	7.02571	6.57788	6.25818	6.95022	7.72487	7.00761	7.39747	7.04678	7.23044	7.03555	6.23153	6.69432	6.19901	6.85921	6.75716	6.64442	6.80515	6.57019	6.71631	6.18842	6.21806	6.8084
223243_s_at	7.56683	6.01346	6.57946	7.21794	7.12927	7.32927	7.17006	7.07611	6.80622	7.2444	7.53228	7.05154	7.5742	7.14591	7.22598	7.21448	6.94863	6.90476	7.37664	7.15565	7.01037	7.09694	7.22209	7.11127	6.21401	7.26484	7.63757	7.39744	6.74025	7.39517	8.06667	7.1216	6.72343	7.1439	7.25304	7.72114	6.69854	6.78084	6.87805	6.04636	7.13559	6.93355	6.7451	6.68764	6.78842	7.14343	6.89554	6.91342	7.73034
223244_s_at	10.5062	10.3167	10.045	10.3294	10.7542	10.4081	10.2398	10.3534	10.2415	10.402	10.8201	11.0942	10.6255	10.7812	10.519	10.6738	11.0557	11.1326	10.3883	10.981	10.7316	10.6295	10.6654	10.524	10.4581	10.439	11.0032	11.3291	10.0827	9.97544	10.6645	10.533	10.9319	11.0384	10.6937	10.5039	10.7899	10.2986	10.2523	10.5491	10.6458	10.9175	10.6824	10.8729	10.4032	10.3708	10.4315	10.3819	10.7204
223245_at	7.08139	6.58365	6.34902	7.29938	6.9625	6.85936	7.05554	6.38659	7.23974	6.75581	6.25439	6.51913	6.09102	6.51802	6.43622	6.9278	7.01612	7.02312	6.74538	6.64042	6.89736	6.95067	6.98137	6.74871	6.16635	6.85406	6.95047	6.55304	6.57798	5.97802	6.83646	6.60055	6.95163	6.84208	7.06071	5.80386	7.10762	6.9415	7.05318	7.2592	7.01722	7.07111	6.75945	7.3	7.2412	7.1476	6.84309	6.87697	6.60978
223246_s_at	6.06558	5.98052	5.88291	5.89318	6.40839	5.71184	5.97164	5.60064	5.77927	5.44734	5.12676	5.52371	5.54184	5.53109	5.43245	6.02313	5.40174	4.97594	5.03013	5.15659	5.21702	6.21104	5.42938	5.55339	5.42938	5.74685	5.28016	5.26173	5.23408	5.37711	5.24394	5.89368	6.105	5.88117	6.23747	5.3963	5.6331	6.17998	6.07386	5.84685	6.14926	5.82166	5.6994	5.56519	6.23396	5.89466	6.18091	6.18721	5.38233
223247_at	7.40568	7.69078	6.89234	7.3427	7.24455	7.42562	7.40348	7.0241	7.10034	7.06108	7.90106	7.75382	8.17218	7.49852	7.61058	8.48057	8.22692	7.96596	7.72069	7.94036	7.6972	7.5797	7.60103	7.31812	7.49166	8.07064	7.80883	8.13523	7.16707	7.60877	8.19127	8.14243	7.61046	7.7066	7.33475	7.71785	7.65612	7.05493	6.96439	7.23093	6.85944	7.02197	7.11059	7.38163	7.36138	7.24526	7.35123	7.00414	7.60969
223248_at	5.98233	5.41471	5.63945	5.84199	5.89658	6.11647	5.81422	5.76578	5.75636	5.56449	5.74393	6.1134	6.39407	6.08379	6.22463	6.29889	6.32953	5.94784	5.65137	5.60249	6.03643	5.94057	5.95887	5.77631	5.96325	6.42342	5.72898	5.74562	5.85505	5.8205	6.46147	5.96085	5.96104	5.93932	5.92321	5.79987	5.93897	5.56616	5.47208	5.5143	5.8148	5.86861	5.55776	5.78062	5.77288	5.69328	5.86506	5.62223	5.94438
223249_at	7.54094	6.64605	7.25434	7.5648	7.80212	7.70658	7.76464	7.40915	7.20891	7.23214	7.63715	7.86095	7.42142	7.8959	7.66092	7.46742	8.21107	7.6408	7.29864	7.34684	7.61718	7.54878	7.6495	7.46271	7.36123	8.1355	7.88396	7.84656	7.13949	7.24651	7.45218	6.75025	7.49626	7.86371	7.8943	7.40693	7.58743	7.26559	7.79167	7.26453	7.24201	7.6774	7.60874	7.78509	7.78688	7.91966	7.77163	7.3503	7.88694
223250_at	7.80229	7.65038	7.69991	8.04071	8.0063	8.08572	7.95544	7.87432	7.68549	7.79222	8.72349	8.70507	8.34854	8.41205	8.53573	8.34471	8.98168	8.38722	7.78662	7.55592	8.03666	8.11597	8.1005	8.03022	7.4136	8.01387	8.93307	8.87613	7.31469	7.67734	8.69194	8.36614	8.50022	8.51871	8.58637	8.47389	8.10529	7.375	8.14172	7.91285	8.05322	8.11351	8.21964	8.00537	8.30951	8.20587	8.18926	8.19635	8.43309
223251_s_at	7.56427	7.06441	7.1871	7.61332	7.57381	7.21153	6.64533	7.55323	7.04757	7.16124	8.03326	8.40769	7.70115	8.37554	7.38259	8.26651	8.60333	8.40211	7.87679	7.361	8.68375	7.32912	7.59338	7.47332	6.90896	7.90192	7.75749	7.80082	8.60984	7.57243	8.38125	7.93426	7.3849	7.81936	7.12598	7.91821	7.93489	7.58395	7.44518	7.35257	7.81143	7.26033	7.38691	7.56182	7.52615	6.9473	8.0346	7.71881	7.46118
223252_at	7.47392	7.33802	7.53422	7.18045	7.44366	7.32213	7.12133	7.36834	7.31417	7.40558	7.42971	7.44683	7.22323	7.46095	6.69528	7.05418	7.32055	7.19403	7.12661	7.49345	7.34801	7.31213	7.31213	7.14085	6.84197	7.35672	7.18967	7.20814	7.50997	6.84892	7.5169	7.34348	7.56858	7.26402	7.46667	6.91337	7.59165	6.8246	7.40645	7.77082	7.27433	7.47102	7.37916	7.50228	7.47292	7.47517	7.4058	7.51588	7.33641
223253_at	7.38975	7.41706	7.05909	7.67081	7.62501	7.82429	7.96455	7.53405	7.38113	7.46586	8.3359	8.36623	7.71149	8.79346	8.38474	9.41024	8.95761	8.41078	8.40772	8.82096	8.54233	7.68633	8.09499	7.43889	7.177	8.90695	8.40918	9.12216	7.07617	9.29591	8.25038	7.96038	8.25099	8.81639	8.31727	8.15396	8.4147	7.19694	7.79045	7.3502	8.04091	7.80202	7.63668	7.88531	7.9176	7.87872	7.56798	8.0668	8.65549
223254_s_at	6.74539	6.22393	6.78605	6.6255	6.26634	6.13947	5.83456	5.80547	5.92836	5.85726	7.35336	7.16601	6.89431	7.20629	6.71717	6.196	6.70847	6.40015	5.99027	5.51755	6.87649	6.39095	6.80709	6.46091	6.20099	6.74243	5.99331	6.1229	6.20088	5.96124	6.62992	7.29015	6.41372	6.16736	6.78522	6.11247	6.5682	6.07015	6.31157	5.44838	7.05882	5.96549	5.80107	5.32495	6.29164	6.07229	6.05419	6.16508	6.83404
223255_at	5.54359	5.5208	5.07171	5.40696	5.13723	5.15958	5.44364	5.54649	5.45429	5.38879	5.93954	6.1088	6.18178	5.75073	5.9218	5.4696	6.12393	5.76789	5.1107	5.43964	5.48508	5.53077	5.37759	5.54771	5.62229	5.3016	6.18126	6.2438	5.62778	5.54398	5.74024	5.82198	5.34027	5.4274	5.65729	5.70321	5.474	5.55034	5.04598	5.45145	5.73628	5.22714	5.21306	5.39402	5.5866	4.9269	5.17692	5.23926	6.58868
223256_at	5.70429	6.16699	5.87781	5.98751	5.61464	6.09646	6.25828	6.06678	5.854	6.11866	6.20274	6.51228	6.03623	6.47775	6.21022	6.09348	6.92291	6.46026	6.17028	6.06897	6.02378	6.16059	5.9694	6.23901	5.75462	6.06467	6.68401	6.25228	6.04958	5.84692	6.56733	6.24055	6.12098	6.08116	6.46209	6.06571	6.12145	5.70437	6.17537	5.85731	6.25413	5.86153	6.1505	6.17138	6.30936	5.84368	6.12692	5.56396	6.56124
223257_at	3.93885	3.96372	4.01716	4.04131	3.88829	3.89432	3.62727	3.79356	3.70402	4.00651	4.758	5.02043	4.30026	4.71406	4.64112	4.03865	5.34684	5.28808	3.86496	3.89263	4.43007	4.46192	4.41953	4.43786	4.15095	4.19868	4.89217	4.30961	4.08594	3.99483	4.69262	4.27156	4.45403	4.32575	4.28709	4.11886	4.24126	3.57321	3.90117	3.63187	4.49352	3.3502	3.99214	3.72099	4.02193	3.88969	3.67901	3.70781	5.12074
223258_s_at	4.93594	4.62929	5.59128	4.81902	5.01969	5.4004	5.40794	5.75532	5.0187	5.10087	5.43113	5.74204	5.83495	5.48132	5.19326	5.25575	5.42692	5.07491	5.27031	5.46917	5.38107	5.24695	5.30836	5.40952	4.96182	5.11149	5.5886	5.28397	5.08813	5.28858	5.12174	5.475	5.49455	5.37423	5.7732	4.86993	5.37513	4.64427	5.39981	4.59026	5.33851	5.09561	5.31243	4.97103	5.44976	5.18521	5.07461	4.96646	5.8856
223259_at	8.48674	8.46061	8.23537	8.43284	8.36252	8.33415	8.23896	8.45581	8.40135	8.17591	8.13617	7.72806	8.34141	8.04797	8.01472	8.43864	8.00232	7.78631	8.0994	7.77892	8.22314	8.54606	8.44202	8.39516	8.20024	8.19459	7.67522	7.69357	7.86893	7.81778	8.03729	8.30324	8.44294	8.01591	8.39828	7.87487	8.34535	8.31305	8.32552	8.38438	8.11772	8.431	8.38452	8.59481	8.40709	8.38093	8.6468	8.81252	7.59009
223260_s_at	5.7396	5.98953	5.84939	6.26762	5.88239	6.32533	6.3834	6.31271	6.34824	6.30463	5.82588	6.76223	7.01058	6.89219	6.52831	7.02091	6.60571	5.91524	6.4303	6.66886	6.23677	6.12892	6.08266	6.30645	6.90661	6.24111	7.11459	6.73765	6.22875	6.52956	6.35566	6.50386	6.28332	6.45182	6.20814	6.57257	6.01155	6.08302	5.99815	5.85954	6.2908	5.99526	6.35256	6.20837	6.6907	6.34258	6.26934	6.23468	6.78261
223261_at	6.28606	5.34374	5.02642	6.2125	5.74564	5.69187	5.78838	5.60517	5.46546	5.74237	6.04362	6.50723	6.34864	6.45168	6.15173	6.3936	6.3314	6.28946	5.79709	6.09525	5.94616	5.65356	6.01003	5.77264	5.60092	6.04258	6.32452	6.80567	5.83521	5.62235	6.97228	6.08239	5.67463	5.95328	5.88119	6.23605	6.07152	5.3768	5.6274	5.33101	5.92829	5.26961	6.04946	5.58129	6.06139	5.77393	5.41588	5.47049	6.36797
223262_s_at	7.02443	6.7903	6.76064	6.94499	6.72816	6.64143	6.65734	6.59431	6.46992	6.52072	6.79997	6.74579	6.81373	6.59594	6.74436	6.42773	6.69874	6.72258	6.58237	6.57283	6.73938	6.62387	6.80256	6.78083	6.38918	6.50166	6.80218	6.5179	6.57111	6.41461	6.58632	6.79501	6.75871	6.63632	6.73678	6.45756	7.14844	6.81409	6.76264	6.60838	6.89585	6.51663	6.77886	6.66982	6.55456	6.74256	6.62146	6.66093	7.11107
223263_s_at	5.15418	4.2669	5.44334	4.91754	5.55855	4.99304	5.03113	4.73057	4.40455	4.70646	6.45535	5.87341	5.99803	5.70657	5.3986	5.04364	5.26087	4.82439	4.96924	5.27231	5.04736	5.43375	5.49161	5.29206	5.59719	4.855	5.5811	5.23112	4.90131	5.0076	5.12385	5.55758	5.23112	4.99974	5.39298	5.27122	5.46666	4.8827	5.10356	5.00136	5.60687	4.62708	5.36474	5.01536	5.80381	5.57381	5.43546	4.63991	5.74973
223264_at	7.09913	7.05343	7.75425	7.56644	7.75096	7.36154	6.9557	6.6899	6.75428	7.6081	7.81696	7.03625	7.99976	7.722	8.20722	7.68664	7.55546	8.02809	7.45254	7.42691	7.28448	7.55265	7.31212	7.7426	7.3424	7.05131	7.71189	7.24567	7.31642	6.99769	7.70985	7.64782	8.2192	7.91312	8.21773	7.38535	7.53104	8.00667	7.66092	7.42861	7.49766	7.35919	7.32829	7.65699	7.22591	7.57679	7.16397	7.43041	7.48228
223265_at	6.40077	5.9647	6.32569	6.39049	6.05037	6.29083	6.0193	6.40007	6.44699	6.40123	6.60847	6.10229	6.52869	6.44941	6.65353	6.33644	6.0461	6.23077	6.89443	6.44517	6.66469	6.53263	6.33534	5.96197	6.15754	6.19663	6.41992	6.49674	6.42661	6.2982	6.14331	6.52819	6.38272	6.49034	6.2946	6.53157	6.41489	6.14244	6.34313	6.46554	5.95522	6.22113	6.37505	6.42429	6.29439	6.397	6.4413	6.21003	6.33899
223266_at	9.29336	9.11751	8.52692	8.85895	9.11531	9.69345	9.57818	8.89011	9.1742	9.78039	8.22625	8.54853	8.04276	8.89218	7.66383	9.05254	8.8052	8.77141	9.16434	9.09923	8.71983	9.3959	9.44025	9.42479	8.58436	8.65704	8.97917	8.58245	7.90388	8.46532	7.94367	8.48269	9.57878	8.72237	9.61101	7.84507	9.8197	8.94465	9.77527	9.69633	8.73574	9.90342	10.0643	9.78563	9.92338	10.1077	9.98952	9.96617	8.08022
223267_at	7.41084	6.73637	7.0459	7.57281	7.6448	7.29301	7.67521	7.32951	7.3928	7.536	8.20685	7.40419	7.88914	8.0224	7.75152	7.69013	8.50157	8.22758	7.36341	6.9354	7.81819	7.75534	7.56424	7.69425	7.02457	7.81256	7.7238	8.24393	7.54179	7.00634	8.06309	7.38327	7.92969	8.17022	7.80275	6.74435	8.00587	7.78911	7.82692	7.65682	8.01868	7.60061	7.69599	7.85575	7.81019	7.927	7.70987	7.49426	7.62969
223268_at	11.7343	11.0143	10.8702	11.047	11.3585	11.1976	11.7901	10.0319	11.3274	11.4239	10.6561	10.0083	9.98275	10.5924	10.33	10.6312	10.5328	10.5198	10.0516	8.33455	10.6257	11.5488	11.6383	11.444	10.7947	9.16235	11.0877	10.7989	9.07755	7.87676	9.41735	10.1568	11.2856	11.1382	11.8581	9.53259	11.3875	11.0409	11.2939	11.6057	10.4952	11.6696	11.8748	11.8449	11.7178	11.6121	11.6826	11.8217	10.3014
223269_at	6.98272	6.71407	6.89584	7.0687	7.15025	7.08323	7.09648	6.87215	6.76846	6.79433	8.25266	8.01275	7.47352	7.84473	7.45218	7.07758	8.25084	8.35184	7.11851	6.72772	7.39721	7.12295	7.25499	7.30969	6.60276	6.72689	8.09116	8.51704	7.78628	6.71956	7.84215	7.50421	7.34231	7.37888	7.16811	7.59713	7.31733	6.39039	6.96963	6.5132	7.58396	6.70623	6.69614	6.73076	6.7378	7.21644	6.41008	6.77256	7.67188
223270_at	7.08898	6.67389	6.9716	6.94933	7.0674	7.10097	6.81494	7.25322	6.84607	7.21659	7.54808	7.35913	7.25715	7.24166	7.2476	7.09248	7.1337	7.56745	7.08784	7.18261	7.28804	7.12746	7.08196	7.10588	6.98871	7.0742	7.42502	7.22359	7.10239	7.01372	7.33868	6.91817	6.90696	7.39398	7.08694	7.10094	7.05095	6.81222	6.44428	6.84983	6.6432	6.66573	6.65494	6.95151	6.69978	6.55786	6.62813	6.67629	7.55066
223271_s_at	6.49321	6.06	6.68532	6.35244	6.58781	6.87482	6.65802	6.79282	6.38789	6.54783	8.23954	7.40188	7.8493	7.66278	7.94797	7.16144	7.82066	7.10255	7.09136	7.29787	7.03589	7.22424	7.22424	7.09167	6.87997	7.23814	7.46237	7.16389	6.33063	6.66498	6.9763	7.87452	7.18621	7.35653	7.60545	7.30436	7.61751	6.60573	6.86728	5.47288	7.14809	6.11465	6.93587	6.11684	7.13589	6.83338	7.03027	6.38728	7.47691
223272_s_at	7.59185	7.3897	7.57671	7.86962	8.08675	8.09065	7.79645	7.60707	7.6408	7.64135	8.04383	8.9599	8.125	8.79134	7.90398	8.27614	8.97236	8.57432	8.51028	9.09045	8.30224	8.16899	8.19239	7.82018	7.57009	8.40329	8.58402	8.91884	8.1908	8.05191	8.23766	7.99858	8.28351	9.19392	8.10108	8.30709	8.31943	7.87485	8.05299	8.26298	8.35832	7.8445	7.67083	7.71481	8.0745	8.25887	7.93567	7.8965	8.64669
223273_at	5.28137	5.04727	5.3433	5.63167	5.71678	5.59608	5.88911	5.9923	5.46804	5.53774	6.82435	5.48415	5.58131	5.9687	5.23528	5.44469	6.07322	5.36581	5.63253	5.45162	5.35808	5.6923	5.88278	5.60556	5.59762	5.43406	6.22182	6.2431	4.80557	5.0391	5.34027	5.69574	5.73788	5.69574	6.11916	5.62497	6.05116	5.25044	5.33311	5.50403	6.09219	5.45984	5.72749	6.06579	6.01141	6.11751	5.66099	5.78235	6.32382
223274_at	5.68841	6.05248	5.90444	5.44005	5.86222	5.66613	5.63596	6.26665	5.68395	5.65363	6.5405	7.30349	6.23152	5.69473	5.96763	7.07333	5.6085	6.10904	6.78597	5.85961	5.70572	5.6333	5.73379	5.72572	5.96627	6.87655	6.3025	6.84802	6.85525	5.97785	8.3647	5.93278	5.74786	5.917	5.71194	6.04615	5.59013	5.32908	5.58495	5.51231	6.04096	5.46155	5.56694	5.77274	5.4933	5.44922	5.37793	5.35318	7.80855
223275_at	5.11202	4.82917	5.47098	6.00645	5.82551	5.22427	6.24709	5.76739	5.63123	6.07035	5.58215	5.01438	5.6257	5.75707	5.74125	4.72104	5.49001	4.78795	4.85184	5.38054	5.29672	5.64976	5.91459	5.42238	4.92507	5.36099	5.36416	5.06392	4.78426	5.09297	5.00653	5.11273	5.99035	5.25724	6.10576	5.55027	5.91985	5.53014	5.57373	5.12874	6.17699	5.62116	6.12094	5.85072	6.15924	5.97455	5.67341	5.38198	5.90844
223276_at	6.53545	6.63567	6.78741	6.61943	6.69065	6.52957	5.76362	7.40241	6.31305	5.78821	8.20046	9.12983	8.1581	7.38599	8.71356	6.06834	7.83161	7.60857	7.88889	8.84272	7.63801	6.68573	6.97952	6.85606	5.55316	7.60438	7.32347	8.993	8.2852	10.0902	9.2697	7.83879	6.84448	7.28181	6.73131	8.00255	6.95866	6.43145	6.41059	7.0369	7.38079	6.945	6.54565	7.06903	6.65781	6.48865	6.74291	6.76461	8.33574
223277_at	7.76541	7.52465	7.7052	7.68394	7.50344	7.6938	7.61506	7.55084	7.46828	7.6834	8.12341	7.14907	7.86042	7.58276	7.58682	7.48869	7.38274	7.83842	7.29378	7.30915	7.94362	7.55212	7.72669	7.80333	7.19246	7.76746	7.49821	7.35176	7.66311	7.00247	7.41983	7.61634	8.04474	7.82969	7.74305	7.28407	7.65637	7.759	7.81669	7.809	8.18745	8.15506	8.01909	8.32056	8.04861	8.04836	7.92554	7.76434	7.02869
223278_at	6.21232	5.41126	5.51969	6.53414	6.98884	6.95687	7.10512	4.89207	6.56035	6.83641	6.63324	7.16117	4.47222	6.47403	5.64275	8.26735	5.45177	6.54648	6.48743	7.02559	6.15504	6.55774	6.49774	6.98507	5.88159	6.36018	6.66135	5.84716	4.9433	9.05022	4.83425	5.82669	7.30545	6.9975	7.47675	4.96244	7.01762	7.42293	6.98474	7.18595	5.39296	7.26858	7.40745	7.33928	7.86443	7.20158	7.00642	7.21615	8.25503
223279_s_at	8.33269	7.92562	7.298	7.96333	8.10183	7.47849	7.36906	7.74298	7.81225	7.23253	8.38416	8.6271	9.41368	9.34514	9.17375	8.50044	8.66674	9.51558	8.22416	8.12086	8.92923	7.73193	7.9014	8.25891	7.19373	8.66503	8.98732	8.72689	9.30177	8.4922	9.2821	8.89337	8.26545	8.31877	7.94152	8.62815	8.23867	7.74331	8.01612	7.50996	7.76287	7.7565	7.96257	7.46649	8.24993	7.67865	8.30171	8.00461	8.75388
[truncated: 21,646 more rows]
[truncated: 15 more columns]
