# Supplementary material for: KIAA0101 is associated with human renal cell carcinoma proliferation and migration induced by erythropoietin
Source: Oncotarget. 2015 Nov 12;7(12):13520–37. doi: 10.18632/oncotarget.5876 (PMC4924658; doi:10.18632/oncotarget.5876)
Supplement: Supplementary file 3 [file oncotarget-07-13520-s003.xlsx]

## Sheet: Supplementary material 2
Protein IDs	Majority protein IDs	Peptide counts (all)	Peptide counts (razor+unique)	Peptide counts (unique)	Protein names	Gene names	Fasta headers	Number of proteins	Peptides	Razor + unique peptides	Unique peptides	Peptides C1	Peptides C2	Peptides C3	Peptides E1	Peptides E2	Peptides E3	Razor + unique peptides C1	Razor + unique peptides C2	Razor + unique peptides C3	Razor + unique peptides E1	Razor + unique peptides E2	Razor + unique peptides E3	Unique peptides C1	Unique peptides C2	Unique peptides C3	Unique peptides E1	Unique peptides E2	Unique peptides E3	Sequence coverage [%]	Unique + razor sequence coverage [%]	Unique sequence coverage [%]	Mol. weight [kDa]	Sequence length	Sequence lengths	Fraction average	Fraction 1	Fraction 2	Fraction 3	Fraction 4	Fraction 5	Fraction 6	Fraction 7	Fraction 8	Fraction 9	Fraction 10	Fraction 11	Fraction 12	Fraction 13
A0AVT1;A0AVT1-2;H0Y8S8;A0AVT1-3;A0AVT1-4	A0AVT1;A0AVT1-2	43;33;13;9;8	43;33;13;9;8	43;33;13;9;8	Ubiquitin-like modifier-activating enzyme 6	UBA6	>sp|A0AVT1|UBA6_HUMAN Ubiquitin-like modifier-activating enzyme 6 OS=Homo sapiens GN=UBA6 PE=1 SV=1;>sp|A0AVT1-2|UBA6_HUMAN Isoform 2 of Ubiquitin-like modifier-activating enzyme 6 OS=Homo sapiens GN=UBA6	5	43	43	43	37	41	38	37	40	38	37	41	38	37	40	38	37	41	38	37	40	38	52.8	52.8	52.8	117.97	1052	1052;578;271;389;340	2.23	2	290	52	3	1		3	1
H7BXI1;A0FGR8-2;A0FGR8;A0FGR8-6;A0FGR8-4;F2Z3K9;A0FGR8-5	H7BXI1;A0FGR8-2;A0FGR8;A0FGR8-6;A0FGR8-4	20;20;18;18;11;6;6	20;20;18;18;11;6;6	20;20;18;18;11;6;6	Extended synaptotagmin-2	ESYT2	>tr|H7BXI1|H7BXI1_HUMAN Extended synaptotagmin-2 (Fragment) OS=Homo sapiens GN=ESYT2 PE=2 SV=1;>sp|A0FGR8-2|ESYT2_HUMAN Isoform 2 of Extended synaptotagmin-2 OS=Homo sapiens GN=ESYT2;>sp|A0FGR8|ESYT2_HUMAN Extended synaptotagmin-2 OS=Homo sapiens GN=ESYT2	7	20	20	20	19	19	19	17	17	18	19	19	19	17	17	18	19	19	19	17	17	18	33.6	33.6	33.6	98.008	884	884;893;921;942;527;328;328	4.21	1	4	115	48	4	1					9	11	1
A0MZ66-4;A0MZ66;A0MZ66-3;A0MZ66-8;A0MZ66-5;A0MZ66-6;A0MZ66-2;A0MZ66-7	A0MZ66-4;A0MZ66;A0MZ66-3;A0MZ66-8;A0MZ66-5;A0MZ66-6;A0MZ66-2	11;11;11;10;10;10;8;3	11;11;11;10;10;10;8;3	11;11;11;10;10;10;8;3	Shootin-1	KIAA1598	>sp|A0MZ66-4|SHOT1_HUMAN Isoform 4 of Shootin-1 OS=Homo sapiens GN=KIAA1598;>sp|A0MZ66|SHOT1_HUMAN Shootin-1 OS=Homo sapiens GN=KIAA1598 PE=1 SV=4;>sp|A0MZ66-3|SHOT1_HUMAN Isoform 3 of Shootin-1 OS=Homo sapiens GN=KIAA1598;>sp|A0MZ66-8|SHOT1_HUMAN Isoform	8	11	11	11	11	10	8	10	10	10	11	10	8	10	10	10	11	10	8	10	10	10	24.9	24.9	24.9	63.496	558	558;631;649;498;571;601;456;219	3.28		2	57	23	1
A1L0T0;M0R026;E9PJS0;E9PL44;M0R1B5;M0QZX5	A1L0T0;M0R026;E9PJS0	7;5;4;3;2;2	7;5;4;3;2;2	7;5;4;3;2;2	Acetolactate synthase-like protein	ILVBL	>sp|A1L0T0|ILVBL_HUMAN Acetolactate synthase-like protein OS=Homo sapiens GN=ILVBL PE=1 SV=2;>tr|M0R026|M0R026_HUMAN Acetolactate synthase-like protein OS=Homo sapiens GN=ILVBL PE=3 SV=1;>tr|E9PJS0|E9PJS0_HUMAN Acetolactate synthase-like protein (Fragment)	6	7	7	7	6	6	7	5	6	7	6	6	7	5	6	7	6	6	7	5	6	7	18.2	18.2	18.2	67.867	632	632;525;262;166;166;230	4.38				42	26
A1X283;G3V144	A1X283	5;1	5;1	5;1	SH3 and PX domain-containing protein 2B	SH3PXD2B	>sp|A1X283|SPD2B_HUMAN SH3 and PX domain-containing protein 2B OS=Homo sapiens GN=SH3PXD2B PE=1 SV=3	2	5	5	5	4	4	5	4	4	4	4	4	5	4	4	4	4	4	5	4	4	4	9.4	9.4	9.4	101.58	911	911;430	2.19		31	3	2
Q99798;A2A274	Q99798;A2A274	26;26	26;26	26;26	Aconitate hydratase, mitochondrial	ACO2	>sp|Q99798|ACON_HUMAN Aconitate hydratase, mitochondrial OS=Homo sapiens GN=ACO2 PE=1 SV=2;>tr|A2A274|A2A274_HUMAN Aconitate hydratase, mitochondrial OS=Homo sapiens GN=ACO2 PE=2 SV=1	2	26	26	26	26	25	26	25	25	24	26	25	26	25	25	24	26	25	26	25	25	24	41.5	41.5	41.5	85.424	780	780;805	3.38	2	7	185	122	6
Q9Y312;A2A2Q9	Q9Y312;A2A2Q9	4;4	4;4	4;4	Protein AAR2 homolog	AAR2	>sp|Q9Y312|AAR2_HUMAN Protein AAR2 homolog OS=Homo sapiens GN=AAR2 PE=1 SV=2;>tr|A2A2Q9|A2A2Q9_HUMAN Protein AAR2 homolog OS=Homo sapiens GN=AAR2 PE=2 SV=1	2	4	4	4	2	1	3	2	2	2	2	1	3	2	2	2	2	1	3	2	2	2	14.8	14.8	14.8	43.472	384	384;398	6.18						14	3
P35611-2;E7EV99;Q86XM2;A2A3N8;E7ENY0;P35611;P35611-3;H0Y9H2;H0YG19;D6RF25	P35611-2;E7EV99;Q86XM2;A2A3N8;E7ENY0;P35611;P35611-3;H0Y9H2	7;7;7;7;7;7;7;4;1;1	7;7;7;7;7;7;7;4;1;1	7;7;7;7;7;7;7;4;1;1	Alpha-adducin	ADD1	>sp|P35611-2|ADDA_HUMAN Isoform 2 of Alpha-adducin OS=Homo sapiens GN=ADD1;>tr|E7EV99|E7EV99_HUMAN Alpha-adducin OS=Homo sapiens GN=ADD1 PE=2 SV=1;>tr|Q86XM2|Q86XM2_HUMAN ADD1 protein OS=Homo sapiens GN=ADD1 PE=2 SV=1;>tr|A2A3N8|A2A3N8_HUMAN Adducin 1 (Alp	10	7	7	7	6	6	6	7	5	6	6	6	6	7	5	6	6	6	6	7	5	6	18.7	18.7	18.7	69.984	631	631;632;662;662;663;737;768;444;114;143	2.14		36	6
A6PW58;A2A5X0;Q99755-2;Q99755-4;Q99755-3;A6PW57;Q99755	A6PW58;A2A5X0;Q99755-2;Q99755-4;Q99755-3;A6PW57;Q99755	2;2;2;2;2;2;2	2;2;2;2;2;2;2	2;2;2;2;2;2;2	Phosphatidylinositol 4-phosphate 5-kinase type-1 alpha	PIP5K1A	>tr|A6PW58|A6PW58_HUMAN Phosphatidylinositol 4-phosphate 5-kinase type-1 alpha (Fragment) OS=Homo sapiens GN=PIP5K1A PE=2 SV=1;>tr|A2A5X0|A2A5X0_HUMAN Phosphatidylinositol 4-phosphate 5-kinase type-1 alpha (Fragment) OS=Homo sapiens GN=PIP5K1A PE=2 SV=1;>s	7	2	2	2	2	1	1	0	1	2	2	1	1	0	1	2	2	1	1	0	1	2	37.2	37.2	37.2	9.3986	86	86;101;500;522;549;550;562	4.25				6	2
E9PD43;A2ABK2;A2ABK1;P18615;B4DYX9;A2ABK4;B4DUN1	E9PD43;A2ABK2;A2ABK1;P18615;B4DYX9	3;3;3;3;3;1;1	3;3;3;3;3;1;1	3;3;3;3;3;1;1	Negative elongation factor E	NELFE	>tr|E9PD43|E9PD43_HUMAN Negative elongation factor E (Fragment) OS=Homo sapiens GN=NELFE PE=2 SV=1;>tr|A2ABK2|A2ABK2_HUMAN Negative elongation factor E (Fragment) OS=Homo sapiens GN=NELFE PE=2 SV=1;>tr|A2ABK1|A2ABK1_HUMAN Negative elongation factor E (Frag	7	3	3	3	3	3	3	3	3	3	3	3	3	3	3	3	3	3	3	3	3	3	13.5	13.5	13.5	30.064	260	260;294;334;380;387;159;350	6.47						19	17
B0V0T3;A2ACR1;P28065-2;P28065;B0V0T2;A2ACR0	B0V0T3;A2ACR1;P28065-2;P28065;B0V0T2;A2ACR0	2;2;2;2;1;1	2;2;2;2;1;1	2;2;2;2;1;1	Proteasome subunit beta type;Proteasome subunit beta type-9	PSMB9	>tr|B0V0T3|B0V0T3_HUMAN Proteasome subunit beta type OS=Homo sapiens GN=PSMB9 PE=2 SV=1;>tr|A2ACR1|A2ACR1_HUMAN Proteasome subunit beta type OS=Homo sapiens GN=PSMB9 PE=2 SV=1;>sp|P28065-2|PSB9_HUMAN Isoform LMP2.S of Proteasome subunit beta type-9 OS=Homo	6	2	2	2	2	2	2	2	1	2	2	2	2	2	1	2	2	2	2	2	1	2	9.7	9.7	9.7	20.941	196	196;196;209;219;131;131	11.3										7	7	8	3
P10321;A2AEA2;F5GXA6	P10321;A2AEA2;F5GXA6	2;2;2	1;1;1	1;1;1	HLA class I histocompatibility antigen, Cw-7 alpha chain	HLA-C	>sp|P10321|1C07_HUMAN HLA class I histocompatibility antigen, Cw-7 alpha chain OS=Homo sapiens GN=HLA-C PE=1 SV=3;>tr|A2AEA2|A2AEA2_HUMAN HLA class I histocompatibility antigen, Cw-14 alpha chain OS=Homo sapiens GN=HLA-C PE=2 SV=2;>tr|F5GXA6|F5GXA6_HUMAN H	3	2	1	1	1	2	2	2	2	2	0	1	1	1	1	1	0	1	1	1	1	1	10.9	4.4	4.4	40.648	366	366;372;403	6.56						4	5
A2IDD0;O00746;Q4TT34;F2Z2X0	A2IDD0;O00746;Q4TT34;F2Z2X0	1;1;1;1	1;1;1;1	1;1;1;1	Nucleoside diphosphate kinase;Nucleoside diphosphate kinase, mitochondrial	NME4	>tr|A2IDD0|A2IDD0_HUMAN Nucleoside diphosphate kinase OS=Homo sapiens GN=NME4 PE=2 SV=1;>sp|O00746|NDKM_HUMAN Nucleoside diphosphate kinase, mitochondrial OS=Homo sapiens GN=NME4 PE=1 SV=1;>tr|Q4TT34|Q4TT34_HUMAN Nucleoside diphosphate kinase, mitochondria	4	1	1	1	1	1	1	1	1	1	1	1	1	1	1	1	1	1	1	1	1	1	12	12	12	12.978	117	117;187;195;233	13.2												3	6
A2RRP1;A2RRP1-2;H0Y5G7;H7BZU5	A2RRP1;A2RRP1-2	7;5;3;2	7;5;3;2	7;5;3;2	Neuroblastoma-amplified sequence	NBAS	>sp|A2RRP1|NBAS_HUMAN Neuroblastoma-amplified sequence OS=Homo sapiens GN=NBAS PE=1 SV=2;>sp|A2RRP1-2|NBAS_HUMAN Isoform 2 of Neuroblastoma-amplified sequence OS=Homo sapiens GN=NBAS	4	7	7	7	4	3	3	3	4	6	4	3	3	3	4	6	4	3	3	3	4	6	4.4	4.4	4.4	268.57	2371	2371;2251;1419;204	9.38	17											6	7
A2VDF0-2;A2VDF0	A2VDF0-2;A2VDF0	1;1	1;1	1;1	Fucose mutarotase	FUOM	>sp|A2VDF0-2|FUCM_HUMAN Isoform 2 of Fucose mutarotase OS=Homo sapiens GN=FUOM;>sp|A2VDF0|FUCM_HUMAN Fucose mutarotase OS=Homo sapiens GN=FUOM PE=1 SV=2	2	1	1	1	0	1	1	1	1	1	0	1	1	1	1	1	0	1	1	1	1	1	11.9	11.9	11.9	14.604	134	134;154	14
A3KMH1-3;A3KMH1;E2QRD0;A3KMH1-2	A3KMH1-3;A3KMH1;E2QRD0;A3KMH1-2	6;6;5;3	6;6;5;3	6;6;5;3	von Willebrand factor A domain-containing protein 8	VWA8	>sp|A3KMH1-3|VWA8_HUMAN Isoform 3 of von Willebrand factor A domain-containing protein 8 OS=Homo sapiens GN=VWA8;>sp|A3KMH1|VWA8_HUMAN von Willebrand factor A domain-containing protein 8 OS=Homo sapiens GN=VWA8 PE=1 SV=2;>tr|E2QRD0|E2QRD0_HUMAN von Willebr	4	6	6	6	3	5	3	4	5	3	3	5	3	4	5	3	3	5	3	4	5	3	6.6	6.6	6.6	210.92	1872	1872;1905;1809;1039	1.62	20		5				1
A3KN83-3;A3KN83-2;A3KN83;A3KN83-4;Q9Y2G9-3;K7ES28;Q9Y2G9	A3KN83-3;A3KN83-2;A3KN83	3;3;3;1;1;1;1	3;3;3;1;1;1;1	3;3;3;1;1;1;1	Protein strawberry notch homolog 1	SBNO1	>sp|A3KN83-3|SBNO1_HUMAN Isoform 3 of Protein strawberry notch homolog 1 OS=Homo sapiens GN=SBNO1;>sp|A3KN83-2|SBNO1_HUMAN Isoform 2 of Protein strawberry notch homolog 1 OS=Homo sapiens GN=SBNO1;>sp|A3KN83|SBNO1_HUMAN Protein strawberry notch homolog 1 OS	7	3	3	3	1	1	1	1	3	2	1	1	1	1	3	2	1	1	1	1	3	2	4.6	4.6	4.6	154.06	1391	1391;1392;1393;732;1309;1356;1366	2.2	1	6	3
A4D1E9-2;A4D1E9	A4D1E9-2;A4D1E9	4;4	4;4	4;4	GTP-binding protein 10	GTPBP10	>sp|A4D1E9-2|GTPBA_HUMAN Isoform 2 of GTP-binding protein 10 OS=Homo sapiens GN=GTPBP10;>sp|A4D1E9|GTPBA_HUMAN GTP-binding protein 10 OS=Homo sapiens GN=GTPBP10 PE=1 SV=1	2	4	4	4	3	1	2	2	3	2	3	1	2	2	3	2	3	1	2	2	3	2	13.6	13.6	13.6	34.651	308	308;387	7							13
A4D1S5;A4D1S5-2;C9JJQ5	A4D1S5;A4D1S5-2;C9JJQ5	3;3;2	3;3;2	3;3;2	Ras-related protein Rab-19	RAB19	>sp|A4D1S5|RAB19_HUMAN Ras-related protein Rab-19 OS=Homo sapiens GN=RAB19 PE=2 SV=2;>sp|A4D1S5-2|RAB19_HUMAN Isoform 2 of Ras-related protein Rab-19 OS=Homo sapiens GN=RAB19;>tr|C9JJQ5|C9JJQ5_HUMAN Ras-related protein Rab-19 (Fragment) OS=Homo sapiens GN=	3	3	3	3	3	3	3	3	3	3	3	3	3	3	3	3	3	3	3	3	3	3	15.7	15.7	15.7	24.4	217	217;264;149	10.5										26	14	3
Q8N201;A4D212	Q8N201;A4D212	3;3	3;3	3;3	Integrator complex subunit 1	INTS1;DKFZP586J0619	>sp|Q8N201|INT1_HUMAN Integrator complex subunit 1 OS=Homo sapiens GN=INTS1 PE=1 SV=2;>tr|A4D212|A4D212_HUMAN DKFZP586J0619 protein OS=Homo sapiens GN=DKFZP586J0619 PE=2 SV=1	2	3	3	3	3	2	2	3	3	3	3	2	2	3	3	3	3	2	2	3	3	3	2.2	2.2	2.2	244.29	2190	2190;2394	1.14	19	3
E9PHI4;O94901-9;A4D2Q0;H0Y6N5;O94901-5;H0Y742;O94901-8;O94901;H7C3X3;H7C2K3;E7EP45;O94901-6;O94901-2;O94901-7;O94901-3	E9PHI4;O94901-9;A4D2Q0;H0Y6N5;O94901-5;H0Y742;O94901-8;O94901;H7C3X3;H7C2K3;E7EP45;O94901-6	4;4;4;3;3;3;3;3;2;2;2;2;1;1;1	4;4;4;3;3;3;3;3;2;2;2;2;1;1;1	4;4;4;3;3;3;3;3;2;2;2;2;1;1;1	SUN domain-containing protein 1	SUN1;UNC84A	>tr|E9PHI4|E9PHI4_HUMAN SUN domain-containing protein 1 OS=Homo sapiens GN=SUN1 PE=2 SV=1;>sp|O94901-9|SUN1_HUMAN Isoform 9 of SUN domain-containing protein 1 OS=Homo sapiens GN=SUN1;>tr|A4D2Q0|A4D2Q0_HUMAN SUN domain-containing protein 1 OS=Homo sapiens G	15	4	4	4	4	4	3	4	4	3	4	4	3	4	4	3	4	4	3	4	4	3	8.8	8.8	8.8	91.112	822	822;916;974;634;702;710;785;812;158;427;583;682;257;278;341	2.81		7	23	1
A5A3E0;Q495V5	A5A3E0	9;1	1;0	1;0	POTE ankyrin domain family member F	POTEF	>sp|A5A3E0|POTEF_HUMAN POTE ankyrin domain family member F OS=Homo sapiens GN=POTEF PE=1 SV=2	2	9	1	1	8	7	9	8	8	8	1	0	1	1	1	1	1	0	1	1	1	1	8.7	2.1	2.1	121.44	1075	1075;301	6.05						18	1
A5YKK6-2;A5YKK6;A5YKK6-3;B5MDN3;A5YKK6-4;H3BVC9;H3BMZ2;H3BNB1;H3BT18;H3BTH2;H3BU44;H3BR89;H3BMH0	A5YKK6-2;A5YKK6;A5YKK6-3;B5MDN3;A5YKK6-4	26;26;22;16;14;4;4;2;1;1;1;1;1	26;26;22;16;14;4;4;2;1;1;1;1;1	26;26;22;16;14;4;4;2;1;1;1;1;1	CCR4-NOT transcription complex subunit 1	CNOT1	>sp|A5YKK6-2|CNOT1_HUMAN Isoform 2 of CCR4-NOT transcription complex subunit 1 OS=Homo sapiens GN=CNOT1;>sp|A5YKK6|CNOT1_HUMAN CCR4-NOT transcription complex subunit 1 OS=Homo sapiens GN=CNOT1 PE=1 SV=2;>sp|A5YKK6-3|CNOT1_HUMAN Isoform 3 of CCR4-NOT transc	13	26	26	26	21	22	25	24	25	25	21	22	25	24	25	25	21	22	25	24	25	25	14	14	14	266.38	2371	2371;2376;2150;1227;1551;241;439;185;62;68;96;193;277	1.23	145	30	6
A6NC89;Q9BZ76;Q96NU0;B1AM99;Q9BZ76-2;H0Y6H2;Q96NU0-3;Q96NU0-2;F2Z2X6;F2Z2X5;E2QRH2;B1AMA2	A6NC89;Q9BZ76;Q96NU0;B1AM99;Q9BZ76-2	3;3;3;2;2;1;1;1;1;1;1;1	3;3;3;2;2;1;1;1;1;1;1;1	3;3;3;2;2;1;1;1;1;1;1;1	Contactin-associated protein-like 3;Contactin-associated protein-like 3B	CNTNAP3;CNTNAP3B	>tr|A6NC89|A6NC89_HUMAN Contactin-associated protein-like 3 OS=Homo sapiens GN=CNTNAP3 PE=2 SV=2;>sp|Q9BZ76|CNTP3_HUMAN Contactin-associated protein-like 3 OS=Homo sapiens GN=CNTNAP3 PE=2 SV=3;>sp|Q96NU0|CNT3B_HUMAN Contactin-associated protein-like 3B OS=	12	3	3	3	3	3	3	3	3	3	3	3	3	3	3	3	3	3	3	3	3	3	3.7	3.7	3.7	132.15	1207	1207;1288;1288;745;1127;290;380;604;604;605;652;1039	7.91	3	15	1				6	1	3	1	1	1
A6NCA8;F5H2U4;Q5T6F2;Q5JV03;A2A306;E7EWG4	A6NCA8;F5H2U4;Q5T6F2;Q5JV03	3;3;3;2;1;1	3;3;3;2;1;1	3;3;3;2;1;1	Ubiquitin-associated protein 2	UBAP2	>tr|A6NCA8|A6NCA8_HUMAN Ubiquitin-associated protein 2 OS=Homo sapiens GN=UBAP2 PE=2 SV=2;>tr|F5H2U4|F5H2U4_HUMAN Ubiquitin-associated protein 2 OS=Homo sapiens GN=UBAP2 PE=2 SV=1;>sp|Q5T6F2|UBAP2_HUMAN Ubiquitin-associated protein 2 OS=Homo sapiens GN=UBA	6	3	3	3	3	3	2	3	3	2	3	3	2	3	3	2	3	3	2	3	3	2	5.2	5.2	5.2	87.899	852	852;874;1119;358;325;686	3.13		14	13	4	6	1
H3BTL1;Q9GZQ8;A6NCE7	H3BTL1;Q9GZQ8;A6NCE7	2;2;2	2;2;2	2;2;2	Microtubule-associated proteins 1A/1B light chain 3B;Microtubule-associated proteins 1A/1B light chain 3 beta 2	MAP1LC3B;MAP1LC3B2	>tr|H3BTL1|H3BTL1_HUMAN Microtubule-associated protein 1 light chain 3 beta, isoform CRA_f OS=Homo sapiens GN=MAP1LC3B PE=2 SV=1;>sp|Q9GZQ8|MLP3B_HUMAN Microtubule-associated proteins 1A/1B light chain 3B OS=Homo sapiens GN=MAP1LC3B PE=1 SV=3;>sp|A6NCE7|MP	3	2	2	2	2	2	2	2	2	2	2	2	2	2	2	2	2	2	2	2	2	2	36	36	36	9.0115	75	75;125;125	13.1												11	20
J3KPP0;Q9Y6G3;A6NCI0	J3KPP0;Q9Y6G3;A6NCI0	4;4;4	4;4;4	4;4;4	39S ribosomal protein L42, mitochondrial	MRPL42	>tr|J3KPP0|J3KPP0_HUMAN 39S ribosomal protein L42, mitochondrial OS=Homo sapiens GN=MRPL42 PE=4 SV=1;>sp|Q9Y6G3|RM42_HUMAN 39S ribosomal protein L42, mitochondrial OS=Homo sapiens GN=MRPL42 PE=1 SV=1;>tr|A6NCI0|A6NCI0_HUMAN 39S ribosomal protein L42, mitoc	3	4	4	4	4	2	2	3	2	3	4	2	2	3	2	3	4	2	2	3	2	3	46	46	46	16.204	139	139;142;142	14.5
A6NDA1;Q99871-3;Q99871;Q99871-2	A6NDA1;Q99871-3;Q99871;Q99871-2	1;1;1;1	1;1;1;1	1;1;1;1	HAUS augmin-like complex subunit 7	HAUS7	>tr|A6NDA1|A6NDA1_HUMAN HAUS augmin-like complex subunit 7 OS=Homo sapiens GN=HAUS7 PE=2 SV=1;>sp|Q99871-3|HAUS7_HUMAN Isoform 3 of HAUS augmin-like complex subunit 7 OS=Homo sapiens GN=HAUS7;>sp|Q99871|HAUS7_HUMAN HAUS augmin-like complex subunit 7 OS=Hom	4	1	1	1	1	0	1	1	0	1	1	0	1	1	0	1	1	0	1	1	0	1	12.6	12.6	12.6	14.227	127	127;338;368;427	7							5
A6NDG6;H3BV17	A6NDG6	5;1	5;1	5;1	Phosphoglycolate phosphatase	PGP	>sp|A6NDG6|PGP_HUMAN Phosphoglycolate phosphatase OS=Homo sapiens GN=PGP PE=1 SV=1	2	5	5	5	4	4	5	4	5	4	4	4	5	4	5	4	4	4	5	4	5	4	19.3	19.3	19.3	34.006	321	321;57	8								26
P0CG33;A6NDK9	P0CG33;A6NDK9	1;1	1;1	1;1	Putative golgin subfamily A member 6D;Putative golgin subfamily A member 6C	GOLGA6D;GOLGA6C	>sp|P0CG33|GOG6D_HUMAN Putative golgin subfamily A member 6D OS=Homo sapiens GN=GOLGA6D PE=5 SV=1;>sp|A6NDK9|GOG6C_HUMAN Putative golgin subfamily A member 6C OS=Homo sapiens GN=GOLGA6C PE=5 SV=1	2	1	1	1	0	0	0	0	0	1	0	0	0	0	0	1	0	0	0	0	0	1	2.3	2.3	2.3	79.895	693	693;693	5					1
A6NDU8	A6NDU8	3	3	3	UPF0600 protein C5orf51	C5orf51	>sp|A6NDU8|CE051_HUMAN UPF0600 protein C5orf51 OS=Homo sapiens GN=C5orf51 PE=1 SV=1	1	3	3	3	3	3	2	3	3	3	3	3	2	3	3	3	3	3	2	3	3	3	17.7	17.7	17.7	33.62	294	294	7							21
P51610;P51610-4;A6NEM2;P51610-2;P51610-3;H7C1C4	P51610;P51610-4;A6NEM2;P51610-2;P51610-3	16;16;16;15;9;3	16;16;16;15;9;3	16;16;16;15;9;3	Host cell factor 1;HCF N-terminal chain 1;HCF N-terminal chain 2;HCF N-terminal chain 3;HCF N-terminal chain 4;HCF N-terminal chain 5;HCF N-terminal chain 6;HCF C-terminal chain 1;HCF C-terminal chain 2;HCF C-terminal chain 3;HCF C-terminal chain 4;HCF C-terminal chain 5;HCF C-terminal chain 6	HCFC1	>sp|P51610|HCFC1_HUMAN Host cell factor 1 OS=Homo sapiens GN=HCFC1 PE=1 SV=2;>sp|P51610-4|HCFC1_HUMAN Isoform 4 of Host cell factor 1 OS=Homo sapiens GN=HCFC1;>tr|A6NEM2|A6NEM2_HUMAN HCF N-terminal chain 5 OS=Homo sapiens GN=HCFC1 PE=2 SV=2;>sp|P51610-2|HC	6	16	16	16	13	12	13	14	12	13	13	12	13	14	12	13	13	12	13	14	12	13	12.3	12.3	12.3	208.73	2035	2035;2079;2080;1966;428;611	2.56	9	83	18	16	5	1	3
A6NEM5;Q92643;B1AK81;B4E2M3	A6NEM5;Q92643	5;5;2;2	5;5;2;2	5;5;2;2	GPI-anchor transamidase	PIGK	>tr|A6NEM5|A6NEM5_HUMAN GPI-anchor transamidase OS=Homo sapiens GN=PIGK PE=2 SV=1;>sp|Q92643|GPI8_HUMAN GPI-anchor transamidase OS=Homo sapiens GN=PIGK PE=1 SV=2	4	5	5	5	3	5	5	5	4	5	3	5	5	5	4	5	3	5	5	5	4	5	16.3	16.3	16.3	37.785	332	332;395;301;319	6.84						7	29	1
C9J762;A6NF29;Q308M2;P45983-3;P45983-2;P45983-4;P45983	C9J762;A6NF29;Q308M2;P45983-3;P45983-2;P45983-4;P45983	1;1;1;1;1;1;1	1;1;1;1;1;1;1	1;1;1;1;1;1;1	Mitogen-activated protein kinase 8	MAPK8	>tr|C9J762|C9J762_HUMAN Mitogen-activated protein kinase 8 (Fragment) OS=Homo sapiens GN=MAPK8 PE=2 SV=1;>tr|A6NF29|A6NF29_HUMAN Mitogen-activated protein kinase 8 OS=Homo sapiens GN=MAPK8 PE=2 SV=1;>tr|Q308M2|Q308M2_HUMAN Mitogen-activated protein kinase	7	1	1	1	1	1	1	0	1	1	1	1	1	0	1	1	1	1	1	0	1	1	17.6	17.6	17.6	16.447	142	142;218;308;384;384;427;427	7							5
Q8IZP0-10;Q8IZP0-8;F5H1G9;Q8IZP0-7;F8WA55;Q8IZP0-2;Q8IZP0-4;Q8IZP0-3;Q8IZP0-5;Q8IZP0-6;Q8IZP0-9;F8WA56;Q8IZP0-12;Q8IZP0;A6NFN2;Q8IZP0-11	Q8IZP0-10;Q8IZP0-8;F5H1G9;Q8IZP0-7;F8WA55;Q8IZP0-2;Q8IZP0-4;Q8IZP0-3;Q8IZP0-5;Q8IZP0-6;Q8IZP0-9;F8WA56;Q8IZP0-12;Q8IZP0;A6NFN2;Q8IZP0-11	2;2;2;2;2;2;2;2;2;2;2;2;2;2;2;1	2;2;2;2;2;2;2;2;2;2;2;2;2;2;2;1	2;2;2;2;2;2;2;2;2;2;2;2;2;2;2;1	Abl interactor 1	ABI1	>sp|Q8IZP0-10|ABI1_HUMAN Isoform 10 of Abl interactor 1 OS=Homo sapiens GN=ABI1;>sp|Q8IZP0-8|ABI1_HUMAN Isoform 8 of Abl interactor 1 OS=Homo sapiens GN=ABI1;>tr|F5H1G9|F5H1G9_HUMAN Abl interactor 1 OS=Homo sapiens GN=ABI1 PE=2 SV=1;>sp|Q8IZP0-7|ABI1_HUMAN	16	2	2	2	1	2	1	1	1	1	1	2	1	1	1	1	1	2	1	1	1	1	8.5	8.5	8.5	42.667	388	388;393;394;422;423;446;451;452;476;480;481;482;496;508;509;329	7.89				5	6							6	1
Q92599-2;A6NMH6;A6NFQ9;F6W7K9;F8W8I8;Q92599;Q92599-3;H7C604;C9J4G8;C9JV02	Q92599-2;A6NMH6;A6NFQ9;F6W7K9;F8W8I8;Q92599;Q92599-3	6;6;6;6;6;6;4;1;1;1	5;5;5;5;5;5;3;1;1;1	5;5;5;5;5;5;3;1;1;1	Septin-8	2015-09-08	>sp|Q92599-2|SEPT8_HUMAN Isoform 2 of Septin-8 OS=Homo sapiens GN=SEPT8;>tr|A6NMH6|A6NMH6_HUMAN Septin-8 OS=Homo sapiens GN=SEPT8 PE=2 SV=1;>tr|A6NFQ9|A6NFQ9_HUMAN Septin-8 OS=Homo sapiens GN=SEPT8 PE=2 SV=1;>tr|F6W7K9|F6W7K9_HUMAN Septin-8 OS=Homo sapiens	10	6	5	5	5	6	6	6	6	5	4	5	5	5	5	4	4	5	5	5	5	4	22.4	17.9	17.9	49.814	429	429;430;440;442;460;483;369;79;97;130	5.46					27	23
Q9UKK9;A6NFX8;A6NJU6;A6NHE8;A6NCQ0;C9JYY9;H0YEY4	Q9UKK9;A6NFX8;A6NJU6;A6NHE8	10;10;6;6;4;2;2	10;10;6;6;4;2;2	10;10;6;6;4;2;2	ADP-sugar pyrophosphatase	NUDT5	>sp|Q9UKK9|NUDT5_HUMAN ADP-sugar pyrophosphatase OS=Homo sapiens GN=NUDT5 PE=1 SV=1;>tr|A6NFX8|A6NFX8_HUMAN ADP-sugar pyrophosphatase OS=Homo sapiens GN=NUDT5 PE=2 SV=1;>tr|A6NJU6|A6NJU6_HUMAN ADP-sugar pyrophosphatase OS=Homo sapiens GN=NUDT5 PE=2 SV=2;>t	7	10	10	10	10	10	9	10	9	10	10	10	9	10	9	10	10	10	9	10	9	10	48.9	48.9	48.9	24.327	219	219;232;186;189;180;98;137	8.04								81	3
A6NG79;Q92733	A6NG79;Q92733	3;3	3;3	3;3	Proline-rich protein PRCC	PRCC	>tr|A6NG79|A6NG79_HUMAN Proline-rich protein PRCC OS=Homo sapiens GN=PRCC PE=2 SV=1;>sp|Q92733|PRCC_HUMAN Proline-rich protein PRCC OS=Homo sapiens GN=PRCC PE=1 SV=1	2	3	3	3	3	3	2	3	1	2	3	3	2	3	1	2	3	3	2	3	1	2	17.6	17.6	17.6	48.959	459	459;491	4				14
B7Z9S8;A6NGH2;P05026-2;P05026	B7Z9S8;A6NGH2;P05026-2;P05026	6;6;6;6	6;6;6;6	6;6;6;6	Sodium/potassium-transporting ATPase subunit beta-1	ATP1B1	>tr|B7Z9S8|B7Z9S8_HUMAN Sodium/potassium-transporting ATPase subunit beta-1 OS=Homo sapiens GN=ATP1B1 PE=2 SV=1;>tr|A6NGH2|A6NGH2_HUMAN Sodium/potassium-transporting ATPase subunit beta-1 OS=Homo sapiens GN=ATP1B1 PE=2 SV=3;>sp|P05026-2|AT1B1_HUMAN Isoform	4	6	6	6	5	6	5	6	6	5	5	6	5	6	6	5	5	6	5	6	6	5	30.8	30.8	30.8	28.627	247	247;295;301;303	5.61					24	30	2
P51808;A6NGJ0;F2Z328	P51808;A6NGJ0;F2Z328	3;3;2	3;3;2	3;3;2	Dynein light chain Tctex-type 3	DYNLT3	>sp|P51808|DYLT3_HUMAN Dynein light chain Tctex-type 3 OS=Homo sapiens GN=DYNLT3 PE=1 SV=1;>tr|A6NGJ0|A6NGJ0_HUMAN Dynein light chain Tctex-type 3 OS=Homo sapiens GN=DYNLT3 PE=2 SV=1;>tr|F2Z328|F2Z328_HUMAN Dynein light chain Tctex-type 3 OS=Homo sapiens G	3	3	3	3	2	3	3	3	3	3	2	3	3	3	3	3	2	3	3	3	3	3	44	44	44	13.062	116	116;152;122	14.5
B4DQE7;A6NGJ7;A6NMT1;Q9BY41-5;Q9BY41-2;Q9BY41-4;Q9BY41	B4DQE7;A6NGJ7;A6NMT1;Q9BY41-5;Q9BY41-2;Q9BY41-4;Q9BY41	1;1;1;1;1;1;1	1;1;1;1;1;1;1	1;1;1;1;1;1;1	Histone deacetylase 8	HDAC8	>tr|B4DQE7|B4DQE7_HUMAN Histone deacetylase 8 OS=Homo sapiens GN=HDAC8 PE=2 SV=1;>tr|A6NGJ7|A6NGJ7_HUMAN Histone deacetylase 8 (Fragment) OS=Homo sapiens GN=HDAC8 PE=2 SV=2;>tr|A6NMT1|A6NMT1_HUMAN Histone deacetylase 8 OS=Homo sapiens GN=HDAC8 PE=2 SV=1;>s	7	1	1	1	0	0	0	0	0	1	0	0	0	0	0	1	0	0	0	0	0	1	10.4	10.4	10.4	20.141	182	182;248;253;256;272;286;377	6						1
E9PIZ0;C9JST7;A6NGW1;O95070;F8W9A1	E9PIZ0;C9JST7;A6NGW1;O95070;F8W9A1	3;3;3;3;2	3;3;3;3;2	3;3;3;3;2	Protein YIF1A	YIF1A	>tr|E9PIZ0|E9PIZ0_HUMAN Protein YIF1A (Fragment) OS=Homo sapiens GN=YIF1A PE=2 SV=1;>tr|C9JST7|C9JST7_HUMAN Protein YIF1A (Fragment) OS=Homo sapiens GN=YIF1A PE=2 SV=2;>tr|A6NGW1|A6NGW1_HUMAN Protein YIF1A OS=Homo sapiens GN=YIF1A PE=2 SV=1;>sp|O95070|YIF1	5	3	3	3	3	3	3	3	3	3	3	3	3	3	3	3	3	3	3	3	3	3	26.9	26.9	26.9	17.627	160	160;199;241;293;297	9.18								3	25	10
A6NH27;O95229	A6NH27;O95229	1;1	1;1	1;1	ZW10 interactor	ZWINT	>tr|A6NH27|A6NH27_HUMAN ZW10 interactor OS=Homo sapiens GN=ZWINT PE=2 SV=1;>sp|O95229|ZWINT_HUMAN ZW10 interactor OS=Homo sapiens GN=ZWINT PE=1 SV=2	2	1	1	1	1	1	1	1	1	1	1	1	1	1	1	1	1	1	1	1	1	1	8.9	8.9	8.9	18.224	157	157;277	7							6
A6NHR9-2;A6NHR9;J3KTL8;A6NHR9-3;J3QSH1	A6NHR9-2;A6NHR9;J3KTL8	30;30;21;14;2	30;30;21;14;2	30;30;21;14;2	Structural maintenance of chromosomes flexible hinge domain-containing protein 1	SMCHD1	>sp|A6NHR9-2|SMHD1_HUMAN Isoform 2 of Structural maintenance of chromosomes flexible hinge domain-containing protein 1 OS=Homo sapiens GN=SMCHD1;>sp|A6NHR9|SMHD1_HUMAN Structural maintenance of chromosomes flexible hinge domain-containing protein 1 OS=Homo	5	30	30	30	26	24	21	25	28	26	26	24	21	25	28	26	26	24	21	25	28	26	25.4	25.4	25.4	215.74	1917	1917;2005;1388;762;150	1.07	152	12
A6NIH7;K7EJU3;K7EN86;C9JSK0;Q13432-2;Q13432	A6NIH7	3;1;1;1;1;1	3;1;1;1;1;1	3;1;1;1;1;1	Protein unc-119 homolog B	UNC119B	>sp|A6NIH7|U119B_HUMAN Protein unc-119 homolog B OS=Homo sapiens GN=UNC119B PE=1 SV=1	6	3	3	3	2	2	3	3	2	2	2	2	3	3	2	2	2	2	3	3	2	2	18.7	18.7	18.7	28.136	251	251;125;145;208;220;240	8.25								12	4
A6NJ11;Q92890;Q92890-1;C9JNP9;Q92890-3;C9IZG3;C9J6N9	A6NJ11;Q92890;Q92890-1;C9JNP9;Q92890-3	5;5;5;4;4;2;1	5;5;5;4;4;2;1	5;5;5;4;4;2;1	Ubiquitin fusion degradation protein 1 homolog	UFD1L	>tr|A6NJ11|A6NJ11_HUMAN Ubiquitin fusion degradation protein 1 homolog OS=Homo sapiens GN=UFD1L PE=2 SV=1;>sp|Q92890|UFD1_HUMAN Ubiquitin fusion degradation protein 1 homolog OS=Homo sapiens GN=UFD1L PE=1 SV=3;>sp|Q92890-1|UFD1_HUMAN Isoform Long of Ubiqui	7	5	5	5	4	4	4	5	4	5	4	4	4	5	4	5	4	4	4	5	4	5	25	25	25	33.321	296	296;307;343;159;266;190;136	8.18							32	1
Q16540;A6NJD9;A8MVT4;A8MYK1;H7C2P7	Q16540;A6NJD9;A8MVT4;A8MYK1;H7C2P7	6;6;6;6;5	6;6;6;6;5	6;6;6;6;5	39S ribosomal protein L23, mitochondrial	MRPL23	>sp|Q16540|RM23_HUMAN 39S ribosomal protein L23, mitochondrial OS=Homo sapiens GN=MRPL23 PE=1 SV=1;>tr|A6NJD9|A6NJD9_HUMAN 39S ribosomal protein L23, mitochondrial OS=Homo sapiens GN=MRPL23 PE=2 SV=1;>tr|A8MVT4|A8MVT4_HUMAN 39S ribosomal protein L23, mitoc	5	6	6	6	6	6	6	6	6	6	6	6	6	6	6	6	6	6	6	6	6	6	34	34	34	17.781	153	153;163;166;191;118	13.2												9	42
Q8WTT2;A6NJZ9;F5H677	Q8WTT2;A6NJZ9;F5H677	4;4;2	4;4;2	4;4;2	Nucleolar complex protein 3 homolog	NOC3L	>sp|Q8WTT2|NOC3L_HUMAN Nucleolar complex protein 3 homolog OS=Homo sapiens GN=NOC3L PE=1 SV=1;>tr|A6NJZ9|A6NJZ9_HUMAN Nucleolar complex protein 3 homolog OS=Homo sapiens GN=NOC3L PE=2 SV=1;>tr|F5H677|F5H677_HUMAN Nucleolar complex protein 3 homolog OS=Homo	3	4	4	4	3	2	3	3	4	3	3	2	3	3	4	3	3	2	3	3	4	3	8.5	8.5	8.5	92.547	800	800;800;501	2.9		3	17	1
A6NKF9;B7ZAQ6-2;B7ZAQ6-3;P0CG08;B7ZAQ6	A6NKF9;B7ZAQ6-2;B7ZAQ6-3;P0CG08;B7ZAQ6	1;1;1;1;1	1;1;1;1;1	1;1;1;1;1	Putative Golgi pH regulator C;Golgi pH regulator B;Golgi pH regulator A	GPR89C;GPR89B;GPR89A	>sp|A6NKF9|GPHRC_HUMAN Putative Golgi pH regulator C OS=Homo sapiens GN=GPR89C PE=5 SV=2;>sp|B7ZAQ6-2|GPHRA_HUMAN Isoform 2 of Golgi pH regulator A OS=Homo sapiens GN=GPR89A;>sp|B7ZAQ6-3|GPHRA_HUMAN Isoform 3 of Golgi pH regulator A OS=Homo sapiens GN=GPR8	5	1	1	1	1	1	1	1	1	1	1	1	1	1	1	1	1	1	1	1	1	1	8.4	8.4	8.4	36.67	320	320;335;430;455;455	1.27	11	4
A6NKT7;J3KNE0;Q7Z3J3;J3KNY6	A6NKT7;J3KNE0;Q7Z3J3;J3KNY6	13;13;11;11	1;1;1;1	1;1;1;1	RanBP2-like and GRIP domain-containing protein 3;RanBP2-like and GRIP domain-containing protein 4	RGPD3;RGPD4	>sp|A6NKT7|RGPD3_HUMAN RanBP2-like and GRIP domain-containing protein 3 OS=Homo sapiens GN=RGPD3 PE=2 SV=2;>tr|J3KNE0|J3KNE0_HUMAN RanBP2-like and GRIP domain-containing protein 3 OS=Homo sapiens GN=RGPD3 PE=4 SV=1;>sp|Q7Z3J3|RGPD4_HUMAN RanBP2-like and GR	4	13	1	1	10	11	11	12	11	10	1	1	1	0	1	1	1	1	1	0	1	1	10.3	0.7	0.7	197.48	1758	1758;1766;1758;1766	1.71	5	1			1
A6NKZ8	A6NKZ8	7	1	1	Putative tubulin beta chain-like protein ENSP00000290377		>sp|A6NKZ8|YI016_HUMAN Putative tubulin beta chain-like protein ENSP00000290377 OS=Homo sapiens PE=5 SV=2	1	7	1	1	7	7	7	6	7	7	1	1	1	0	1	1	1	1	1	0	1	1	14	2.4	2.4	41.775	372	372	5.29					5	2
Q8IY57-3;Q8IY57-2;J3KNM5;A6NL56;Q8IY57	Q8IY57-3;Q8IY57-2;J3KNM5;A6NL56;Q8IY57	2;2;2;2;2	2;2;2;2;2	2;2;2;2;2	YY1-associated factor 2	YAF2	>sp|Q8IY57-3|YAF2_HUMAN Isoform 3 of YY1-associated factor 2 OS=Homo sapiens GN=YAF2;>sp|Q8IY57-2|YAF2_HUMAN Isoform 1 of YY1-associated factor 2 OS=Homo sapiens GN=YAF2;>tr|J3KNM5|J3KNM5_HUMAN YY1-associated factor 2 OS=Homo sapiens GN=YAF2 PE=4 SV=1;>tr|	5	2	2	2	1	2	2	1	2	2	1	2	2	1	2	2	1	2	2	1	2	2	19.6	19.6	19.6	15.115	138	138;156;156;171;180	10.9										9	6	6
E9PJK1;E9PRJ8;H0YDL9;H0YDJ9;P60033;E9PIF1;A6NMH8;E9PM31;H0YEE2	E9PJK1;E9PRJ8;H0YDL9;H0YDJ9;P60033;E9PIF1;A6NMH8	4;4;4;4;4;4;4;1;1	4;4;4;4;4;4;4;1;1	4;4;4;4;4;4;4;1;1	CD81 antigen	CD81	>tr|E9PJK1|E9PJK1_HUMAN CD81 antigen OS=Homo sapiens GN=CD81 PE=2 SV=1;>tr|E9PRJ8|E9PRJ8_HUMAN CD81 antigen (Fragment) OS=Homo sapiens GN=CD81 PE=2 SV=1;>tr|H0YDL9|H0YDL9_HUMAN CD81 antigen (Fragment) OS=Homo sapiens GN=CD81 PE=4 SV=1;>tr|H0YDJ9|H0YDJ9_HUM	9	4	4	4	3	3	3	4	3	4	3	3	3	4	3	4	3	3	3	4	3	4	39.4	39.4	39.4	17.963	165	165;209;221;225;236;242;274;93;148	11.3										4	25	17
O60879-2;A6NML8;O60879-3;C9J6U3;O60879;K4DI95	O60879-2;A6NML8;O60879-3;C9J6U3;O60879;K4DI95	10;10;9;9;9;9	10;10;9;9;9;9	10;10;9;9;9;9	Protein diaphanous homolog 2	DIAPH2	>sp|O60879-2|DIAP2_HUMAN Isoform 2 of Protein diaphanous homolog 2 OS=Homo sapiens GN=DIAPH2;>tr|A6NML8|A6NML8_HUMAN Diaphanous homolog 2 (Drosophila), isoform CRA_c OS=Homo sapiens GN=DIAPH2 PE=2 SV=3;>sp|O60879-3|DIAP2_HUMAN Isoform 3 of Protein diaphano	6	10	10	10	10	9	10	9	9	9	10	9	10	9	9	9	10	9	10	9	9	9	11.9	11.9	11.9	124.83	1096	1096;1096;1097;1097;1101;1101	2.05	3	66	7
P09884;A6NMQ1	P09884;A6NMQ1	4;4	4;4	4;4	DNA polymerase alpha catalytic subunit;DNA polymerase	POLA1	>sp|P09884|DPOLA_HUMAN DNA polymerase alpha catalytic subunit OS=Homo sapiens GN=POLA1 PE=1 SV=2;>tr|A6NMQ1|A6NMQ1_HUMAN DNA polymerase OS=Homo sapiens GN=POLA1 PE=2 SV=1	2	4	4	4	3	3	4	3	4	4	3	3	4	3	4	4	3	3	4	3	4	4	3.8	3.8	3.8	165.91	1462	1462;1468	1.09	20	2
O43768-2;O43768;O43768-9;O43768-3;O43768-4;A6NMQ3;C9JUF4;Q5T5H1;O43768-8;O43768-6;O43768-5;O43768-7	O43768-2;O43768;O43768-9;O43768-3;O43768-4;A6NMQ3;C9JUF4;Q5T5H1;O43768-8;O43768-6;O43768-5;O43768-7	12;12;12;12;12;12;12;12;7;6;6;6	12;12;12;12;12;12;12;12;7;6;6;6	11;11;11;11;11;11;11;11;7;5;5;5	Alpha-endosulfine	ENSA	>sp|O43768-2|ENSA_HUMAN Isoform 2 of Alpha-endosulfine OS=Homo sapiens GN=ENSA;>sp|O43768|ENSA_HUMAN Alpha-endosulfine OS=Homo sapiens GN=ENSA PE=1 SV=1;>sp|O43768-9|ENSA_HUMAN Isoform 9 of Alpha-endosulfine OS=Homo sapiens GN=ENSA;>sp|O43768-3|ENSA_HUMAN	12	12	12	11	11	11	12	12	11	11	11	11	12	12	11	11	10	10	11	11	10	10	62.4	62.4	53	12.975	117	117;121;133;137;140;140;144;187;105;113;117;133	12.9						6						61	81
E5RK69;P08133-2;A6NN80;P08133;E7EMC6;E5RFF0;H0YC77;E5RIU8;E5RJR0;E5RI05;E5RJF5;E5RK63	E5RK69;P08133-2;A6NN80;P08133;E7EMC6	5;5;5;5;3;2;1;1;1;1;1;1	5;5;5;5;3;2;1;1;1;1;1;1	5;5;5;5;3;2;1;1;1;1;1;1	Annexin;Annexin A6	ANXA6	>tr|E5RK69|E5RK69_HUMAN Annexin OS=Homo sapiens GN=ANXA6 PE=2 SV=1;>sp|P08133-2|ANXA6_HUMAN Isoform 2 of Annexin A6 OS=Homo sapiens GN=ANXA6;>tr|A6NN80|A6NN80_HUMAN Annexin OS=Homo sapiens GN=ANXA6 PE=2 SV=3;>sp|P08133|ANXA6_HUMAN Annexin A6 OS=Homo sapien	12	5	5	5	3	4	3	4	3	2	3	4	3	4	3	2	3	4	3	4	3	2	17.2	17.2	17.2	51.776	460	460;641;667;673;330;156;91;94;110;129;130;150	4				19
A6NNI4;P21926;G8JLH6;F5GXT1	A6NNI4;P21926;G8JLH6	7;7;7;2	7;7;7;2	7;7;7;2	CD9 antigen	CD9	>tr|A6NNI4|A6NNI4_HUMAN CD9 antigen OS=Homo sapiens GN=CD9 PE=2 SV=1;>sp|P21926|CD9_HUMAN CD9 antigen OS=Homo sapiens GN=CD9 PE=1 SV=4;>tr|G8JLH6|G8JLH6_HUMAN CD9 antigen (Fragment) OS=Homo sapiens GN=CD9 PE=2 SV=1	4	7	7	7	6	6	7	7	6	6	6	6	7	7	6	6	6	6	7	7	6	6	36.5	36.5	36.5	17.764	159	159;228;228;142	10.4								1	22	45	37	13	1
Q15257-3;Q15257-2;A6PVN5;Q15257;B4DZF8;Q5T949;Q5T948;Q15257-4;A6PVN9;Q68CR8;C9IZ76;A6PVN6;B7ZBQ0;A6PVN8;A6PVN7;B7ZBP9;B7ZBP7;B4DDQ6;H0Y6E5	Q15257-3;Q15257-2;A6PVN5;Q15257;B4DZF8;Q5T949;Q5T948;Q15257-4;A6PVN9;Q68CR8	10;10;10;10;8;7;7;7;6;5;4;4;3;3;2;1;1;1;1	10;10;10;10;8;7;7;7;6;5;4;4;3;3;2;1;1;1;1	10;10;10;10;8;7;7;7;6;5;4;4;3;3;2;1;1;1;1	Serine/threonine-protein phosphatase 2A activator	PPP2R4;DKFZp781M17165	>sp|Q15257-3|PTPA_HUMAN Isoform 3 of Serine/threonine-protein phosphatase 2A activator OS=Homo sapiens GN=PPP2R4;>sp|Q15257-2|PTPA_HUMAN Isoform 1 of Serine/threonine-protein phosphatase 2A activator OS=Homo sapiens GN=PPP2R4;>tr|A6PVN5|A6PVN5_HUMAN Serine	19	10	10	10	7	7	10	8	9	10	7	7	10	8	9	10	7	7	10	8	9	10	53.4	53.4	53.4	33.467	294	294;323;329;358;374;250;254;281;263;104;132;176;61;129;64;41;77;151;218	6.83						14	67
Q8N884-2;A6PW79;Q8N884	Q8N884-2;A6PW79;Q8N884	1;1;1	1;1;1	1;1;1	Cyclic GMP-AMP synthase	MB21D1	>sp|Q8N884-2|CGAS_HUMAN Isoform 2 of Cyclic GMP-AMP synthase OS=Homo sapiens GN=MB21D1;>tr|A6PW79|A6PW79_HUMAN Cyclic GMP-AMP synthase OS=Homo sapiens GN=MB21D1 PE=2 SV=1;>sp|Q8N884|CGAS_HUMAN Cyclic GMP-AMP synthase OS=Homo sapiens GN=MB21D1 PE=1 SV=2	3	1	1	1	1	1	1	0	0	1	1	1	1	0	0	1	1	1	1	0	0	1	3.8	3.8	3.8	49.762	447	447;505;522	4				4
A6ZKI3;Q9BWD3;Q17RB0	A6ZKI3;Q9BWD3;Q17RB0	3;2;2	3;2;2	3;2;2	Protein FAM127A;Protein FAM127B;Protein FAM127C	FAM127A;FAM127B;FAM127C	>sp|A6ZKI3|F127A_HUMAN Protein FAM127A OS=Homo sapiens GN=FAM127A PE=1 SV=1;>sp|Q9BWD3|F127B_HUMAN Protein FAM127B OS=Homo sapiens GN=FAM127B PE=1 SV=3;>sp|Q17RB0|F127C_HUMAN Protein FAM127C OS=Homo sapiens GN=FAM127C PE=2 SV=1	3	3	3	3	3	3	3	3	3	3	3	3	3	3	3	3	3	3	3	3	3	3	26.5	26.5	26.5	13.171	113	113;113;113	15.5
Q9ULV4;A7MAP0;A7MAP1;B4E3S0;H0YHL7;F8W1H8;F8VUX3;F8VSA4;F8VRE9;F8VTT6;F8VVB7;F8VV53	Q9ULV4;A7MAP0;A7MAP1;B4E3S0;H0YHL7	23;23;23;20;14;5;5;5;5;5;5;3	23;23;23;20;14;5;5;5;5;5;5;3	23;23;23;20;14;5;5;5;5;5;5;3	Coronin-1C;Coronin	CORO1C	>sp|Q9ULV4|COR1C_HUMAN Coronin-1C OS=Homo sapiens GN=CORO1C PE=1 SV=1;>tr|A7MAP0|A7MAP0_HUMAN Coronin OS=Homo sapiens GN=CORO1C PE=2 SV=1;>tr|A7MAP1|A7MAP1_HUMAN Coronin OS=Homo sapiens GN=CORO1C PE=2 SV=1;>tr|B4E3S0|B4E3S0_HUMAN Coronin OS=Homo sapiens GN	12	23	23	23	22	21	21	22	20	20	22	21	21	22	20	20	22	21	21	22	20	20	42	42	42	53.248	474	474;480;527;369;165;151;159;162;163;169;181;125	4.81	20	17	12	65	183	11	1	1	3
E7ERJ0;B4DTM2;Q15811-2;CON__ENSEMBL:ENSBTAP00000001528;A8CTY3;A8CTX8;Q15811;E9PD98;A8DCP3;A7Y322;Q15811-5;Q15811-3;F8W7U0;Q15811-4;C9JQZ7	E7ERJ0;B4DTM2;Q15811-2;CON__ENSEMBL:ENSBTAP00000001528;A8CTY3;A8CTX8;Q15811;E9PD98;A8DCP3;A7Y322;Q15811-5;Q15811-3;F8W7U0;Q15811-4	4;4;4;4;4;4;4;4;3;3;3;3;3;3;1	4;4;4;4;4;4;4;4;3;3;3;3;3;3;1	4;4;4;4;4;4;4;4;3;3;3;3;3;3;1	Intersectin-1	ITSN1	>tr|E7ERJ0|E7ERJ0_HUMAN Intersectin-1 OS=Homo sapiens GN=ITSN1 PE=2 SV=1;>tr|B4DTM2|B4DTM2_HUMAN Intersectin-1 OS=Homo sapiens GN=ITSN1 PE=2 SV=1;>sp|Q15811-2|ITSN1_HUMAN Isoform 2 of Intersectin-1 OS=Homo sapiens GN=ITSN1;>ENSEMBL:ENSBTAP00000001528 (Bos	15	4	4	4	2	2	2	4	3	2	2	2	2	4	3	2	2	2	2	4	3	2	5.7	5.7	5.7	133.56	1178	1178;1215;1220;1222;1660;1716;1721;1721;914;1015;1020;1144;1149;1650;361	2.75	1	13						1	1
A8MQB8;Q06787-6;G3V0J0;Q06787-2;Q06787-4;Q06787-7;Q06787-8;Q06787-5;G8JL90;Q06787-3;Q06787;F8W871;G8JLE9;Q8IXW7	A8MQB8;Q06787-6;G3V0J0;Q06787-2;Q06787-4;Q06787-7;Q06787-8;Q06787-5;G8JL90;Q06787-3;Q06787;F8W871;G8JLE9	5;5;5;5;5;5;4;4;4;4;4;3;3;2	4;4;4;4;4;4;3;3;3;3;3;2;3;2	4;4;4;4;4;4;3;3;3;3;3;2;3;2	Fragile X mental retardation protein 1	FMR1	>tr|A8MQB8|A8MQB8_HUMAN Fragile X mental retardation protein 1 OS=Homo sapiens GN=FMR1 PE=2 SV=1;>sp|Q06787-6|FMR1_HUMAN Isoform 5 of Fragile X mental retardation protein 1 OS=Homo sapiens GN=FMR1;>tr|G3V0J0|G3V0J0_HUMAN Fragile X mental retardation 1, iso	14	5	4	4	3	3	4	4	3	3	2	2	3	3	2	2	2	2	3	3	2	2	9.3	7.9	7.9	65.821	582	582;590;592;594;603;615;586;607;611;620;632;262;537;297	3.93			1	14
A8MSS1;Q5VVH2	A8MSS1;Q5VVH2	1;1	1;1	1;1	Peptidyl-prolyl cis-trans isomerase	FKBP1C	>tr|A8MSS1|A8MSS1_HUMAN Peptidyl-prolyl cis-trans isomerase OS=Homo sapiens GN=FKBP1C PE=2 SV=2;>tr|Q5VVH2|Q5VVH2_HUMAN Peptidyl-prolyl cis-trans isomerase OS=Homo sapiens GN=FKBP1C PE=2 SV=1	2	1	1	1	0	0	0	0	1	0	0	0	0	0	1	0	0	0	0	0	1	0	15.2	15.2	15.2	10.156	92	92;108	15
A8MT40;Q8NCN5;H3BQG3;B3KSE1;B7ZAR9;H3BUH3;H3BU60;H3BV59	A8MT40;Q8NCN5	13;13;5;4;4;3;2;2	13;13;5;4;4;3;2;2	13;13;5;4;4;3;2;2	Pyruvate dehydrogenase phosphatase regulatory subunit, mitochondrial	PDPR	>tr|A8MT40|A8MT40_HUMAN Pyruvate dehydrogenase phosphatase regulatory subunit, mitochondrial OS=Homo sapiens GN=PDPR PE=2 SV=2;>sp|Q8NCN5|PDPR_HUMAN Pyruvate dehydrogenase phosphatase regulatory subunit, mitochondrial OS=Homo sapiens GN=PDPR PE=1 SV=2	8	13	13	13	11	8	12	8	10	8	11	8	12	8	10	8	11	8	12	8	10	8	23.1	23.1	23.1	88.569	779	779;879;491;224;237;197;100;149	3.05		3	57	6
A8MT72;Q16799-3;Q16799-2;Q16799	A8MT72;Q16799-3;Q16799-2;Q16799	1;1;1;1	1;1;1;1	1;1;1;1	Reticulon-1	RTN1	>tr|A8MT72|A8MT72_HUMAN Reticulon-1 OS=Homo sapiens GN=RTN1 PE=2 SV=1;>sp|Q16799-3|RTN1_HUMAN Isoform RTN1-C of Reticulon-1 OS=Homo sapiens GN=RTN1;>sp|Q16799-2|RTN1_HUMAN Isoform RTN1-B of Reticulon-1 OS=Homo sapiens GN=RTN1;>sp|Q16799|RTN1_HUMAN Reticulo	4	1	1	1	1	1	1	1	1	1	1	1	1	1	1	1	1	1	1	1	1	1	4.1	4.1	4.1	21.862	193	193;208;356;776	10.5										5	5
C9J2I1;G5E9V7;Q8IUR7-6;G5E9V6;B7Z637;Q8IUR7-3;Q8IUR7-7;Q8IUR7-2;A8MTG8;Q8IUR7	C9J2I1;G5E9V7;Q8IUR7-6;G5E9V6;B7Z637;Q8IUR7-3;Q8IUR7-7;Q8IUR7-2;A8MTG8;Q8IUR7	1;1;1;1;1;1;1;1;1;1	1;1;1;1;1;1;1;1;1;1	1;1;1;1;1;1;1;1;1;1	Armadillo repeat-containing protein 8	ARMC8	>tr|C9J2I1|C9J2I1_HUMAN Armadillo repeat-containing protein 8 (Fragment) OS=Homo sapiens GN=ARMC8 PE=2 SV=1;>tr|G5E9V7|G5E9V7_HUMAN Armadillo repeat containing 8, isoform CRA_d OS=Homo sapiens GN=ARMC8 PE=2 SV=1;>sp|Q8IUR7-6|ARMC8_HUMAN Isoform 6 of Armadi	10	1	1	1	1	1	1	1	1	1	1	1	1	1	1	1	1	1	1	1	1	1	5.4	5.4	5.4	39.973	352	352;357;385;399;600;631;642;659;663;673	4.17				5	1
A8MTP9;Q9Y2R4	A8MTP9;Q9Y2R4	3;3	3;3	3;3	Probable ATP-dependent RNA helicase DDX52	DDX52	>tr|A8MTP9|A8MTP9_HUMAN Probable ATP-dependent RNA helicase DDX52 OS=Homo sapiens GN=DDX52 PE=2 SV=1;>sp|Q9Y2R4|DDX52_HUMAN Probable ATP-dependent RNA helicase DDX52 OS=Homo sapiens GN=DDX52 PE=1 SV=3	2	3	3	3	2	2	3	2	2	2	2	2	3	2	2	2	2	2	3	2	2	2	11.8	11.8	11.8	55.217	491	491;599	4			1	21	1
A8MTY9;E7EWN9;O14972;B7Z6B1;A8MY26;B7Z606	A8MTY9;E7EWN9;O14972;B7Z6B1	3;3;3;2;1;1	3;3;3;2;1;1	3;3;3;2;1;1	Down syndrome critical region protein 3	DSCR3	>tr|A8MTY9|A8MTY9_HUMAN Down syndrome critical region protein 3 OS=Homo sapiens GN=DSCR3 PE=2 SV=1;>tr|E7EWN9|E7EWN9_HUMAN Down syndrome critical region protein 3 OS=Homo sapiens GN=DSCR3 PE=2 SV=1;>sp|O14972|DSCR3_HUMAN Down syndrome critical region prote	6	3	3	3	3	3	2	3	2	2	3	3	2	3	2	2	3	3	2	3	2	2	17.3	17.3	17.3	27.958	249	249;253;297;270;172;220	9									19
P55854;A8MUA9;B4DUW4;A8MU27	P55854;A8MUA9;B4DUW4;A8MU27	4;4;4;4	3;3;3;3	3;3;3;3	Small ubiquitin-related modifier 3	SUMO3	>sp|P55854|SUMO3_HUMAN Small ubiquitin-related modifier 3 OS=Homo sapiens GN=SUMO3 PE=1 SV=2;>tr|A8MUA9|A8MUA9_HUMAN SMT3 suppressor of mif two 3 homolog 3 (Yeast), isoform CRA_d OS=Homo sapiens GN=SUMO3 PE=2 SV=1;>tr|B4DUW4|B4DUW4_HUMAN Small ubiquitin-re	4	4	3	3	4	4	3	4	4	4	3	3	2	3	3	3	3	3	2	3	3	3	30.1	18.4	18.4	11.637	103	103;135;141;147	12.9												33	28
A8MU44;Q9UJC3	A8MU44;Q9UJC3	4;4	4;4	4;4	Protein Hook homolog 1	HOOK1	>tr|A8MU44|A8MU44_HUMAN Protein Hook homolog 1 OS=Homo sapiens GN=HOOK1 PE=2 SV=2;>sp|Q9UJC3|HOOK1_HUMAN Protein Hook homolog 1 OS=Homo sapiens GN=HOOK1 PE=1 SV=2	2	4	4	4	3	4	3	4	3	2	3	4	3	4	3	2	3	4	3	4	3	2	10.5	10.5	10.5	80.021	686	686;728	3.62			19	5	2	3
Q53HC9;A8MUM1;F8WDS8;C9J0U9;D3YTH5;C9JVR6;F8WDX0;F8WB12	Q53HC9;A8MUM1;F8WDS8;C9J0U9;D3YTH5	5;5;3;3;3;2;1;1	5;5;3;3;3;2;1;1	5;5;3;3;3;2;1;1	Protein TSSC1	TSSC1	>sp|Q53HC9|TSSC1_HUMAN Protein TSSC1 OS=Homo sapiens GN=TSSC1 PE=1 SV=2;>tr|A8MUM1|A8MUM1_HUMAN Protein TSSC1 OS=Homo sapiens GN=TSSC1 PE=2 SV=2;>tr|F8WDS8|F8WDS8_HUMAN Protein TSSC1 OS=Homo sapiens GN=TSSC1 PE=2 SV=1;>tr|C9J0U9|C9J0U9_HUMAN Protein TSSC1	8	5	5	5	4	5	3	4	3	4	4	5	3	4	3	4	4	5	3	4	3	4	22.7	22.7	22.7	43.603	387	387;414;132;155;314;178;58;87	5				1	29	1
C9JZ85;C9JN51;A8MV29;E7EU78;C9J1R1;Q9Y6K9;Q9Y6K9-2;C9J2V2;C9JH59;Q9Y6K9-3;F8W9A9	C9JZ85;C9JN51;A8MV29;E7EU78;C9J1R1;Q9Y6K9;Q9Y6K9-2;C9J2V2;C9JH59;Q9Y6K9-3;F8W9A9	3;3;3;3;3;3;3;2;2;2;2	3;3;3;3;3;3;3;2;2;2;2	3;3;3;3;3;3;3;2;2;2;2	NF-kappa-B essential modulator	IKBKG	>tr|C9JZ85|C9JZ85_HUMAN NF-kappa-B essential modulator (Fragment) OS=Homo sapiens GN=IKBKG PE=2 SV=1;>tr|C9JN51|C9JN51_HUMAN NF-kappa-B essential modulator (Fragment) OS=Homo sapiens GN=IKBKG PE=2 SV=1;>tr|A8MV29|A8MV29_HUMAN NF-kappa-B essential modulator	11	3	3	3	1	2	1	2	3	2	1	2	1	2	3	2	1	2	1	2	3	2	26.8	26.8	26.8	21.653	190	190;251;411;412;418;419;487;195;206;320;368	6.09						10	1
C9J6G3;C9J7M1;A8MVQ8;O95749	C9J6G3;C9J7M1;A8MVQ8;O95749	1;1;1;1	1;1;1;1	1;1;1;1	Geranylgeranyl pyrophosphate synthase	GGPS1	>tr|C9J6G3|C9J6G3_HUMAN Geranylgeranyl pyrophosphate synthase (Fragment) OS=Homo sapiens GN=GGPS1 PE=2 SV=1;>tr|C9J7M1|C9J7M1_HUMAN Geranylgeranyl pyrophosphate synthase (Fragment) OS=Homo sapiens GN=GGPS1 PE=2 SV=1;>tr|A8MVQ8|A8MVQ8_HUMAN Geranylgeranyl d	4	1	1	1	1	1	1	1	1	1	1	1	1	1	1	1	1	1	1	1	1	1	5.2	5.2	5.2	26.631	230	230;242;246;300	8								6
E9PSH3;E9PN41;E9PPX8;A8MVV6;O14817;J3KQ42	E9PSH3;E9PN41;E9PPX8;A8MVV6;O14817;J3KQ42	1;1;1;1;1;1	1;1;1;1;1;1	1;1;1;1;1;1	Tetraspanin-4	TSPAN4	>tr|E9PSH3|E9PSH3_HUMAN Tetraspanin-4 (Fragment) OS=Homo sapiens GN=TSPAN4 PE=2 SV=1;>tr|E9PN41|E9PN41_HUMAN Tetraspanin-4 (Fragment) OS=Homo sapiens GN=TSPAN4 PE=2 SV=1;>tr|E9PPX8|E9PPX8_HUMAN Tetraspanin-4 (Fragment) OS=Homo sapiens GN=TSPAN4 PE=2 SV=1;>	6	1	1	1	1	1	1	0	1	0	1	1	1	0	1	0	1	1	1	0	1	0	25	25	25	11.326	100	100;132;159;174;238;257	8								4
O43660;A8MW61;O43660-2;H0YA24;D6RA26;H0YAA2;B7Z982	O43660;A8MW61;O43660-2	6;6;5;2;2;1;1	6;6;5;2;2;1;1	6;6;5;2;2;1;1	Pleiotropic regulator 1	PLRG1	>sp|O43660|PLRG1_HUMAN Pleiotropic regulator 1 OS=Homo sapiens GN=PLRG1 PE=1 SV=1;>tr|A8MW61|A8MW61_HUMAN Pleiotropic regulator 1 OS=Homo sapiens GN=PLRG1 PE=2 SV=1;>sp|O43660-2|PLRG1_HUMAN Isoform 2 of Pleiotropic regulator 1 OS=Homo sapiens GN=PLRG1	7	6	6	6	5	4	5	3	4	3	5	4	5	3	4	3	5	4	5	3	4	3	23.3	23.3	23.3	57.193	514	514;514;505;156;212;106;131	4.97				1	30
P62308;A8MWD9;Q49AN9;F5H013;C9JVQ0	P62308;A8MWD9;Q49AN9;F5H013;C9JVQ0	5;5;3;3;3	5;5;3;3;3	5;5;3;3;3	Small nuclear ribonucleoprotein G;Small nuclear ribonucleoprotein G-like protein	SNRPG	>sp|P62308|RUXG_HUMAN Small nuclear ribonucleoprotein G OS=Homo sapiens GN=SNRPG PE=1 SV=1;>sp|A8MWD9|RUXGL_HUMAN Small nuclear ribonucleoprotein G-like protein OS=Homo sapiens PE=2 SV=2;>tr|Q49AN9|Q49AN9_HUMAN SNRPG protein OS=Homo sapiens GN=SNRPG PE=2 S	5	5	5	5	5	5	5	5	4	4	5	5	5	5	4	4	5	5	5	5	4	4	36.8	36.8	36.8	8.496	76	76;76;64;68;96	16
A8MWK3;P19022;C9J8J8	A8MWK3;P19022	5;5;2	5;5;2	5;5;2	Cadherin-2	CDH2	>tr|A8MWK3|A8MWK3_HUMAN Cadherin-2 OS=Homo sapiens GN=CDH2 PE=2 SV=1;>sp|P19022|CADH2_HUMAN Cadherin-2 OS=Homo sapiens GN=CDH2 PE=1 SV=4	3	5	5	5	5	3	4	5	5	4	5	3	4	5	5	4	5	3	4	5	5	4	13.4	13.4	13.4	97.039	875	875;906;191	1.96	1	25
Q9Y343-2;Q9Y343;A8MXB7;H0YA25;Q8WUS9;Q96L94	Q9Y343-2;Q9Y343;A8MXB7	5;5;5;2;1;1	5;5;5;2;1;1	5;5;5;2;1;1	Sorting nexin-24	SNX24	>sp|Q9Y343-2|SNX24_HUMAN Isoform 2 of Sorting nexin-24 OS=Homo sapiens GN=SNX24;>sp|Q9Y343|SNX24_HUMAN Sorting nexin-24 OS=Homo sapiens GN=SNX24 PE=1 SV=1;>tr|A8MXB7|A8MXB7_HUMAN Sorting nexin-24 OS=Homo sapiens GN=SNX24 PE=2 SV=1	6	5	5	5	4	5	4	5	5	5	4	5	4	5	5	5	4	5	4	5	5	5	31.4	31.4	31.4	18.603	159	159;169;202;68;120;193	11.6											18	20	3
P43243;A8MXP9;D6REM6;D6R991;H0Y8T4;B3KM87;P43243-2;D6R8Z5;D6RBK5;D6RB45;D6R9F3;D6RBS2;D6RCM3;D6REK4;D6RBI2;D6RE02;D6RAM9;D6RAY2	P43243;A8MXP9;D6REM6;D6R991	32;32;29;25;13;9;9;3;3;2;2;2;2;2;2;2;1;1	32;32;29;25;13;9;9;3;3;2;2;2;2;2;2;2;1;1	30;30;27;23;11;7;7;3;2;2;2;2;2;2;0;0;0;0	Matrin-3	MATR3	>sp|P43243|MATR3_HUMAN Matrin-3 OS=Homo sapiens GN=MATR3 PE=1 SV=2;>tr|A8MXP9|A8MXP9_HUMAN Matrin-3 OS=Homo sapiens GN=MATR3 PE=2 SV=1;>tr|D6REM6|D6REM6_HUMAN Matrin-3 OS=Homo sapiens GN=MATR3 PE=2 SV=1;>tr|D6R991|D6R991_HUMAN Matrin-3 (Fragment) OS=Homo s	18	32	32	30	30	30	28	28	28	31	30	30	28	28	28	31	28	28	26	26	26	29	41.4	41.4	37.3	94.622	847	847;895;794;433;334;509;559;107;121;47;78;87;99;100;109;125;81;86	2.82	10	287	54	14	7		7		10	5	5	5
A8MXQ1;P53801;A8MZH8	A8MXQ1;P53801;A8MZH8	2;2;1	2;2;1	2;2;1	Pituitary tumor-transforming gene 1 protein-interacting protein	PTTG1IP	>tr|A8MXQ1|A8MXQ1_HUMAN Pituitary tumor-transforming gene 1 protein-interacting protein OS=Homo sapiens GN=PTTG1IP PE=2 SV=1;>sp|P53801|PTTG_HUMAN Pituitary tumor-transforming gene 1 protein-interacting protein OS=Homo sapiens GN=PTTG1IP PE=1 SV=1;>tr|A8MZ	3	2	2	2	1	2	1	2	2	2	1	2	1	2	2	2	1	2	1	2	2	2	18.9	18.9	18.9	18.331	159	159;180;107	9								5	10	5
A8MXV4	A8MXV4	2	2	2	Nucleoside diphosphate-linked moiety X motif 19, mitochondrial	NUDT19	>sp|A8MXV4|NUD19_HUMAN Nucleoside diphosphate-linked moiety X motif 19, mitochondrial OS=Homo sapiens GN=NUDT19 PE=1 SV=1	1	2	2	2	1	0	1	2	1	0	1	0	1	2	1	0	1	0	1	2	1	0	14.4	14.4	14.4	42.233	375	375	7							5
C9JFM5;A8MXY0;Q12846	C9JFM5;A8MXY0;Q12846	2;2;2	2;2;2	2;2;2	Syntaxin-4	STX4	>tr|C9JFM5|C9JFM5_HUMAN Syntaxin-4 (Fragment) OS=Homo sapiens GN=STX4 PE=2 SV=1;>tr|A8MXY0|A8MXY0_HUMAN Syntaxin 4A (Placental), isoform CRA_c OS=Homo sapiens GN=STX4 PE=2 SV=1;>sp|Q12846|STX4_HUMAN Syntaxin-4 OS=Homo sapiens GN=STX4 PE=1 SV=2	3	2	2	2	2	2	2	2	2	2	2	2	2	2	2	2	2	2	2	2	2	2	10.9	10.9	10.9	19.782	175	175;295;297	9.4							6	11	1		4	5	3
Q9BZG1-2;Q9BZG1;A8MYQ9;J3KQW8;Q9BZG1-4;C9JBG0;C9JY26;K7EIF2;H7C0Y7;E7ES60;K7EJW7;J3QLC6	Q9BZG1-2;Q9BZG1;A8MYQ9;J3KQW8;Q9BZG1-4;C9JBG0;C9JY26;K7EIF2;H7C0Y7;E7ES60	6;6;6;6;5;4;4;3;3;3;2;2	6;6;6;6;5;4;4;3;3;3;2;2	6;6;6;6;5;4;4;3;3;3;2;2	Ras-related protein Rab-34	RAB34	>sp|Q9BZG1-2|RAB34_HUMAN Isoform 2 of Ras-related protein Rab-34 OS=Homo sapiens GN=RAB34;>sp|Q9BZG1|RAB34_HUMAN Ras-related protein Rab-34 OS=Homo sapiens GN=RAB34 PE=1 SV=1;>tr|A8MYQ9|A8MYQ9_HUMAN Ras-related protein Rab-34, isoform NARR OS=Homo sapiens	12	6	6	6	6	6	6	6	6	5	6	6	6	6	6	5	6	6	6	6	6	5	31.5	31.5	31.5	28.229	251	251;259;260;316;237;211;259;149;171;268;51;156	9.56									37	14	5	3
A8MYT4;Q8NEB9	A8MYT4;Q8NEB9	1;1	1;1	1;1	Phosphatidylinositol 3-kinase catalytic subunit type 3	PIK3C3	>tr|A8MYT4|A8MYT4_HUMAN Phosphatidylinositol 3-kinase catalytic subunit type 3 OS=Homo sapiens GN=PIK3C3 PE=2 SV=2;>sp|Q8NEB9|PK3C3_HUMAN Phosphatidylinositol 3-kinase catalytic subunit type 3 OS=Homo sapiens GN=PIK3C3 PE=1 SV=1	2	1	1	1	1	0	1	1	1	1	1	0	1	1	1	1	1	0	1	1	1	1	1.8	1.8	1.8	94.399	824	824;887	3			5
A8MYV2;Q9NQ29-2;Q9NQ29-3;Q9NQ29;B8ZZ10;B8ZZ09	A8MYV2;Q9NQ29-2;Q9NQ29-3;Q9NQ29;B8ZZ10	5;5;5;5;4;2	1;1;1;1;1;1	1;1;1;1;1;1	Putative RNA-binding protein Luc7-like 1	LUC7L	>tr|A8MYV2|A8MYV2_HUMAN LUC7-like (S. cerevisiae) OS=Homo sapiens GN=LUC7L PE=2 SV=1;>sp|Q9NQ29-2|LUC7L_HUMAN Isoform 2 of Putative RNA-binding protein Luc7-like 1 OS=Homo sapiens GN=LUC7L;>sp|Q9NQ29-3|LUC7L_HUMAN Isoform 3 of Putative RNA-binding protein	6	5	1	1	5	5	5	5	5	5	1	1	1	1	1	1	1	1	1	1	1	1	22.8	5.5	5.5	32.447	272	272;325;354;371;182;84	6.7						3	7
A8MZB2;P61599;P61599-2	A8MZB2;P61599;P61599-2	2;2;1	2;2;1	2;2;1	N-alpha-acetyltransferase 20	NAA20	>tr|A8MZB2|A8MZB2_HUMAN N-acetyltransferase 5 (ARD1 homolog, S. cerevisiae), isoform CRA_a OS=Homo sapiens GN=NAA20 PE=2 SV=1;>sp|P61599|NAA20_HUMAN N-alpha-acetyltransferase 20 OS=Homo sapiens GN=NAA20 PE=1 SV=1;>sp|P61599-2|NAA20_HUMAN Isoform 2 of N-alp	3	2	2	2	1	2	1	1	1	1	1	2	1	1	1	1	1	2	1	1	1	1	15.7	15.7	15.7	18.857	166	166;178;111	13.5													6
A8MZF9;P55039;J3QKW7;J3KRL5;J3QR71;J3QRI9;J3QL90;J3QKV7;J3QLF3;J3QQI1	A8MZF9;P55039;J3QKW7	9;9;5;4;4;4;3;3;2;1	9;9;5;4;4;4;3;3;2;1	9;9;5;4;4;4;3;3;2;1	Developmentally-regulated GTP-binding protein 2	DRG2	>tr|A8MZF9|A8MZF9_HUMAN Developmentally-regulated GTP-binding protein 2 OS=Homo sapiens GN=DRG2 PE=2 SV=1;>sp|P55039|DRG2_HUMAN Developmentally-regulated GTP-binding protein 2 OS=Homo sapiens GN=DRG2 PE=1 SV=1;>tr|J3QKW7|J3QKW7_HUMAN Developmentally-regula	10	9	9	9	8	8	7	9	8	7	8	8	7	9	8	7	8	8	7	9	8	7	32.1	32.1	32.1	38.129	343	343;364;244;113;158;172;112;161;90;22	6.96					1	1	70
J3QRZ6;A9UHW6;J3QLD1;J3KSB8;J3QLJ5;A9UHW6-2;A9UHW6-3;J3KSU6;J3QKW3;J3QLN4	J3QRZ6;A9UHW6;J3QLD1;J3KSB8;J3QLJ5;A9UHW6-2;A9UHW6-3;J3KSU6	5;5;4;4;4;4;4;3;2;1	5;5;4;4;4;4;4;3;2;1	5;5;4;4;4;4;4;3;2;1	MIF4G domain-containing protein	MIF4GD	>tr|J3QRZ6|J3QRZ6_HUMAN MIF4G domain-containing protein (Fragment) OS=Homo sapiens GN=MIF4GD PE=4 SV=1;>sp|A9UHW6|MI4GD_HUMAN MIF4G domain-containing protein OS=Homo sapiens GN=MIF4GD PE=1 SV=1;>tr|J3QLD1|J3QLD1_HUMAN MIF4G domain-containing protein (Fragm	10	5	5	5	4	5	5	5	4	4	4	5	5	5	4	4	4	5	5	5	4	4	35.6	35.6	35.6	23.395	205	205;222;90;170;251;256;263;155;170;41	10.7									19	32
Q8IYB3-2;Q8IYB3;A9Z1X7;E9PCT1;M0R088;B4DED5;M0R1E7;M0QXG5	Q8IYB3-2;Q8IYB3;A9Z1X7;E9PCT1;M0R088;B4DED5	4;4;4;4;3;2;1;1	4;4;4;4;3;2;1;1	4;4;4;4;3;2;1;1	Serine/arginine repetitive matrix protein 1	SRRM1	>sp|Q8IYB3-2|SRRM1_HUMAN Isoform 2 of Serine/arginine repetitive matrix protein 1 OS=Homo sapiens GN=SRRM1;>sp|Q8IYB3|SRRM1_HUMAN Serine/arginine repetitive matrix protein 1 OS=Homo sapiens GN=SRRM1 PE=1 SV=2;>tr|A9Z1X7|A9Z1X7_HUMAN Serine/arginine repetit	8	4	4	4	3	4	3	3	4	3	3	4	3	3	4	3	3	4	3	3	4	3	7	7	7	102.12	902	902;904;913;916;681;318;79;102	1.1	38	4
Q9Y262;B0QY89;Q9Y262-2;B0QY90;C9JHP4;C9K0Q7;H7C3A0;H0Y7E6	Q9Y262;B0QY89;Q9Y262-2;B0QY90	26;26;25;19;8;8;5;1	26;26;25;19;8;8;5;1	26;26;25;19;8;8;5;1	Eukaryotic translation initiation factor 3 subunit L	EIF3L	>sp|Q9Y262|EIF3L_HUMAN Eukaryotic translation initiation factor 3 subunit L OS=Homo sapiens GN=EIF3L PE=1 SV=1;>tr|B0QY89|B0QY89_HUMAN Eukaryotic translation initiation factor 3 subunit L OS=Homo sapiens GN=EIF3L PE=2 SV=1;>sp|Q9Y262-2|EIF3L_HUMAN Isoform	8	26	26	26	24	22	25	23	24	24	24	22	25	23	24	24	24	22	25	23	24	24	49.8	49.8	49.8	66.726	564	564;607;516;466;150;183;127;109	4.17			7	202	46	2
Q9UH17;B0QYD3;P31941-2;P31941	Q9UH17;B0QYD3	3;3;1;1	1;1;1;1	1;1;1;1	DNA dC->dU-editing enzyme APOBEC-3B	APOBEC3B	>sp|Q9UH17|ABC3B_HUMAN DNA dC->dU-editing enzyme APOBEC-3B OS=Homo sapiens GN=APOBEC3B PE=1 SV=1;>tr|B0QYD3|B0QYD3_HUMAN DNA dC->dU-editing enzyme APOBEC-3B OS=Homo sapiens GN=APOBEC3B PE=2 SV=1	4	3	1	1	3	3	3	3	3	3	1	1	1	1	1	1	1	1	1	1	1	1	11.5	4.5	4.5	45.924	382	382;490;187;199	7							9
H7BY36;Q01844-2;C9JGE3;Q01844-6;B0QYK0;Q01844-3;Q01844;Q01844-5	H7BY36;Q01844-2;C9JGE3;Q01844-6;B0QYK0;Q01844-3;Q01844;Q01844-5	1;1;1;1;1;1;1;1	1;1;1;1;1;1;1;1	1;1;1;1;1;1;1;1	RNA-binding protein EWS	EWSR1	>tr|H7BY36|H7BY36_HUMAN RNA-binding protein EWS (Fragment) OS=Homo sapiens GN=EWSR1 PE=4 SV=1;>sp|Q01844-2|EWS_HUMAN Isoform EWS-B of RNA-binding protein EWS OS=Homo sapiens GN=EWSR1;>tr|C9JGE3|C9JGE3_HUMAN Ewing sarcoma breakpoint region 1, isoform CRA_e	8	1	1	1	1	0	0	1	0	1	1	0	0	1	0	1	1	0	0	1	0	1	4.5	4.5	4.5	32.071	308	308;583;583;600;618;655;656;661	2.75		1	3
B0QYW5;F5GYD1;F8WE74;B4DU97;O43808	B0QYW5;F5GYD1;F8WE74;B4DU97;O43808	2;2;2;2;2	2;2;2;2;2	2;2;2;2;2	Peroxisomal membrane protein PMP34	SLC25A17	>tr|B0QYW5|B0QYW5_HUMAN Peroxisomal membrane protein PMP34 OS=Homo sapiens GN=SLC25A17 PE=2 SV=1;>tr|F5GYD1|F5GYD1_HUMAN Peroxisomal membrane protein PMP34 OS=Homo sapiens GN=SLC25A17 PE=2 SV=1;>tr|F8WE74|F8WE74_HUMAN Peroxisomal membrane protein PMP34 OS=	5	2	2	2	2	2	2	2	2	2	2	2	2	2	2	2	2	2	2	2	2	2	14.2	14.2	14.2	25.721	225	225;234;239;270;307	9.2									12	3
E9PIQ3;B0V072;B0V073;Q658Y7;P25440;H0Y6K2;P25440-2;B0S7P1;H0YDJ7;H0Y799	E9PIQ3;B0V072;B0V073;Q658Y7;P25440;H0Y6K2;P25440-2;B0S7P1;H0YDJ7;H0Y799	2;2;2;2;2;2;2;2;1;1	2;2;2;2;2;2;2;2;1;1	2;2;2;2;2;2;2;2;1;1	Bromodomain-containing protein 2	BRD2;DKFZp313H139	>tr|E9PIQ3|E9PIQ3_HUMAN Bromodomain-containing protein 2 OS=Homo sapiens GN=BRD2 PE=2 SV=1;>tr|B0V072|B0V072_HUMAN Bromodomain-containing protein 2 (Fragment) OS=Homo sapiens GN=BRD2 PE=2 SV=1;>tr|B0V073|B0V073_HUMAN Bromodomain-containing protein 2 (Fragm	10	2	2	2	2	2	2	2	2	2	2	2	2	2	2	2	2	2	2	2	2	2	9	9	9	43.885	401	401;613;648;681;801;807;836;836;137;296	2.47		11	4	2
B0S8I7;Q14657	B0S8I7;Q14657	3;3	3;3	3;3	L antigen family member 3	LAGE3	>tr|B0S8I7|B0S8I7_HUMAN L antigen family member 3 OS=Homo sapiens GN=LAGE3 PE=2 SV=1;>sp|Q14657|LAGE3_HUMAN L antigen family member 3 OS=Homo sapiens GN=LAGE3 PE=1 SV=2	2	3	3	3	3	3	3	3	3	2	3	3	3	3	3	2	3	3	3	3	3	2	42.5	42.5	42.5	10.42	106	106;143	12.5												24	17
P46379-2;B0UX83;P46379;P46379-3;P46379-4;P46379-5;F6S6P2;F6UR09;F6U1F2;F6XTU0;F6RG75;F6WML8;F6VEM6;F6X9W3;F6U341;F6TC96;H0Y4L1;H0Y710	P46379-2;B0UX83;P46379;P46379-3;P46379-4;P46379-5;F6S6P2	16;16;16;16;14;14;9;4;4;4;4;4;4;4;4;3;1;1	16;16;16;16;14;14;9;4;4;4;4;4;4;4;4;3;1;1	16;16;16;16;14;14;9;4;4;4;4;4;4;4;4;3;1;1	Large proline-rich protein BAG6	BAG6	>sp|P46379-2|BAG6_HUMAN Isoform 2 of Large proline-rich protein BAG6 OS=Homo sapiens GN=BAG6;>tr|B0UX83|B0UX83_HUMAN HLA-B associated transcript 3, isoform CRA_a OS=Homo sapiens GN=BAG6 PE=2 SV=1;>sp|P46379|BAG6_HUMAN Large proline-rich protein BAG6 OS=Hom	18	16	16	16	15	16	16	16	16	16	15	16	16	16	16	16	15	16	16	16	16	16	23.9	23.9	23.9	118.69	1126	1126;1126;1132;1162;903;1077;515;197;206;215;233;244;258;259;262;158;136;226	1.65	77	86	11	2
P02656;B0YIW2	P02656;B0YIW2	3;3	3;3	3;3	Apolipoprotein C-III	APOC3	>sp|P02656|APOC3_HUMAN Apolipoprotein C-III OS=Homo sapiens GN=APOC3 PE=1 SV=1;>tr|B0YIW2|B0YIW2_HUMAN Apolipoprotein C-III OS=Homo sapiens GN=APOC3 PE=2 SV=1	2	3	3	3	3	1	1	1	1	2	3	1	1	1	1	2	3	1	1	1	1	2	23.2	23.2	23.2	10.852	99	99;117	14.6											1	3	5
B1AH87;P30536	B1AH87;P30536	3;3	3;3	3;3	Translocator protein	TSPO	>tr|B1AH87|B1AH87_HUMAN Putative peripheral benzodiazepine receptor-related protein (Fragment) OS=Homo sapiens GN=TSPO PE=2 SV=1;>sp|P30536|TSPOA_HUMAN Translocator protein OS=Homo sapiens GN=TSPO PE=1 SV=3	2	3	3	3	2	3	3	3	3	3	2	3	3	3	3	3	2	3	3	3	3	3	36.4	36.4	36.4	11.896	107	107;169	14													8
B1AJY7;O75832;B1AJY5;O75832-2;B1AJY6	B1AJY7;O75832;B1AJY5	9;9;8;3;2	9;9;8;3;2	9;9;8;3;2	26S proteasome non-ATPase regulatory subunit 10	PSMD10	>tr|B1AJY7|B1AJY7_HUMAN 26S proteasome non-ATPase regulatory subunit 10 OS=Homo sapiens GN=PSMD10 PE=2 SV=1;>sp|O75832|PSD10_HUMAN 26S proteasome non-ATPase regulatory subunit 10 OS=Homo sapiens GN=PSMD10 PE=1 SV=1;>tr|B1AJY5|B1AJY5_HUMAN 26S proteasome no	5	9	9	9	9	9	9	9	9	9	9	9	9	9	9	9	9	9	9	9	9	9	53.4	53.4	53.4	20.808	193	193;226;185;151;110	9.81									36	72	13
B1AK13;P35914;P35914-3;P35914-2	B1AK13;P35914	6;6;1;1	6;6;1;1	6;6;1;1	Hydroxymethylglutaryl-CoA lyase, mitochondrial	HMGCL	>tr|B1AK13|B1AK13_HUMAN 3-hydroxymethyl-3-methylglutaryl-Coenzyme A lyase (Hydroxymethylglutaricaciduria), isoform CRA_b OS=Homo sapiens GN=HMGCL PE=2 SV=1;>sp|P35914|HMGCL_HUMAN Hydroxymethylglutaryl-CoA lyase, mitochondrial OS=Homo sapiens GN=HMGCL PE=1	4	6	6	6	6	6	6	6	6	6	6	6	6	6	6	6	6	6	6	6	6	6	25	25	25	31.735	300	300;325;191;254	8.82								12	36	3
O43847;O43847-2;B1AKJ5;G3V1R5;F5H7V1;H0Y5G9	O43847;O43847-2;B1AKJ5;G3V1R5;F5H7V1	26;26;26;24;16;11	26;26;26;24;16;11	26;26;26;24;16;11	Nardilysin	NRD1	>sp|O43847|NRDC_HUMAN Nardilysin OS=Homo sapiens GN=NRD1 PE=1 SV=2;>sp|O43847-2|NRDC_HUMAN Isoform 2 of Nardilysin OS=Homo sapiens GN=NRD1;>tr|B1AKJ5|B1AKJ5_HUMAN Nardilysin OS=Homo sapiens GN=NRD1 PE=2 SV=1;>tr|G3V1R5|G3V1R5_HUMAN Nardilysin OS=Homo sapie	6	26	26	26	19	25	23	23	23	24	19	25	23	23	23	24	19	25	23	23	23	24	27.2	27.2	27.2	131.57	1150	1150;1218;1219;1087;747;538	1.92	18	165	3
E9PJW9;Q96SU4-7;Q96SU4-2;Q96SU4;B1AKJ6;J3KPA3;Q96SU4-3;Q96SU4-6;H0YE19;Q96SU4-5;Q96SU4-4;E9PK98	E9PJW9;Q96SU4-7;Q96SU4-2;Q96SU4;B1AKJ6;J3KPA3;Q96SU4-3;Q96SU4-6;H0YE19;Q96SU4-5;Q96SU4-4	6;6;6;6;6;6;5;5;3;3;3;2	6;6;6;6;6;6;5;5;3;3;3;2	6;6;6;6;6;6;5;5;3;3;3;2	Oxysterol-binding protein;Oxysterol-binding protein-related protein 9	OSBPL9	>tr|E9PJW9|E9PJW9_HUMAN Oxysterol-binding protein OS=Homo sapiens GN=OSBPL9 PE=2 SV=1;>sp|Q96SU4-7|OSBL9_HUMAN Isoform 7 of Oxysterol-binding protein-related protein 9 OS=Homo sapiens GN=OSBPL9;>sp|Q96SU4-2|OSBL9_HUMAN Isoform 2 of Oxysterol-binding protei	12	6	6	6	5	6	6	6	5	6	5	6	6	6	5	6	5	6	6	6	5	6	14.4	14.4	14.4	73.859	655	655;719;723;736;741;754;626;746;196;558;571;79	2.96	1	4	37	4
B1ALD0;Q9Y6B7;B1ALD1;B7Z4X3	B1ALD0;Q9Y6B7	3;3;1;1	3;3;1;1	3;3;1;1	AP-4 complex subunit beta-1	AP4B1	>tr|B1ALD0|B1ALD0_HUMAN AP-4 complex subunit beta-1 OS=Homo sapiens GN=AP4B1 PE=2 SV=1;>sp|Q9Y6B7|AP4B1_HUMAN AP-4 complex subunit beta-1 OS=Homo sapiens GN=AP4B1 PE=1 SV=2	4	3	3	3	2	1	2	0	1	0	2	1	2	0	1	0	2	1	2	0	1	0	12.1	12.1	12.1	64.574	571	571;739;296;302	4				6
Q14155-1;B1ALK7;B7Z6G2;Q14155-5;E7EUY6;Q14155-6;Q14155-2;Q14155-3;Q14155;E9PDQ5;C9JAD7;C9JDI6;B1ANY6;E7ENL8;E7EU80;B7Z6D9	Q14155-1;B1ALK7;B7Z6G2;Q14155-5;E7EUY6;Q14155-6;Q14155-2;Q14155-3;Q14155;E9PDQ5	9;9;9;9;8;8;8;8;8;5;2;2;2;2;2;2	9;9;9;9;8;8;8;8;8;5;2;2;2;2;2;2	9;9;9;9;8;8;8;8;8;5;2;2;2;2;2;2	Rho guanine nucleotide exchange factor 7	ARHGEF7	>sp|Q14155-1|ARHG7_HUMAN Isoform 1 of Rho guanine nucleotide exchange factor 7 OS=Homo sapiens GN=ARHGEF7;>tr|B1ALK7|B1ALK7_HUMAN Rho guanine nucleotide exchange factor 7 OS=Homo sapiens GN=ARHGEF7 PE=2 SV=1;>tr|B7Z6G2|B7Z6G2_HUMAN Rho guanine nucleotide e	16	9	9	9	7	6	8	7	9	8	7	6	8	7	9	8	7	6	8	7	9	8	22.9	22.9	22.9	73.139	646	646;705;721;731;447;625;753;782;803;547;39;61;66;143;151;181	3.92			5	60
B1ALM7;B1ALM8;Q9P0T7;B1ALM5	B1ALM7;B1ALM8;Q9P0T7;B1ALM5	1;1;1;1	1;1;1;1	1;1;1;1	Transmembrane protein 9	TMEM9	>tr|B1ALM7|B1ALM7_HUMAN Transmembrane protein 9 (Fragment) OS=Homo sapiens GN=TMEM9 PE=2 SV=1;>tr|B1ALM8|B1ALM8_HUMAN Transmembrane protein 9 (Fragment) OS=Homo sapiens GN=TMEM9 PE=2 SV=1;>sp|Q9P0T7|TMEM9_HUMAN Transmembrane protein 9 OS=Homo sapiens GN=TM	4	1	1	1	1	1	1	1	1	1	1	1	1	1	1	1	1	1	1	1	1	1	13.8	13.8	13.8	15.558	138	138;151;183;186	9.88									6	6	4
B1AMX9;Q12933-4;Q12933-3;Q12933;Q12933-2	B1AMX9;Q12933-4;Q12933-3;Q12933;Q12933-2	2;2;2;2;2	2;2;2;2;2	2;2;2;2;2	TNF receptor-associated factor 2	TRAF2	>tr|B1AMX9|B1AMX9_HUMAN TNF receptor-associated factor 2 OS=Homo sapiens GN=TRAF2 PE=2 SV=1;>sp|Q12933-4|TRAF2_HUMAN Isoform 4 of TNF receptor-associated factor 2 OS=Homo sapiens GN=TRAF2;>sp|Q12933-3|TRAF2_HUMAN Isoform 3 of TNF receptor-associated factor	5	2	2	2	2	2	2	2	2	2	2	2	2	2	2	2	2	2	2	2	2	2	5.9	5.9	5.9	46.566	422	422;476;490;501;553	5.52					12	13
B1ANR0;Q13310-2;Q13310;Q13310-3;H0Y5F5;H0YEU6;H0YCC8;B1ANR1;H0YEQ8;H0Y6X6;P0CB38;J3KTH5;H0YER0	B1ANR0;Q13310-2;Q13310;Q13310-3;H0Y5F5	24;24;24;24;19;9;7;6;5;2;2;2;1	15;15;15;15;13;6;5;2;3;2;2;2;1	14;14;14;14;13;6;5;1;2;2;2;2;1	Polyadenylate-binding protein 4	PABPC4	>tr|B1ANR0|B1ANR0_HUMAN Poly(A) binding protein, cytoplasmic 4 (Inducible form), isoform CRA_e OS=Homo sapiens GN=PABPC4 PE=2 SV=1;>sp|Q13310-2|PABP4_HUMAN Isoform 2 of Polyadenylate-binding protein 4 OS=Homo sapiens GN=PABPC4;>sp|Q13310|PABP4_HUMAN Polyad	13	24	15	14	19	19	21	22	23	22	12	12	13	14	14	13	12	12	13	13	14	13	37.9	26.2	24.7	67.97	615	615;631;644;660;550;249;197;129;112;195;370;428;68	4.12			2	93	9	3
B1APE1;B1APE2;Q00403	B1APE1;B1APE2;Q00403	1;1;1	1;1;1	1;1;1	Transcription initiation factor IIB	GTF2B	>tr|B1APE1|B1APE1_HUMAN Transcription initiation factor IIB (Fragment) OS=Homo sapiens GN=GTF2B PE=2 SV=1;>tr|B1APE2|B1APE2_HUMAN Transcription initiation factor IIB (Fragment) OS=Homo sapiens GN=GTF2B PE=2 SV=1;>sp|Q00403|TF2B_HUMAN Transcription initiati	3	1	1	1	1	1	1	1	1	1	1	1	1	1	1	1	1	1	1	1	1	1	6.2	6.2	6.2	24.988	224	224;231;316	8								6
B1APR7;Q99504-2;B4DNZ7;B4DIR7;Q8IVX7;Q99504	B1APR7;Q99504-2;B4DNZ7;B4DIR7;Q8IVX7;Q99504	1;1;1;1;1;1	1;1;1;1;1;1	1;1;1;1;1;1	Eyes absent homolog 3	EYA3	>tr|B1APR7|B1APR7_HUMAN Eyes absent homolog 3 OS=Homo sapiens GN=EYA3 PE=2 SV=1;>sp|Q99504-2|EYA3_HUMAN Isoform 2 of Eyes absent homolog 3 OS=Homo sapiens GN=EYA3;>tr|B4DNZ7|B4DNZ7_HUMAN Eyes absent homolog 3 OS=Homo sapiens GN=EYA3 PE=2 SV=1;>tr|B4DIR7|B4	6	1	1	1	1	1	1	1	1	1	1	1	1	1	1	1	1	1	1	1	1	1	4.8	4.8	4.8	45.549	416	416;447;520;527;536;573	4.14				6	1
P07602;P07602-2;C9JIZ6;P07602-3;B1AVU8	P07602;P07602-2;C9JIZ6;P07602-3;B1AVU8	8;8;8;8;8	8;8;8;8;8	8;8;8;8;8	Proactivator polypeptide;Saposin-A;Saposin-B-Val;Saposin-B;Saposin-C;Saposin-D	PSAP	>sp|P07602|SAP_HUMAN Proactivator polypeptide OS=Homo sapiens GN=PSAP PE=1 SV=2;>sp|P07602-2|SAP_HUMAN Isoform Sap-mu-6 of Proactivator polypeptide OS=Homo sapiens GN=PSAP;>tr|C9JIZ6|C9JIZ6_HUMAN Pulmonary surfactant-associated protein A2 OS=Homo sapiens G	5	8	8	8	8	8	8	8	8	8	8	8	8	8	8	8	8	8	8	8	8	8	13.9	13.9	13.9	58.112	524	524;526;526;527;559	14.2				6	7							1	5
F5H648;Q03518;B1AZV3	F5H648;Q03518;B1AZV3	2;2;2	2;2;2	2;2;2	Antigen peptide transporter 1	TAP1	>tr|F5H648|F5H648_HUMAN Antigen peptide transporter 1 OS=Homo sapiens GN=TAP1 PE=2 SV=1;>sp|Q03518|TAP1_HUMAN Antigen peptide transporter 1 OS=Homo sapiens GN=TAP1 PE=1 SV=2;>tr|B1AZV3|B1AZV3_HUMAN Antigen peptide transporter 1 OS=Homo sapiens GN=TAP1 PE=2	3	2	2	2	1	2	2	1	2	2	1	2	2	1	2	2	1	2	2	1	2	2	7.5	7.5	7.5	59.999	547	547;808;808	4.08				11	1
B1B0M1;Q4V328;Q4V328-3;Q4V328-4;Q4V328-2	B1B0M1;Q4V328;Q4V328-3;Q4V328-4;Q4V328-2	10;10;9;9;6	10;10;9;9;6	10;10;9;9;6	GRIP1-associated protein 1	GRIPAP1	>tr|B1B0M1|B1B0M1_HUMAN GRIP1-associated protein 1 OS=Homo sapiens GN=GRIPAP1 PE=2 SV=1;>sp|Q4V328|GRAP1_HUMAN GRIP1-associated protein 1 OS=Homo sapiens GN=GRIPAP1 PE=1 SV=1;>sp|Q4V328-3|GRAP1_HUMAN Isoform 3 of GRIP1-associated protein 1 OS=Homo sapiens	5	10	10	10	9	6	6	7	5	4	9	6	6	7	5	4	9	6	6	7	5	4	19	19	19	90.84	796	796;841;594;810;625	3.05		1	37	3
B1P2N8;B1P2N7;B1P2N6;B1P2N5;G3V3Z8;P49757-4;P49757-2;P49757-3;P49757	B1P2N8;B1P2N7;B1P2N6;B1P2N5;G3V3Z8;P49757-4;P49757-2;P49757-3;P49757	1;1;1;1;1;1;1;1;1	1;1;1;1;1;1;1;1;1	1;1;1;1;1;1;1;1;1	Protein numb homolog	NUMB	>tr|B1P2N8|B1P2N8_HUMAN Numb isoform 8 OS=Homo sapiens GN=NUMB PE=2 SV=1;>tr|B1P2N7|B1P2N7_HUMAN Numb isoform 7 OS=Homo sapiens GN=NUMB PE=2 SV=1;>tr|B1P2N6|B1P2N6_HUMAN Numb isoform 6 OS=Homo sapiens GN=NUMB PE=2 SV=1;>tr|B1P2N5|B1P2N5_HUMAN Numb isoform	9	1	1	1	1	1	1	1	1	1	1	1	1	1	1	1	1	1	1	1	1	1	3.4	3.4	3.4	48.824	445	445;456;494;505;507;592;603;640;651	4				6
E9PIR7;B2R5P6;Q16881-5;E2QRB9;Q16881-2;B7Z2S5;Q16881-4;E9PNQ6;E7ESI6;Q16881-3;E7EW10;Q16881-6;B7Z904;Q16881;F5H780;E9PMY9;E9PKD3;E9PLT3;E9PKI4;E9PIZ5;E9PQI3	E9PIR7;B2R5P6;Q16881-5;E2QRB9;Q16881-2;B7Z2S5;Q16881-4;E9PNQ6;E7ESI6;Q16881-3;E7EW10;Q16881-6;B7Z904;Q16881;F5H780;E9PMY9	15;15;15;15;15;15;15;15;15;15;15;15;15;15;14;14;7;2;2;2;1	15;15;15;15;15;15;15;15;15;15;15;15;15;15;14;14;7;2;2;2;1	14;14;14;14;14;14;14;14;14;14;14;14;14;14;13;13;6;1;1;1;1	Thioredoxin reductase 1, cytoplasmic	TXNRD1	>tr|E9PIR7|E9PIR7_HUMAN Thioredoxin reductase 1, cytoplasmic OS=Homo sapiens GN=TXNRD1 PE=2 SV=1;>tr|B2R5P6|B2R5P6_HUMAN Thioredoxin reductase 1, cytoplasmic OS=Homo sapiens GN=TXNRD1 PE=2 SV=1;>sp|Q16881-5|TRXR1_HUMAN Isoform 5 of Thioredoxin reductase 1,	21	15	15	14	14	13	12	12	13	7	14	13	12	12	13	7	13	12	11	11	12	7	48.5	48.5	45.4	53.166	482	482;497;499;541;543;547;551;568;581;598;612;614;647;649;459;461;175;70;72;139;53	4.88				26	109	9
Q96S59-2;B2R8E1;Q96S59	Q96S59-2;B2R8E1;Q96S59	2;2;2	2;2;2	2;2;2	Ran-binding protein 9	RANBP9	>sp|Q96S59-2|RANB9_HUMAN Isoform 2 of Ran-binding protein 9 OS=Homo sapiens GN=RANBP9;>tr|B2R8E1|B2R8E1_HUMAN Importin-9 OS=Homo sapiens GN=RANBP9 PE=2 SV=1;>sp|Q96S59|RANB9_HUMAN Ran-binding protein 9 OS=Homo sapiens GN=RANBP9 PE=1 SV=1	3	2	2	2	2	1	2	2	2	1	2	1	2	2	2	1	2	1	2	2	2	1	7.7	7.7	7.7	43.064	388	388;500;729	2.92		1	12
B2WTI3;B2WTI4;Q6NYC1-2;K7EJU9;Q6NYC1;Q6NYC1-3	B2WTI3;B2WTI4;Q6NYC1-2;K7EJU9;Q6NYC1;Q6NYC1-3	2;2;2;2;2;2	2;2;2;2;2;2	2;2;2;2;2;2	Bifunctional arginine demethylase and lysyl-hydroxylase JMJD6	JMJD6	>tr|B2WTI3|B2WTI3_HUMAN Bifunctional arginine demethylase and lysyl-hydroxylase JMJD6 OS=Homo sapiens GN=JMJD6 PE=2 SV=1;>tr|B2WTI4|B2WTI4_HUMAN Bifunctional arginine demethylase and lysyl-hydroxylase JMJD6 OS=Homo sapiens GN=JMJD6 PE=2 SV=1;>sp|Q6NYC1-2|J	6	2	2	2	1	2	2	2	2	2	1	2	2	2	2	2	1	2	2	2	2	2	10.1	10.1	10.1	39.241	335	335;361;372;395;403;414	5.08				1	10	2
B3KMG0;Q53GS7-2;Q53GS7	B3KMG0;Q53GS7-2;Q53GS7	1;1;1	1;1;1	1;1;1	Nucleoporin GLE1	GLE1	>tr|B3KMG0|B3KMG0_HUMAN Nucleoporin GLE1 OS=Homo sapiens GN=GLE1 PE=2 SV=1;>sp|Q53GS7-2|GLE1_HUMAN Isoform 2 of Nucleoporin GLE1 OS=Homo sapiens GN=GLE1;>sp|Q53GS7|GLE1_HUMAN Nucleoporin GLE1 OS=Homo sapiens GN=GLE1 PE=1 SV=2	3	1	1	1	1	0	1	0	1	0	1	0	1	0	1	0	1	0	1	0	1	0	4.1	4.1	4.1	50.392	444	444;659;698	3			5
F8VY35;B3KNT8;F5H4R6;P55209;F8W020;F8W0J6;H0YIV4;F8W118;F8VXI6;F8VUX1;F8VV59;F8VVB5;H0YH88;H0YHC3;F8W543;B7Z9C2;F8VRJ2;B3KV44	F8VY35;B3KNT8;F5H4R6;P55209;F8W020;F8W0J6;H0YIV4;F8W118;F8VXI6;F8VUX1;F8VV59;F8VVB5;H0YH88;H0YHC3;F8W543;B7Z9C2;F8VRJ2;B3KV44	13;13;13;13;12;12;11;10;10;10;10;9;9;9;9;9;8;7	11;11;11;11;10;10;9;8;8;8;8;7;7;7;7;7;6;5	11;11;11;11;10;10;9;8;8;8;8;7;7;7;7;7;6;5	Nucleosome assembly protein 1-like 1	NAP1L1	>tr|F8VY35|F8VY35_HUMAN Nucleosome assembly protein 1-like 1 (Fragment) OS=Homo sapiens GN=NAP1L1 PE=2 SV=1;>tr|B3KNT8|B3KNT8_HUMAN Nucleosome assembly protein 1-like 1 OS=Homo sapiens GN=NAP1L1 PE=2 SV=1;>tr|F5H4R6|F5H4R6_HUMAN Nucleosome assembly protein	18	13	11	11	12	12	12	13	12	12	10	10	10	11	10	10	10	10	10	11	10	10	50.8	47	47	31.02	264	264;368;383;391;207;379;385;209;215;237;327;161;177;198;328;349;114;323	6				5	120	100	8	6	4	6	2	6	4
B3KPJ0;H0Y696;Q96Q42	B3KPJ0;H0Y696;Q96Q42	1;1;1	1;1;1	1;1;1	Alsin	ALS2	>tr|B3KPJ0|B3KPJ0_HUMAN Alsin OS=Homo sapiens GN=ALS2 PE=2 SV=1;>tr|H0Y696|H0Y696_HUMAN Alsin (Fragment) OS=Homo sapiens GN=ALS2 PE=4 SV=1;>sp|Q96Q42|ALS2_HUMAN Alsin OS=Homo sapiens GN=ALS2 PE=1 SV=2	3	1	1	1	0	1	0	0	1	0	0	1	0	0	1	0	0	1	0	0	1	0	3.1	3.1	3.1	65.072	576	576;585;1657	1.5	1	1
F5H5N2;B4DNC9;B3KQ30;Q9H1K1;B1P7G3;Q9H1K1-2	F5H5N2;B4DNC9;B3KQ30;Q9H1K1;B1P7G3;Q9H1K1-2	5;5;5;5;3;3	5;5;5;5;3;3	5;5;5;5;3;3	Iron-sulfur cluster assembly enzyme ISCU, mitochondrial	ISCU	>tr|F5H5N2|F5H5N2_HUMAN Iron-sulfur cluster assembly enzyme ISCU, mitochondrial OS=Homo sapiens GN=ISCU PE=2 SV=1;>tr|B4DNC9|B4DNC9_HUMAN Iron-sulfur cluster assembly enzyme ISCU, mitochondrial OS=Homo sapiens GN=ISCU PE=2 SV=1;>tr|B3KQ30|B3KQ30_HUMAN Iron	6	5	5	5	3	3	4	4	4	5	3	3	4	4	4	5	3	3	4	4	4	5	29.9	29.9	29.9	16.64	154	154;154;156;167;129;142	14												5	6
B3KQ95;B4DT56;B7Z1J3;B4DJE5;E9PNM1;P37268	B3KQ95;B4DT56;B7Z1J3;B4DJE5;E9PNM1;P37268	4;4;4;4;4;4	4;4;4;4;4;4	4;4;4;4;4;4	Squalene synthase	FDFT1	>tr|B3KQ95|B3KQ95_HUMAN Squalene synthase OS=Homo sapiens GN=FDFT1 PE=2 SV=1;>tr|B4DT56|B4DT56_HUMAN Squalene synthase OS=Homo sapiens GN=FDFT1 PE=2 SV=1;>tr|B7Z1J3|B7Z1J3_HUMAN Squalene synthase OS=Homo sapiens GN=FDFT1 PE=2 SV=1;>tr|B4DJE5|B4DJE5_HUMAN S	6	4	4	4	4	3	2	3	3	4	4	3	2	3	3	4	4	3	2	3	3	4	16.3	16.3	16.3	35.101	306	306;332;353;374;410;417	6.05						21	1
B3KQC5;Q9UKM7;H0YG20;H0YIU0;H0YI64;H0YGV7	B3KQC5;Q9UKM7;H0YG20	3;3;2;1;1;1	3;3;2;1;1;1	3;3;2;1;1;1	Endoplasmic reticulum mannosyl-oligosaccharide 1,2-alpha-mannosidase	MAN1B1	>tr|B3KQC5|B3KQC5_HUMAN Endoplasmic reticulum mannosyl-oligosaccharide 1,2-alpha-mannosidase OS=Homo sapiens GN=MAN1B1 PE=2 SV=1;>sp|Q9UKM7|MA1B1_HUMAN Endoplasmic reticulum mannosyl-oligosaccharide 1,2-alpha-mannosidase OS=Homo sapiens GN=MAN1B1 PE=1 SV=2	6	3	3	3	3	3	2	3	2	2	3	3	2	3	2	2	3	3	2	3	2	2	10.2	10.2	10.2	46.027	402	402;699;705;124;270;555	2.8	1	4	13	2
B3KQF6;F5H008;Q9H267	B3KQF6;F5H008;Q9H267	3;3;3	3;3;3	3;3;3	Vacuolar protein sorting-associated protein 33B	VPS33B	>tr|B3KQF6|B3KQF6_HUMAN Vacuolar protein sorting 33B (Yeast), isoform CRA_b OS=Homo sapiens GN=VPS33B PE=2 SV=1;>tr|F5H008|F5H008_HUMAN Vacuolar protein sorting-associated protein 33B OS=Homo sapiens GN=VPS33B PE=2 SV=1;>sp|Q9H267|VP33B_HUMAN Vacuolar prot	3	3	3	3	2	2	2	2	2	3	2	2	2	2	2	3	2	2	2	2	2	3	8.6	8.6	8.6	60.031	526	526;590;617	3.87			2	13
Q99808;B3KQV7	Q99808;B3KQV7	3;3	3;3	3;3	Equilibrative nucleoside transporter 1	SLC29A1	>sp|Q99808|S29A1_HUMAN Equilibrative nucleoside transporter 1 OS=Homo sapiens GN=SLC29A1 PE=1 SV=3;>tr|B3KQV7|B3KQV7_HUMAN Equilibrative nucleoside transporter 1 OS=Homo sapiens GN=SLC29A1 PE=2 SV=1	2	3	3	3	3	2	3	3	3	3	3	2	3	3	3	3	3	2	3	3	3	3	10.5	10.5	10.5	50.219	456	456;535	3.85	8	12	11	24	20	10	2
B3KQZ9;Q15628	B3KQZ9;Q15628	3;3	3;3	3;3	Tumor necrosis factor receptor type 1-associated DEATH domain protein	TRADD	>tr|B3KQZ9|B3KQZ9_HUMAN Tumor necrosis factor receptor type 1-associated DEATH domain protein OS=Homo sapiens GN=TRADD PE=2 SV=1;>sp|Q15628|TRADD_HUMAN Tumor necrosis factor receptor type 1-associated DEATH domain protein OS=Homo sapiens GN=TRADD PE=1 SV=2	2	3	3	3	2	2	2	3	2	2	2	2	2	3	2	2	2	2	2	3	2	2	17.5	17.5	17.5	27.904	252	252;312	8								17
B3KRB7;O14920-4;O14920-2;O14920;E5RGW5;G3V105	B3KRB7;O14920-4;O14920-2;O14920	3;3;3;3;1;1	3;3;3;3;1;1	3;3;3;3;1;1	Inhibitor of nuclear factor kappa-B kinase subunit beta	IKBKB	>tr|B3KRB7|B3KRB7_HUMAN Inhibitor of kappa light polypeptide gene enhancer in B-cells, kinase beta, isoform CRA_a OS=Homo sapiens GN=IKBKB PE=2 SV=1;>sp|O14920-4|IKKB_HUMAN Isoform 4 of Inhibitor of nuclear factor kappa-B kinase subunit beta OS=Homo sapien	6	3	3	3	3	1	1	1	1	2	3	1	1	1	1	2	3	1	1	1	1	2	13.3	13.3	13.3	60.819	533	533;697;754;756;375;562	3			9
F5H5N1;B3KRI2;O75251;F5GXJ1	F5H5N1;B3KRI2;O75251;F5GXJ1	4;4;4;3	4;4;4;3	4;4;4;3	NADH dehydrogenase [ubiquinone] iron-sulfur protein 7, mitochondrial	NDUFS7	>tr|F5H5N1|F5H5N1_HUMAN NADH dehydrogenase [ubiquinone] iron-sulfur protein 7, mitochondrial OS=Homo sapiens GN=NDUFS7 PE=2 SV=1;>tr|B3KRI2|B3KRI2_HUMAN NADH dehydrogenase [ubiquinone] iron-sulfur protein 7, mitochondrial OS=Homo sapiens GN=NDUFS7 PE=2 SV=	4	4	4	4	3	3	2	3	4	4	3	3	2	3	4	4	3	3	2	3	4	4	24.7	24.7	24.7	19.77	182	182;206;213;236	12.7												17	14
B3KRP1;Q9UKI8-3;Q9UKI8-4;Q9UKI8-5;Q9UKI8;Q9UKI8-2	B3KRP1;Q9UKI8-3;Q9UKI8-4;Q9UKI8-5;Q9UKI8;Q9UKI8-2	1;1;1;1;1;1	1;1;1;1;1;1	1;1;1;1;1;1	Serine/threonine-protein kinase tousled-like 1	TLK1	>tr|B3KRP1|B3KRP1_HUMAN Serine/threonine-protein kinase tousled-like 1 OS=Homo sapiens GN=TLK1 PE=2 SV=1;>sp|Q9UKI8-3|TLK1_HUMAN Isoform 3 of Serine/threonine-protein kinase tousled-like 1 OS=Homo sapiens GN=TLK1;>sp|Q9UKI8-4|TLK1_HUMAN Isoform 4 of Serine	6	1	1	1	1	1	1	1	1	1	1	1	1	1	1	1	1	1	1	1	1	1	4.6	4.6	4.6	45.781	413	413;549;670;718;766;787	3.38			6	1	1
K7ES46;B3KRR0;P07992;P07992-3	K7ES46;B3KRR0;P07992;P07992-3	1;1;1;1	1;1;1;1	1;1;1;1	DNA excision repair protein ERCC-1	ERCC1	>tr|K7ES46|K7ES46_HUMAN DNA excision repair protein ERCC-1 (Fragment) OS=Homo sapiens GN=ERCC1 PE=4 SV=1;>tr|B3KRR0|B3KRR0_HUMAN DNA excision repair protein ERCC-1 OS=Homo sapiens GN=ERCC1 PE=2 SV=1;>sp|P07992|ERCC1_HUMAN DNA excision repair protein ERCC-1	4	1	1	1	1	1	1	1	1	1	1	1	1	1	1	1	1	1	1	1	1	1	10	10	10	23.292	209	209;225;297;323	7							10
B3KRS5;Q92769;J3KPW7;E5RH52;E5RG37;H3BM24;E5RK19;E5RFI6;E5RJ04;E5RGV4;E5RHE7;E5RFP9	B3KRS5;Q92769;J3KPW7	8;8;8;3;3;3;2;2;2;2;2;2	8;8;8;3;3;3;2;2;2;2;2;2	6;6;6;2;2;2;1;1;1;1;1;1	Histone deacetylase;Histone deacetylase 2	HDAC2	>tr|B3KRS5|B3KRS5_HUMAN Histone deacetylase OS=Homo sapiens GN=HDAC2 PE=2 SV=1;>sp|Q92769|HDAC2_HUMAN Histone deacetylase 2 OS=Homo sapiens GN=HDAC2 PE=1 SV=2;>tr|J3KPW7|J3KPW7_HUMAN Histone deacetylase 2 OS=Homo sapiens GN=HDAC2 PE=4 SV=1	12	8	8	6	6	6	5	7	8	4	6	6	5	7	8	4	5	4	4	5	6	3	27.5	27.5	22.1	51.998	458	458;488;582;100;103;161;52;60;65;71;86;109	4.78				12	43
O15372;B3KS98;E5RGU4;E5RJT0;E5RFH0;E5RFW7;E5RHC7;E5RH59	O15372;B3KS98;E5RGU4;E5RJT0	15;15;8;8;5;4;2;2	15;15;8;8;5;4;2;2	15;15;8;8;5;4;2;2	Eukaryotic translation initiation factor 3 subunit H	EIF3H	>sp|O15372|EIF3H_HUMAN Eukaryotic translation initiation factor 3 subunit H OS=Homo sapiens GN=EIF3H PE=1 SV=1;>tr|B3KS98|B3KS98_HUMAN Eukaryotic translation initiation factor 3 subunit H OS=Homo sapiens GN=EIF3S3 PE=2 SV=1;>tr|E5RGU4|E5RGU4_HUMAN Eukaryot	8	15	15	15	12	13	10	12	12	15	12	13	10	12	12	15	12	13	10	12	12	15	49.7	49.7	49.7	39.93	352	352;366;235;244;170;97;46;56	7.02				2	2	7	127	8	4		1
B3KSH1;O00303;B4DEW9;H0YDT6;E9PQV8	B3KSH1;O00303;B4DEW9	10;9;7;2;1	10;9;7;2;1	10;9;7;2;1	Eukaryotic translation initiation factor 3 subunit F	EIF3F	>tr|B3KSH1|B3KSH1_HUMAN Eukaryotic translation initiation factor 3 subunit F OS=Homo sapiens GN=EIF3F PE=2 SV=1;>sp|O00303|EIF3F_HUMAN Eukaryotic translation initiation factor 3 subunit F OS=Homo sapiens GN=EIF3F PE=1 SV=1;>tr|B4DEW9|B4DEW9_HUMAN Eukaryoti	5	10	10	10	9	7	8	8	9	8	9	7	8	8	9	8	9	7	8	8	9	8	39.8	39.8	39.8	39.146	372	372;357;208;100;124	5.95	1					82	1
B3KSI3;O15382;O15382-2;M0QZ10;M0QXF9;M0QZP4;M0R2K7	B3KSI3;O15382;O15382-2;M0QZ10;M0QXF9;M0QZP4	10;10;9;9;9;8;3	10;10;9;9;9;8;3	10;10;9;9;9;8;3	Branched-chain-amino-acid aminotransferase;Branched-chain-amino-acid aminotransferase, mitochondrial	BCAT2	>tr|B3KSI3|B3KSI3_HUMAN Branched-chain-amino-acid aminotransferase OS=Homo sapiens GN=BCAT2 PE=2 SV=1;>sp|O15382|BCAT2_HUMAN Branched-chain-amino-acid aminotransferase, mitochondrial OS=Homo sapiens GN=BCAT2 PE=1 SV=2;>sp|O15382-2|BCAT2_HUMAN Isoform B of	7	10	10	10	8	7	9	7	8	9	8	7	9	7	8	9	8	7	9	7	8	9	38.1	38.1	38.1	39.915	352	352;392;300;405;445;313;109	7.02							62	1
B3KSL6;Q7L5Y1-2;J3QL81;Q7L5Y1;Q7L5Y1-4	B3KSL6;Q7L5Y1-2;J3QL81;Q7L5Y1;Q7L5Y1-4	1;1;1;1;1	1;1;1;1;1	1;1;1;1;1	Mitochondrial enolase superfamily member 1	ENOSF1	>tr|B3KSL6|B3KSL6_HUMAN Mitochondrial enolase superfamily member 1 OS=Homo sapiens GN=ENOSF1 PE=2 SV=1;>sp|Q7L5Y1-2|ENOF1_HUMAN Isoform 2 of Mitochondrial enolase superfamily member 1 OS=Homo sapiens GN=ENOSF1;>tr|J3QL81|J3QL81_HUMAN Mitochondrial enolase	5	1	1	1	1	1	0	1	0	0	1	1	0	1	0	0	1	1	0	1	0	0	10.8	10.8	10.8	24.284	213	213;361;367;443;450	6						4
B3KT86;O60266	B3KT86;O60266	2;2	2;2	2;2	Adenylate cyclase type 3	ADCY3	>tr|B3KT86|B3KT86_HUMAN Adenylate cyclase type 3 OS=Homo sapiens GN=ADCY3 PE=2 SV=1;>sp|O60266|ADCY3_HUMAN Adenylate cyclase type 3 OS=Homo sapiens GN=ADCY3 PE=1 SV=3	2	2	2	2	0	1	0	2	1	2	0	1	0	2	1	2	0	1	0	2	1	2	5.3	5.3	5.3	82.288	731	731;1144	1	6
H0YMJ0;Q9UBU8-2;B3KTM8;Q9UBU8;H0YLJ3;H0YNE0;H0YMT8;H0YM21;Q9UBU8-3;H0YLV1;H0YNI8;H0YNX3	H0YMJ0;Q9UBU8-2;B3KTM8;Q9UBU8;H0YLJ3;H0YNE0;H0YMT8;H0YM21;Q9UBU8-3	7;7;7;7;6;5;4;4;4;3;1;1	7;7;7;7;6;5;4;4;4;3;1;1	7;7;7;7;6;5;4;4;4;3;1;1	Mortality factor 4-like protein 1	MORF4L1	>tr|H0YMJ0|H0YMJ0_HUMAN Mortality factor 4-like protein 1 (Fragment) OS=Homo sapiens GN=MORF4L1 PE=2 SV=1;>sp|Q9UBU8-2|MO4L1_HUMAN Isoform 2 of Mortality factor 4-like protein 1 OS=Homo sapiens GN=MORF4L1;>tr|B3KTM8|B3KTM8_HUMAN Mortality factor 4-like pro	12	7	7	7	7	7	7	5	6	7	7	7	7	5	6	7	7	7	7	5	6	7	33.9	33.9	33.9	28.207	245	245;323;348;362;269;213;119;156;235;113;58;74	7.02						1	48	2
Q6P2P2-2;B3KU92;Q6P2P2	Q6P2P2-2;B3KU92;Q6P2P2	1;1;1	1;1;1	1;1;1	Putative protein arginine N-methyltransferase 10	LOC90826;PRMT10	>sp|Q6P2P2-2|ANM10_HUMAN Isoform 2 of Putative protein arginine N-methyltransferase 10 OS=Homo sapiens GN=PRMT10;>tr|B3KU92|B3KU92_HUMAN Putative protein arginine N-methyltransferase 10 OS=Homo sapiens GN=LOC90826 PE=2 SV=1;>sp|Q6P2P2|ANM10_HUMAN Putative	3	1	1	1	1	1	0	0	0	0	1	1	0	0	0	0	1	1	0	0	0	0	3.7	3.7	3.7	55.008	489	489;732;845	3			2
B3KUK2;P04179;F5H3C5;P04179-2;F5H4R2;F5GYZ5;G8JLJ2;B4E3K9;G5E9P6;F5GXZ9	B3KUK2;P04179;F5H3C5;P04179-2;F5H4R2;F5GYZ5;G8JLJ2;B4E3K9	12;12;10;10;10;10;8;7;3;3	12;12;10;10;10;10;8;7;3;3	12;12;10;10;10;10;8;7;3;3	Superoxide dismutase;Superoxide dismutase [Mn], mitochondrial	SOD2	>tr|B3KUK2|B3KUK2_HUMAN Superoxide dismutase OS=Homo sapiens GN=SOD2 PE=2 SV=1;>sp|P04179|SODM_HUMAN Superoxide dismutase [Mn], mitochondrial OS=Homo sapiens GN=SOD2 PE=1 SV=2;>tr|F5H3C5|F5H3C5_HUMAN Superoxide dismutase [Mn], mitochondrial (Fragment) OS=H	10	12	12	12	12	11	12	12	11	11	12	11	12	12	11	11	12	11	12	12	11	11	58.5	58.5	58.5	19.73	176	176;222;111;183;183;190;61;162;140;141	10.4									2	128	66	3
I3L4Q4;B3KVH8;Q9BUL5;Q9BUL5-2;I3L0Y2;I3L410;I3L1N0;B4DLK6	I3L4Q4;B3KVH8;Q9BUL5;Q9BUL5-2;I3L0Y2;I3L410;I3L1N0;B4DLK6	2;2;2;1;1;1;1;1	2;2;2;1;1;1;1;1	2;2;2;1;1;1;1;1	PHD finger protein 23	PHF23	>tr|I3L4Q4|I3L4Q4_HUMAN PHD finger protein 23 (Fragment) OS=Homo sapiens GN=PHF23 PE=2 SV=1;>tr|B3KVH8|B3KVH8_HUMAN PHD finger protein 23 OS=Homo sapiens GN=PHF23 PE=2 SV=1;>sp|Q9BUL5|PHF23_HUMAN PHD finger protein 23 OS=Homo sapiens GN=PHF23 PE=1 SV=1;>sp	8	2	2	2	2	2	1	1	1	1	2	2	1	1	1	1	2	2	1	1	1	1	12.8	12.8	12.8	21.915	203	203;399;403;158;186;201;273;336	4.82				8	2						1
B3KVN2;P49354-2;P49354;E9PQP6	B3KVN2;P49354-2;P49354;E9PQP6	4;4;4;3	4;4;4;3	2;2;2;1	Protein farnesyltransferase/geranylgeranyltransferase type-1 subunit alpha	FNTA	>tr|B3KVN2|B3KVN2_HUMAN Farnesyltransferase, CAAX box, alpha, isoform CRA_c OS=Homo sapiens GN=FNTA PE=2 SV=1;>sp|P49354-2|FNTA_HUMAN Isoform 2 of Protein farnesyltransferase/geranylgeranyltransferase type-1 subunit alpha OS=Homo sapiens GN=FNTA;>sp|P49354	4	4	4	2	4	4	3	3	3	3	4	4	3	3	3	3	2	2	2	1	1	2	25.4	25.4	11.4	27.443	228	228;312;379;249	6.43						28	21
J3QLE5;P14678-2;P63162;P14678;B3KVR1;P14678-3;J3KRY3	J3QLE5;P14678-2;P63162;P14678;B3KVR1;P14678-3;J3KRY3	6;6;6;6;6;6;3	6;6;6;6;6;6;3	6;6;6;6;6;6;3	Small nuclear ribonucleoprotein-associated protein N;Small nuclear ribonucleoprotein-associated proteins B and B;Small nuclear ribonucleoprotein-associated protein	SNRPN;SNRPB	>tr|J3QLE5|J3QLE5_HUMAN Small nuclear ribonucleoprotein-associated protein N (Fragment) OS=Homo sapiens GN=SNRPN PE=4 SV=1;>sp|P14678-2|RSMB_HUMAN Isoform SM-B of Small nuclear ribonucleoprotein-associated proteins B and B OS=Homo sapiens GN=SNRPB;>sp|P63	7	6	6	6	6	6	6	6	6	6	6	6	6	6	6	6	6	6	6	6	6	6	27.2	27.2	27.2	17.546	169	169;231;240;240;244;289;59	10.2								1	38	28	2		5
D6RBJ6;B3KVZ3;Q9H3R5	D6RBJ6;B3KVZ3;Q9H3R5	1;1;1	1;1;1	1;1;1	Centromere protein H	CENPH	>tr|D6RBJ6|D6RBJ6_HUMAN Centromere protein H OS=Homo sapiens GN=CENPH PE=2 SV=1;>tr|B3KVZ3|B3KVZ3_HUMAN Centromere protein H OS=Homo sapiens GN=CENPH PE=2 SV=1;>sp|Q9H3R5|CENPH_HUMAN Centromere protein H OS=Homo sapiens GN=CENPH PE=1 SV=1	3	1	1	1	1	1	1	1	1	1	1	1	1	1	1	1	1	1	1	1	1	1	18.4	18.4	18.4	10.93	98	98;228;247	8								6
B3KWW1;O95786-2;O95786;A2A376;F5H5W6	B3KWW1;O95786-2;O95786;A2A376;F5H5W6	11;11;11;10;8	11;11;11;10;8	11;11;11;10;8	Probable ATP-dependent RNA helicase DDX58	DDX58	>tr|B3KWW1|B3KWW1_HUMAN Probable ATP-dependent RNA helicase DDX58 OS=Homo sapiens GN=DDX58 PE=2 SV=1;>sp|O95786-2|DDX58_HUMAN Isoform 2 of Probable ATP-dependent RNA helicase DDX58 OS=Homo sapiens GN=DDX58;>sp|O95786|DDX58_HUMAN Probable ATP-dependent RNA	5	11	11	11	10	9	11	8	9	9	10	9	11	8	9	9	10	9	11	8	9	9	19.7	19.7	19.7	98.057	854	854;880;925;722;536	2.44	7	42	38	1	1	1
B3KX27;B4DUS7;Q8IUC4	B3KX27;B4DUS7;Q8IUC4	1;1;1	1;1;1	1;1;1	Rhophilin-2	RHPN2	>tr|B3KX27|B3KX27_HUMAN Rhophilin-2 OS=Homo sapiens GN=RHPN2 PE=2 SV=1;>tr|B4DUS7|B4DUS7_HUMAN Rhophilin-2 OS=Homo sapiens GN=RHPN2 PE=2 SV=1;>sp|Q8IUC4|RHPN2_HUMAN Rhophilin-2 OS=Homo sapiens GN=RHPN2 PE=1 SV=1	3	1	1	1	1	1	1	1	1	1	1	1	1	1	1	1	1	1	1	1	1	1	5.8	5.8	5.8	46.592	416	416;535;686	4				6
E9PM51;B3KXE0;P32780	E9PM51;B3KXE0;P32780	1;1;1	1;1;1	1;1;1	General transcription factor IIH subunit 1	GTF2H1	>tr|E9PM51|E9PM51_HUMAN General transcription factor IIH subunit 1 OS=Homo sapiens GN=GTF2H1 PE=2 SV=1;>tr|B3KXE0|B3KXE0_HUMAN General transcription factor IIH subunit 1 OS=Homo sapiens GN=GTF2H1 PE=2 SV=1;>sp|P32780|TF2H1_HUMAN General transcription facto	3	1	1	1	1	1	0	1	0	0	1	1	0	1	0	0	1	1	0	1	0	0	11.4	11.4	11.4	26.705	236	236;432;548	5					3
O43747;O43747-2;J3KQU9;B3KXW5;H3BR36;H3BUN9;H3BNR4;B3KNW1;H3BN75;H3BNN2;H3BS13;H3BV30;H3BRM7;H3BN71;B4DGE1	O43747;O43747-2;J3KQU9;B3KXW5	18;18;18;18;2;2;2;2;1;1;1;1;1;1;1	18;18;18;18;2;2;2;2;1;1;1;1;1;1;1	18;18;18;18;2;2;2;2;1;1;1;1;1;1;1	AP-1 complex subunit gamma-1	AP1G1	>sp|O43747|AP1G1_HUMAN AP-1 complex subunit gamma-1 OS=Homo sapiens GN=AP1G1 PE=1 SV=5;>sp|O43747-2|AP1G1_HUMAN Isoform 2 of AP-1 complex subunit gamma-1 OS=Homo sapiens GN=AP1G1;>tr|J3KQU9|J3KQU9_HUMAN AP-1 complex subunit gamma-1 OS=Homo sapiens GN=AP1G1	15	18	18	18	17	16	16	16	18	15	17	16	16	16	18	15	17	16	16	16	18	15	29.4	29.4	29.4	91.35	822	822;825;825;845;187;208;236;247;53;58;85;92;140;145;176	3.01	1	10	136	11	1
H3BTV1;O14735;B3KY94	H3BTV1;O14735;B3KY94	2;2;2	2;2;2	2;2;2	CDP-diacylglycerol--inositol 3-phosphatidyltransferase	CDIPT	>tr|H3BTV1|H3BTV1_HUMAN CDP-diacylglycerol--inositol 3-phosphatidyltransferase OS=Homo sapiens GN=CDIPT PE=2 SV=1;>sp|O14735|CDIPT_HUMAN CDP-diacylglycerol--inositol 3-phosphatidyltransferase OS=Homo sapiens GN=CDIPT PE=1 SV=1;>tr|B3KY94|B3KY94_HUMAN CDP-d	3	2	2	2	2	2	1	1	2	0	2	2	1	1	2	0	2	2	1	1	2	0	13.7	13.7	13.7	18.624	168	168;213;237	11.5											5	5
Q13188;B3KYA7	Q13188;B3KYA7	3;3	1;1	1;1	Serine/threonine-protein kinase 3;Serine/threonine-protein kinase 3 36kDa subunit;Serine/threonine-protein kinase 3 20kDa subunit	STK3	>sp|Q13188|STK3_HUMAN Serine/threonine-protein kinase 3 OS=Homo sapiens GN=STK3 PE=1 SV=2;>tr|B3KYA7|B3KYA7_HUMAN Serine/threonine-protein kinase 24 OS=Homo sapiens GN=STK3 PE=2 SV=1	2	3	1	1	1	3	1	3	2	3	0	1	0	1	1	1	0	1	0	1	1	1	7.7	2.4	2.4	56.3	491	491;519	6.67					1		5
F5GYV5;H7BZV4;B3V0L1;F8WCT1;Q66PJ3-4;Q66PJ3-3;Q66PJ3-2;Q66PJ3;F5H7X4;F8WEP2;Q66PJ3-5	F5GYV5;H7BZV4;B3V0L1;F8WCT1;Q66PJ3-4;Q66PJ3-3;Q66PJ3-2;Q66PJ3;F5H7X4	3;3;3;3;3;3;3;3;2;1;1	3;3;3;3;3;3;3;3;2;1;1	3;3;3;3;3;3;3;3;2;1;1	ADP-ribosylation factor-like protein 6-interacting protein 4	ARL6IP4	>tr|F5GYV5|F5GYV5_HUMAN ADP-ribosylation factor-like protein 6-interacting protein 4 (Fragment) OS=Homo sapiens GN=ARL6IP4 PE=2 SV=1;>tr|H7BZV4|H7BZV4_HUMAN ADP-ribosylation factor-like protein 6-interacting protein 4 (Fragment) OS=Homo sapiens GN=ARL6IP4	11	3	3	3	2	1	1	1	1	1	2	1	1	1	1	1	2	1	1	1	1	1	23.2	23.2	23.2	23.687	211	211;216;226;229;338;341;352;360;307;170;304	8								8
B4DDF4;Q99439;B4DUT8;Q99439-2;K7ES69;H3BVI6;H3BTZ5;H3BQH0	B4DDF4;Q99439;B4DUT8;Q99439-2;K7ES69;H3BVI6	12;12;12;9;6;6;5;5	11;11;11;8;5;6;5;5	11;11;11;8;5;6;5;5	Calponin-2	CNN2	>tr|B4DDF4|B4DDF4_HUMAN Calponin-2 OS=Homo sapiens GN=CNN2 PE=2 SV=1;>sp|Q99439|CNN2_HUMAN Calponin-2 OS=Homo sapiens GN=CNN2 PE=1 SV=4;>tr|B4DUT8|B4DUT8_HUMAN Calponin-2 OS=Homo sapiens GN=CNN2 PE=2 SV=1;>sp|Q99439-2|CNN2_HUMAN Isoform 2 of Calponin-2 OS=	8	12	11	11	7	7	7	9	11	7	6	6	6	8	10	6	6	6	6	8	10	6	52.3	52.3	52.3	32.616	298	298;309;330;270;148;218;191;212	9.63							1	51	27	28	4	2	5
B4DDR8;F5H5K2;F8W9R9;O75448-2;O75448;F5GY88;J3KTL3;J3KSU0;F5H2D6;E9PFL1;F5H0K1	B4DDR8;F5H5K2;F8W9R9;O75448-2;O75448;F5GY88;J3KTL3;J3KSU0;F5H2D6;E9PFL1;F5H0K1	2;2;2;2;2;2;1;1;1;1;1	2;2;2;2;2;2;1;1;1;1;1	2;2;2;2;2;2;1;1;1;1;1	Mediator of RNA polymerase II transcription subunit 24	MED24	>tr|B4DDR8|B4DDR8_HUMAN Mediator of RNA polymerase II transcription subunit 24 OS=Homo sapiens GN=MED24 PE=2 SV=1;>tr|F5H5K2|F5H5K2_HUMAN Mediator of RNA polymerase II transcription subunit 24 (Fragment) OS=Homo sapiens GN=MED24 PE=4 SV=2;>tr|F8W9R9|F8W9R9	11	2	2	2	2	2	2	2	1	1	2	2	2	2	1	1	2	2	2	2	1	1	5.2	5.2	5.2	70.768	638	638;791;899;976;989;1008;138;159;190;301;931	3			10
C9JV49;B4DDY8;P49590;B4DQ67;C9JHI8;E9PG66	C9JV49;B4DDY8;P49590;B4DQ67;C9JHI8;E9PG66	7;7;7;5;5;5	3;3;3;3;3;3	3;3;3;3;3;3	Probable histidine--tRNA ligase, mitochondrial	HARS2	>tr|C9JV49|C9JV49_HUMAN Probable histidine--tRNA ligase, mitochondrial OS=Homo sapiens GN=HARS2 PE=2 SV=1;>tr|B4DDY8|B4DDY8_HUMAN Histidyl-tRNA synthetase-like, isoform CRA_a OS=Homo sapiens GN=HARS2 PE=2 SV=1;>sp|P49590|SYHM_HUMAN Probable histidine--tRNA	6	7	3	3	6	6	6	6	6	6	2	2	2	3	2	2	2	2	2	3	2	2	14.6	6.7	6.7	52.38	466	466;481;506;334;392;432	7.07						13
B4DE60;Q9BRK0;Q9BRK0-2	B4DE60;Q9BRK0;Q9BRK0-2	1;1;1	1;1;1	1;1;1	Receptor expression-enhancing protein 2	REEP2	>tr|B4DE60|B4DE60_HUMAN Receptor expression-enhancing protein 2 OS=Homo sapiens GN=REEP2 PE=2 SV=1;>sp|Q9BRK0|REEP2_HUMAN Receptor expression-enhancing protein 2 OS=Homo sapiens GN=REEP2 PE=2 SV=2;>sp|Q9BRK0-2|REEP2_HUMAN Isoform 2 of Receptor expression-e	3	1	1	1	1	0	1	1	1	1	1	0	1	1	1	1	1	0	1	1	1	1	11.2	11.2	11.2	23.796	214	214;252;254	9									5
K7EMV3;B4DEB1;K7EK07;Q71DI3;Q16695;P84243;P68431;K7ES00;K7EP01;Q6NXT2	K7EMV3;B4DEB1;K7EK07;Q71DI3;Q16695;P84243;P68431;K7ES00;K7EP01;Q6NXT2	4;4;4;4;4;4;4;4;2;2	4;4;4;4;4;4;4;4;2;2	4;4;4;4;4;4;4;4;2;2	Histone H3;Histone H3.2;Histone H3.1t;Histone H3.3;Histone H3.1;Histone H3.3C	H3F3B;H3F3A;HIST2H3A;HIST3H3;HIST1H3A;H3F3C	>tr|K7EMV3|K7EMV3_HUMAN Histone H3 OS=Homo sapiens GN=H3F3B PE=3 SV=1;>tr|B4DEB1|B4DEB1_HUMAN Histone H3 OS=Homo sapiens GN=H3F3A PE=2 SV=1;>tr|K7EK07|K7EK07_HUMAN Histone H3 (Fragment) OS=Homo sapiens GN=H3F3B PE=3 SV=1;>sp|Q71DI3|H32_HUMAN Histone H3.2 O	10	4	4	4	4	4	4	4	4	4	4	4	4	4	4	4	4	4	4	4	4	4	29.3	29.3	29.3	10.334	92	92;123;132;136;136;136;136;151;113;135	13.6									1	2	10	15	42
B4DEK4;O60749;D6RC15	B4DEK4;O60749	12;12;2	10;10;2	10;10;2	Sorting nexin-2	SNX2	>tr|B4DEK4|B4DEK4_HUMAN Sorting nexin-2 OS=Homo sapiens GN=SNX2 PE=2 SV=1;>sp|O60749|SNX2_HUMAN Sorting nexin-2 OS=Homo sapiens GN=SNX2 PE=1 SV=2	3	12	10	10	9	9	10	8	10	7	7	7	8	7	8	6	7	7	8	7	8	6	35.6	30.3	30.3	46.097	402	402;519;266	3.98		1	1	47	2
B4DEM6;Q96GM8	B4DEM6;Q96GM8	1;1	1;1	1;1	Target of EGR1 protein 1	TOE1	>tr|B4DEM6|B4DEM6_HUMAN Target of EGR1 protein 1 OS=Homo sapiens GN=TOE1 PE=2 SV=1;>sp|Q96GM8|TOE1_HUMAN Target of EGR1 protein 1 OS=Homo sapiens GN=TOE1 PE=1 SV=1	2	1	1	1	1	1	1	1	0	1	1	1	1	1	0	1	1	1	1	1	0	1	5.1	5.1	5.1	47.889	430	430;510	5					5
B8ZZ56;Q8WV99-2;E7EV05;E9PFU9;B4DEN4;Q8WV99	B8ZZ56;Q8WV99-2;E7EV05;E9PFU9;B4DEN4;Q8WV99	1;1;1;1;1;1	1;1;1;1;1;1	1;1;1;1;1;1	AN1-type zinc finger protein 2B	ZFAND2B	>tr|B8ZZ56|B8ZZ56_HUMAN AN1-type zinc finger protein 2B OS=Homo sapiens GN=ZFAND2B PE=2 SV=1;>sp|Q8WV99-2|ZFN2B_HUMAN Isoform 2 of AN1-type zinc finger protein 2B OS=Homo sapiens GN=ZFAND2B;>tr|E7EV05|E7EV05_HUMAN AN1-type zinc finger protein 2B (Fragment)	6	1	1	1	1	1	1	1	1	1	1	1	1	1	1	1	1	1	1	1	1	1	12.4	12.4	12.4	16.233	145	145;176;214;224;225;257	8.33							1	6	5
B4DET9;B4DGZ6;Q14693;Q14693-2;E7ESE7;F5GY24	B4DET9;B4DGZ6;Q14693;Q14693-2;E7ESE7;F5GY24	2;2;2;2;2;2	2;2;2;2;2;2	2;2;2;2;2;2	Phosphatidate phosphatase LPIN1	LPIN1	>tr|B4DET9|B4DET9_HUMAN Phosphatidate phosphatase LPIN1 OS=Homo sapiens GN=LPIN1 PE=2 SV=1;>tr|B4DGZ6|B4DGZ6_HUMAN Phosphatidate phosphatase LPIN1 OS=Homo sapiens GN=LPIN1 PE=2 SV=1;>sp|Q14693|LPIN1_HUMAN Phosphatidate phosphatase LPIN1 OS=Homo sapiens GN=	6	2	2	2	1	1	2	2	1	1	1	1	2	2	1	1	1	1	2	2	1	1	12	12	12	44.263	391	391;620;890;896;932;975	2		8
O43414-3;B4DEX5;F6QUN3;H0Y4B0;O43414-2;F6UGJ8;O43414	O43414-3;B4DEX5;F6QUN3;H0Y4B0;O43414-2;F6UGJ8;O43414	1;1;1;1;1;1;1	1;1;1;1;1;1;1	1;1;1;1;1;1;1	ERI1 exoribonuclease 3	PRNPIP;ERI3	>sp|O43414-3|ERI3_HUMAN Isoform 3 of ERI1 exoribonuclease 3 OS=Homo sapiens GN=ERI3;>tr|B4DEX5|B4DEX5_HUMAN ERI1 exoribonuclease 3 OS=Homo sapiens GN=PRNPIP PE=2 SV=1;>tr|F6QUN3|F6QUN3_HUMAN ERI1 exoribonuclease 3 (Fragment) OS=Homo sapiens GN=ERI3 PE=2 SV	7	1	1	1	1	1	1	1	1	1	1	1	1	1	1	1	1	1	1	1	1	1	9.4	9.4	9.4	14.542	128	128;160;176;204;222;250;337	10.4										6	4
B4DF47;Q9BUK6-3;Q9BUK6-2;Q9BUK6;Q9BUK6-7;B4DHK3;Q9BUK6-5;Q9BUK6-4	B4DF47;Q9BUK6-3;Q9BUK6-2;Q9BUK6;Q9BUK6-7;B4DHK3	6;6;6;6;4;3;2;1	6;6;6;6;4;3;2;1	6;6;6;6;4;3;2;1	Protein misato homolog 1	MSTO1	>tr|B4DF47|B4DF47_HUMAN Protein misato homolog 1 OS=Homo sapiens GN=MSTO1 PE=2 SV=1;>sp|Q9BUK6-3|MSTO1_HUMAN Isoform 3 of Protein misato homolog 1 OS=Homo sapiens GN=MSTO1;>sp|Q9BUK6-2|MSTO1_HUMAN Isoform 2 of Protein misato homolog 1 OS=Homo sapiens GN=MS	8	6	6	6	6	6	6	6	6	5	6	6	6	6	6	5	6	6	6	6	6	5	23.5	23.5	23.5	34.737	315	315;558;569;570;524;147;391;99	5.33				1	34	8	1	2
Q9P0J0;B4DF76;J3KN00;B4DEZ3;K7EJE1;E7ENQ6	Q9P0J0;B4DF76;J3KN00;B4DEZ3;K7EJE1;E7ENQ6	8;8;8;6;6;6	8;8;8;6;6;6	8;8;8;6;6;6	NADH dehydrogenase [ubiquinone] 1 alpha subcomplex subunit 13	NDUFA13;YJEFN3	>sp|Q9P0J0|NDUAD_HUMAN NADH dehydrogenase [ubiquinone] 1 alpha subcomplex subunit 13 OS=Homo sapiens GN=NDUFA13 PE=1 SV=3;>tr|B4DF76|B4DF76_HUMAN NADH dehydrogenase [ubiquinone] 1 alpha subcomplex subunit 13 OS=Homo sapiens GN=NDUFA13 PE=2 SV=1;>tr|J3KN00|	6	8	8	8	7	7	7	6	7	7	7	7	7	6	7	7	7	7	7	6	7	7	52.1	52.1	52.1	16.698	144	144;222;227;120;150;273	14.3													13
B4DFI9;O60921;H7C272;C9JA95;C9JCK8	B4DFI9;O60921	3;3;1;1;1	3;3;1;1;1	3;3;1;1;1	Checkpoint protein HUS1	HUS1	>tr|B4DFI9|B4DFI9_HUMAN Checkpoint protein HUS1 OS=Homo sapiens GN=HUS1 PE=2 SV=1;>sp|O60921|HUS1_HUMAN Checkpoint protein HUS1 OS=Homo sapiens GN=HUS1 PE=1 SV=1	5	3	3	3	1	1	2	2	1	2	1	1	2	2	1	2	1	1	2	2	1	2	21.2	21.2	21.2	29.287	259	259;280;105;145;183	7			2					8
H3BM67;H3BUP2;H3BUN4;O60936-2;H3BQJ5;O60936;B4DFL0	H3BM67;H3BUP2;H3BUN4;O60936-2;H3BQJ5;O60936;B4DFL0	1;1;1;1;1;1;1	1;1;1;1;1;1;1	1;1;1;1;1;1;1	Nucleolar protein 3	NOL3	>tr|H3BM67|H3BM67_HUMAN Nucleolar protein 3 (Fragment) OS=Homo sapiens GN=NOL3 PE=2 SV=1;>tr|H3BUP2|H3BUP2_HUMAN Nucleolar protein 3 (Fragment) OS=Homo sapiens GN=NOL3 PE=2 SV=1;>tr|H3BUN4|H3BUN4_HUMAN Nucleolar protein 3 (Fragment) OS=Homo sapiens GN=NOL3	7	1	1	1	1	1	1	1	1	1	1	1	1	1	1	1	1	1	1	1	1	1	13.7	13.7	13.7	15.022	139	139;174;206;208;216;219;270	9.56									5	3	1
B4DSZ6;B4DFL2;P48735;H0YL11	B4DSZ6;B4DFL2;P48735;H0YL11	4;4;4;3	3;3;3;3	3;3;3;3	Isocitrate dehydrogenase [NADP];Isocitrate dehydrogenase [NADP], mitochondrial	IDH2	>tr|B4DSZ6|B4DSZ6_HUMAN Isocitrate dehydrogenase [NADP], mitochondrial OS=Homo sapiens GN=IDH2 PE=2 SV=1;>tr|B4DFL2|B4DFL2_HUMAN Isocitrate dehydrogenase [NADP] OS=Homo sapiens GN=IDH2 PE=2 SV=1;>sp|P48735|IDHP_HUMAN Isocitrate dehydrogenase [NADP], mitoch	4	4	3	3	4	3	4	4	4	4	3	2	3	3	3	3	3	2	3	3	3	3	17.1	14.3	14.3	36.171	322	322;400;452;312	6.56						12	15
B4DFP7;Q7Z6M4	B4DFP7;Q7Z6M4	1;1	1;1	1;1	mTERF domain-containing protein 2	MTERFD2	>tr|B4DFP7|B4DFP7_HUMAN cDNA FLJ59868, highly similar to Homo sapiens MTERF domain containing 2 (MTERFD2), mRNA OS=Homo sapiens GN=MTERFD2 PE=2 SV=1;>sp|Q7Z6M4|MTER2_HUMAN mTERF domain-containing protein 2 OS=Homo sapiens GN=MTERFD2 PE=1 SV=3	2	1	1	1	0	1	1	0	0	1	0	1	1	0	0	1	0	1	1	0	0	1	9.3	9.3	9.3	22.759	193	193;381	7							4
Q9NP97;B4DFR2;B1AKR6;Q8TF09;H3BQI1;H3BPA0;Q9NP97-2;Q7Z4M1	Q9NP97;B4DFR2;B1AKR6;Q8TF09	5;5;4;3;2;1;1;1	5;5;4;3;2;1;1;1	4;4;4;2;2;0;0;0	Dynein light chain roadblock-type 1;Dynein light chain roadblock-type 2	DYNLRB1;DYNLRB2	>sp|Q9NP97|DLRB1_HUMAN Dynein light chain roadblock-type 1 OS=Homo sapiens GN=DYNLRB1 PE=1 SV=3;>tr|B4DFR2|B4DFR2_HUMAN Dynein light chain roadblock-type 1 OS=Homo sapiens GN=DYNLRB1 PE=2 SV=1;>tr|B1AKR6|B1AKR6_HUMAN Dynein light chain roadblock-type 1 OS=	8	5	5	4	4	3	5	5	5	4	4	3	5	5	5	4	3	2	4	4	4	3	64.6	64.6	55.2	10.921	96	96;121;148;96;125;44;47;54	15.8
F5GYC4;B4DG22;B7ZB17;P51812;D6R910;Q5TI62;B1AXG1;Q9UK32;B7ZL90	F5GYC4;B4DG22;B7ZB17;P51812	6;6;6;6;1;1;1;1;1	4;4;4;4;0;0;0;0;0	4;4;4;4;0;0;0;0;0	Ribosomal protein S6 kinase alpha-3	RPS6KA3	>tr|F5GYC4|F5GYC4_HUMAN Ribosomal protein S6 kinase alpha-3 OS=Homo sapiens GN=RPS6KA3 PE=2 SV=1;>tr|B4DG22|B4DG22_HUMAN Ribosomal protein S6 kinase alpha-3 OS=Homo sapiens GN=RPS6KA3 PE=2 SV=1;>tr|B7ZB17|B7ZB17_HUMAN Ribosomal protein S6 kinase alpha-3 OS	9	6	4	4	6	5	6	4	6	6	4	3	4	2	4	4	4	3	4	2	4	4	12.4	8.6	8.6	80.622	710	710;711;712;740;125;166;227;745;745	3.4		1	20	13	1
Q969G3-2;B4DGM3;Q969G3;J3QKS7;C0IMW7;C0IMW5;Q969G3-3;C0IMW4;H7C048;K7EMQ8;J3QR61;J3KT85;J3KS99;J3QL66;J3QKX6	Q969G3-2;B4DGM3;Q969G3;J3QKS7;C0IMW7;C0IMW5;Q969G3-3;C0IMW4;H7C048;K7EMQ8	7;7;7;6;6;6;6;6;4;4;3;2;1;1;1	7;7;7;6;6;6;6;6;4;4;3;2;1;1;1	7;7;7;6;6;6;6;6;4;4;3;2;1;1;1	SWI/SNF-related matrix-associated actin-dependent regulator of chromatin subfamily E member 1	SMARCE1	>sp|Q969G3-2|SMCE1_HUMAN Isoform 2 of SWI/SNF-related matrix-associated actin-dependent regulator of chromatin subfamily E member 1 OS=Homo sapiens GN=SMARCE1;>tr|B4DGM3|B4DGM3_HUMAN SWI/SNF-related matrix-associated actin-dependent regulator of chromatin	15	7	7	7	6	5	4	6	5	5	6	5	4	6	5	5	6	5	4	6	5	5	26.2	26.2	26.2	41.779	363	363;393;411;288;293;328;341;376;157;177;153;101;55;77;129	5.48					26	24
P27824;B4DGP8;B4E2T8;D6RGY2;H0Y9Q7;D6RDP7;D6RFL1;D6RB85;H0Y9H1;D6RAU8;D6RAQ8;D6RHJ3;D6RD16;O14967	P27824;B4DGP8;B4E2T8	23;23;18;10;8;7;6;6;6;5;4;1;1;1	23;23;18;10;8;7;6;6;6;5;4;1;1;1	23;23;18;10;8;7;6;6;6;5;4;1;1;1	Calnexin	CANX	>sp|P27824|CALX_HUMAN Calnexin OS=Homo sapiens GN=CANX PE=1 SV=2;>tr|B4DGP8|B4DGP8_HUMAN Calnexin OS=Homo sapiens GN=CANX PE=2 SV=1;>tr|B4E2T8|B4E2T8_HUMAN Calnexin OS=Homo sapiens GN=CANX PE=2 SV=1	14	23	23	23	23	22	22	21	21	21	23	22	22	21	21	21	23	22	22	21	21	21	39.9	39.9	39.9	67.567	592	592;627;484;308;170;168;131;144;190;134;107;79;96;610	3.16	7	60	417	77	6	1	5	4			3	1
B4DGQ3;H0YLX6;H0YN38;P59780;H0YLI7	B4DGQ3;H0YLX6;H0YN38;P59780;H0YLI7	1;1;1;1;1	1;1;1;1;1	1;1;1;1;1	AP-3 complex subunit sigma-2	AP3S2;C15orf38-AP3S2	>tr|B4DGQ3|B4DGQ3_HUMAN AP-3 complex subunit sigma-2 OS=Homo sapiens GN=AP3S2 PE=2 SV=1;>tr|H0YLX6|H0YLX6_HUMAN AP-3 complex subunit sigma-2 OS=Homo sapiens GN=AP3S2 PE=2 SV=1;>tr|H0YN38|H0YN38_HUMAN Protein C15orf38-AP3S2 OS=Homo sapiens GN=C15orf38-AP3S2	5	1	1	1	0	0	0	1	0	1	0	0	0	1	0	1	0	0	0	1	0	1	8.9	8.9	8.9	14.592	124	124;136;156;193;205	11											2
B4DGU4;P35222;P35222-2	B4DGU4;P35222	5;5;2	4;4;2	4;4;2	Catenin beta-1	CTNNB1	>tr|B4DGU4|B4DGU4_HUMAN Catenin beta-1 OS=Homo sapiens GN=CTNNB1 PE=2 SV=1;>sp|P35222|CTNB1_HUMAN Catenin beta-1 OS=Homo sapiens GN=CTNNB1 PE=1 SV=1	3	5	4	4	5	4	4	4	4	4	4	3	3	3	3	3	4	3	3	3	3	3	11.8	10.5	10.5	84.765	774	774;781;88	3.17			29	6
B4DH53;Q66K74;M0QY41;M0QXQ9;M0R1J2;M0QZ50;M0R1M7	B4DH53;Q66K74	7;7;3;2;2;1;1	7;7;3;2;2;1;1	7;7;3;2;2;1;1	Microtubule-associated protein 1S;MAP1S heavy chain;MAP1S light chain	MAP1S	>tr|B4DH53|B4DH53_HUMAN MAP1S light chain OS=Homo sapiens GN=MAP1S PE=2 SV=1;>sp|Q66K74|MAP1S_HUMAN Microtubule-associated protein 1S OS=Homo sapiens GN=MAP1S PE=1 SV=2	7	7	7	7	6	5	5	4	5	5	6	5	5	4	5	5	6	5	5	4	5	5	13.5	13.5	13.5	109.79	1033	1033;1059;190;186;188;93;120	1.7	23	14	4	3
Q96DH6-2;B4DHE8;Q96DH6;J3KTC1;J3QKT5;Q96DH6-3;B4DM51	Q96DH6-2;B4DHE8;Q96DH6;J3KTC1;J3QKT5;Q96DH6-3;B4DM51	4;4;4;3;2;2;2	4;4;4;3;2;2;2	4;4;4;3;2;2;2	RNA-binding protein Musashi homolog 2	MSI2	>sp|Q96DH6-2|MSI2H_HUMAN Isoform 2 of RNA-binding protein Musashi homolog 2 OS=Homo sapiens GN=MSI2;>tr|B4DHE8|B4DHE8_HUMAN RNA-binding protein Musashi homolog 2 OS=Homo sapiens GN=MSI2 PE=2 SV=1;>sp|Q96DH6|MSI2H_HUMAN RNA-binding protein Musashi homolog 2	7	4	4	4	2	2	4	3	2	3	2	2	4	3	2	3	2	2	4	3	2	3	23.1	23.1	23.1	28.42	251	251;324;328;141;99;151;267	6.31	6						5	12	3
B4DHJ7;Q12983	B4DHJ7;Q12983	2;2	2;2	2;2	BCL2/adenovirus E1B 19 kDa protein-interacting protein 3	BNIP3	>tr|B4DHJ7|B4DHJ7_HUMAN BCL2/adenovirus E1B 19 kDa protein-interacting protein 3 OS=Homo sapiens GN=BNIP3 PE=2 SV=1;>sp|Q12983|BNIP3_HUMAN BCL2/adenovirus E1B 19 kDa protein-interacting protein 3 OS=Homo sapiens GN=BNIP3 PE=1 SV=2	2	2	2	2	2	2	2	2	2	2	2	2	2	2	2	2	2	2	2	2	2	2	13.3	13.3	13.3	19.943	180	180;194	9.94								4	17	16	9	5	1
B4DHX2;Q9UPW5-2;Q9UPW5;Q9UPW5-3	B4DHX2;Q9UPW5-2;Q9UPW5;Q9UPW5-3	1;1;1;1	1;1;1;1	1;1;1;1	Cytosolic carboxypeptidase 1	AGTPBP1	>tr|B4DHX2|B4DHX2_HUMAN Cytosolic carboxypeptidase 1 OS=Homo sapiens GN=AGTPBP1 PE=2 SV=1;>sp|Q9UPW5-2|CBPC1_HUMAN Isoform 2 of Cytosolic carboxypeptidase 1 OS=Homo sapiens GN=AGTPBP1;>sp|Q9UPW5|CBPC1_HUMAN Cytosolic carboxypeptidase 1 OS=Homo sapiens GN=A	4	1	1	1	1	1	1	1	1	1	1	1	1	1	1	1	1	1	1	1	1	1	1.7	1.7	1.7	72.605	643	643;1186;1226;1238	2	1	6	1
B4DJ81;P28331-3;P28331-4;P28331-5;P28331;P28331-2	B4DJ81;P28331-3;P28331-4;P28331-5;P28331;P28331-2	12;12;12;12;12;12	12;12;12;12;12;12	12;12;12;12;12;12	NADH-ubiquinone oxidoreductase 75 kDa subunit, mitochondrial	NDUFS1	>tr|B4DJ81|B4DJ81_HUMAN NADH-ubiquinone oxidoreductase 75 kDa subunit, mitochondrial OS=Homo sapiens GN=NDUFS1 PE=2 SV=1;>sp|P28331-3|NDUS1_HUMAN Isoform 3 of NADH-ubiquinone oxidoreductase 75 kDa subunit, mitochondrial OS=Homo sapiens GN=NDUFS1;>sp|P28331	6	12	12	12	10	10	12	11	11	11	10	10	12	11	11	11	10	10	12	11	11	11	32.6	32.6	32.6	66.921	611	611;616;670;691;727;741	3.99			1	77
Q92990-2;B4DJ85;Q92990	Q92990-2;B4DJ85;Q92990	1;1;1	1;1;1	1;1;1	Glomulin	GLMN	>sp|Q92990-2|GLMN_HUMAN Isoform 2 of Glomulin OS=Homo sapiens GN=GLMN;>tr|B4DJ85|B4DJ85_HUMAN Glomulin OS=Homo sapiens GN=GLMN PE=2 SV=1;>sp|Q92990|GLMN_HUMAN Glomulin OS=Homo sapiens GN=GLMN PE=1 SV=2	3	1	1	1	1	1	1	1	1	1	1	1	1	1	1	1	1	1	1	1	1	1	2.6	2.6	2.6	48.166	417	417;580;594	4.86				1	6
B4DJA5;P20339;F8WCY6;F8WD79	B4DJA5;P20339	11;11;2;2	11;11;2;2	8;8;1;1	Ras-related protein Rab-5A	RAB5A	>tr|B4DJA5|B4DJA5_HUMAN Ras-related protein Rab-5A OS=Homo sapiens GN=RAB5A PE=2 SV=1;>sp|P20339|RAB5A_HUMAN Ras-related protein Rab-5A OS=Homo sapiens GN=RAB5A PE=1 SV=2	4	11	11	8	9	9	10	9	10	10	9	9	10	9	10	10	6	7	7	6	7	7	72.6	72.6	56.7	22.178	201	201;215;62;65	10.1								1	23	93	36	6
Q5TBE2;Q9BUE6;B4DJI5	Q5TBE2;Q9BUE6;B4DJI5	1;1;1	1;1;1	1;1;1	Iron-sulfur cluster assembly 1 homolog, mitochondrial	ISCA1;HBLD2	>tr|Q5TBE2|Q5TBE2_HUMAN Iron-sulfur cluster assembly 1 homolog, mitochondrial OS=Homo sapiens GN=ISCA1 PE=2 SV=1;>sp|Q9BUE6|ISCA1_HUMAN Iron-sulfur cluster assembly 1 homolog, mitochondrial OS=Homo sapiens GN=ISCA1 PE=2 SV=1;>tr|B4DJI5|B4DJI5_HUMAN HESB li	3	1	1	1	0	1	0	0	1	1	0	1	0	0	1	1	0	1	0	0	1	1	41.9	41.9	41.9	3.4588	31	31;129;176	14
Q96SY0-4;Q96SY0-3;H3BRY6;B4DVT3;Q96SY0;B4DJL6	Q96SY0-4;Q96SY0-3;H3BRY6;B4DVT3;Q96SY0;B4DJL6	2;2;2;2;2;2	2;2;2;2;2;2	2;2;2;2;2;2	von Willebrand factor A domain-containing protein 9	VWA9	>sp|Q96SY0-4|VWA9_HUMAN Isoform 4 of von Willebrand factor A domain-containing protein 9 OS=Homo sapiens GN=VWA9;>sp|Q96SY0-3|VWA9_HUMAN Isoform 3 of von Willebrand factor A domain-containing protein 9 OS=Homo sapiens GN=VWA9;>tr|H3BRY6|H3BRY6_HUMAN von Wi	6	2	2	2	2	2	2	2	1	2	2	2	2	2	1	2	2	2	2	2	1	2	5.9	5.9	5.9	48.434	439	439;461;468;482;518;554	5					11
B4DJP7;P62318;H3BT13	B4DJP7;P62318;H3BT13	4;4;2	4;4;2	4;4;2	Small nuclear ribonucleoprotein Sm D3	SNRPD3	>tr|B4DJP7|B4DJP7_HUMAN Small nuclear ribonucleoprotein Sm D3 OS=Homo sapiens GN=SNRPD3 PE=2 SV=1;>sp|P62318|SMD3_HUMAN Small nuclear ribonucleoprotein Sm D3 OS=Homo sapiens GN=SNRPD3 PE=1 SV=1;>tr|H3BT13|H3BT13_HUMAN Small nuclear ribonucleoprotein Sm D3	3	4	4	4	4	4	4	4	4	4	4	4	4	4	4	4	4	4	4	4	4	4	39.2	39.2	39.2	13.291	120	120;126;62	14.6													5
Q9UNH7-2;B4DJS7;Q9UNH7;G3V5X9	Q9UNH7-2;B4DJS7;Q9UNH7	8;8;8;2	8;8;8;2	8;8;8;2	Sorting nexin-6	SNX6	>sp|Q9UNH7-2|SNX6_HUMAN Isoform 2 of Sorting nexin-6 OS=Homo sapiens GN=SNX6;>tr|B4DJS7|B4DJS7_HUMAN Sorting nexin 6, isoform CRA_e OS=Homo sapiens GN=SNX6 PE=2 SV=1;>sp|Q9UNH7|SNX6_HUMAN Sorting nexin-6 OS=Homo sapiens GN=SNX6 PE=1 SV=1	4	8	8	8	8	7	7	7	8	6	8	7	7	7	8	6	8	7	7	7	8	6	32.8	32.8	32.8	33.57	290	290;294;406;239	7					1	52	9
B4DJV2;O75390;H0YIC4;F8VPF9;F8VPA1;F8W1S4;H0YH82;F8VRP1;F8VX68;F8VRI6;F8VR34;F8VTT8;F8W4S1;F8W642;F8VZK9;F8VX07;F8VWQ5;F8W0J2;F8VU34	B4DJV2;O75390	13;13;6;4;4;4;4;3;3;3;3;3;3;2;2;2;2;1;1	13;13;6;4;4;4;4;3;3;3;3;3;3;2;2;2;2;1;1	12;12;6;4;4;4;4;3;3;3;2;2;2;2;2;2;1;0;0	Citrate synthase;Citrate synthase, mitochondrial	CS	>tr|B4DJV2|B4DJV2_HUMAN Citrate synthase OS=Homo sapiens GN=CS PE=2 SV=1;>sp|O75390|CISY_HUMAN Citrate synthase, mitochondrial OS=Homo sapiens GN=CS PE=1 SV=2	19	13	13	12	12	12	12	12	13	12	12	12	12	12	13	12	11	11	11	11	12	11	34.2	34.2	32.2	50.431	453	453;466;123;141;144;157;190;118;120;140;146;149;178;66;81;114;132;75;142	6.56						75	90	2
B4DJV5;Q13610	B4DJV5;Q13610	4;4	4;4	4;4	Periodic tryptophan protein 1 homolog	PWP1	>tr|B4DJV5|B4DJV5_HUMAN Periodic tryptophan protein 1 homolog OS=Homo sapiens GN=PWP1 PE=2 SV=1;>sp|Q13610|PWP1_HUMAN Periodic tryptophan protein 1 homolog OS=Homo sapiens GN=PWP1 PE=1 SV=1	2	4	4	4	1	3	3	2	2	1	1	3	3	2	2	1	1	3	3	2	2	1	11.2	11.2	11.2	49.038	439	439;501	3.92			1	11
E9PGZ4;B4DK71;Q9NTJ5;C9JV50;F8WDN7	E9PGZ4;B4DK71;Q9NTJ5;C9JV50	10;10;10;6;4	10;10;10;6;4	10;10;10;6;4	Phosphatidylinositide phosphatase SAC1	SACM1L	>tr|E9PGZ4|E9PGZ4_HUMAN Phosphatidylinositide phosphatase SAC1 OS=Homo sapiens GN=SACM1L PE=2 SV=1;>tr|B4DK71|B4DK71_HUMAN Phosphatidylinositide phosphatase SAC1 OS=Homo sapiens GN=SACM1L PE=2 SV=1;>sp|Q9NTJ5|SAC1_HUMAN Phosphatidylinositide phosphatase SA	5	10	10	10	10	10	9	10	10	9	10	10	9	10	10	9	10	10	9	10	10	9	24	24	24	55.571	484	484;526;587;187;287	4.88				8	58
B4DKA8;P40818	B4DKA8;P40818	10;10	10;10	10;10	Ubiquitin carboxyl-terminal hydrolase;Ubiquitin carboxyl-terminal hydrolase 8	USP8	>tr|B4DKA8|B4DKA8_HUMAN Ubiquitin carboxyl-terminal hydrolase OS=Homo sapiens GN=USP8 PE=2 SV=1;>sp|P40818|UBP8_HUMAN Ubiquitin carboxyl-terminal hydrolase 8 OS=Homo sapiens GN=USP8 PE=1 SV=1	2	10	10	10	8	8	8	7	6	9	8	8	8	7	6	9	8	8	8	7	6	9	13.6	13.6	13.6	115.08	1012	1012;1118	2.41		51	11	5	1	1
B4DKB2;P42892-3;P42892-4;P42892;P42892-2;E9PJG1;E9PN99;E9PHZ1	B4DKB2;P42892-3;P42892-4;P42892;P42892-2	9;9;9;9;8;1;1;1	9;9;9;9;8;1;1;1	9;9;9;9;8;1;1;1	Endothelin-converting enzyme 1	ECE1	>tr|B4DKB2|B4DKB2_HUMAN Endothelin-converting enzyme 1 OS=Homo sapiens GN=ECE1 PE=2 SV=1;>sp|P42892-3|ECE1_HUMAN Isoform C of Endothelin-converting enzyme 1 OS=Homo sapiens GN=ECE1;>sp|P42892-4|ECE1_HUMAN Isoform D of Endothelin-converting enzyme 1 OS=Homo	8	9	9	9	8	8	9	9	8	8	8	8	9	9	8	8	8	8	9	9	8	8	20.2	20.2	20.2	83.573	738	738;754;767;770;758;77;103;134	2.13		73	11
B4DKL4;Q86X29-5;Q86X29-4;Q86X29;Q86X29-3;Q86X29-2	B4DKL4;Q86X29-5;Q86X29-4;Q86X29;Q86X29-3	3;3;3;3;2;1	3;3;3;3;2;1	3;3;3;3;2;1	Lipolysis-stimulated lipoprotein receptor	LSR	>tr|B4DKL4|B4DKL4_HUMAN Lipolysis-stimulated lipoprotein receptor OS=Homo sapiens GN=LSR PE=2 SV=1;>sp|Q86X29-5|LSR_HUMAN Isoform 5 of Lipolysis-stimulated lipoprotein receptor OS=Homo sapiens GN=LSR;>sp|Q86X29-4|LSR_HUMAN Isoform 4 of Lipolysis-stimulated	6	3	3	3	3	3	2	2	3	1	3	3	2	2	3	1	3	3	2	2	3	1	8.9	8.9	8.9	54.498	493	493;581;630;649;629;591	4				14
B4DKR0;Q13190-3;Q13190-2;F8W8Q9;Q13190;H7C3X5;E9PNU4	B4DKR0;Q13190-3;Q13190-2;F8W8Q9;Q13190;H7C3X5;E9PNU4	4;4;4;4;4;3;2	4;4;4;4;4;3;2	4;4;4;4;4;3;2	Syntaxin-5	STX5	>tr|B4DKR0|B4DKR0_HUMAN Syntaxin 5A, isoform CRA_c OS=Homo sapiens GN=STX5 PE=2 SV=1;>sp|Q13190-3|STX5_HUMAN Isoform 3 of Syntaxin-5 OS=Homo sapiens GN=STX5;>sp|Q13190-2|STX5_HUMAN Isoform 2 of Syntaxin-5 OS=Homo sapiens GN=STX5;>tr|F8W8Q9|F8W8Q9_HUMAN Syn	7	4	4	4	2	3	3	2	3	3	2	3	3	2	3	3	2	3	3	2	3	3	26.3	26.3	26.3	29.233	259	259;267;301;321;355;158;250	7.58							10	14
Q9H8Y8;B4DKT0;Q9H8Y8-2	Q9H8Y8;B4DKT0;Q9H8Y8-2	7;7;5	7;7;5	7;7;5	Golgi reassembly-stacking protein 2	GORASP2	>sp|Q9H8Y8|GORS2_HUMAN Golgi reassembly-stacking protein 2 OS=Homo sapiens GN=GORASP2 PE=1 SV=3;>tr|B4DKT0|B4DKT0_HUMAN Golgi reassembly-stacking protein 2 OS=Homo sapiens GN=GORASP2 PE=2 SV=1;>sp|Q9H8Y8-2|GORS2_HUMAN Isoform 2 of Golgi reassembly-stacking	3	7	7	7	5	5	7	7	6	6	5	5	7	7	6	6	5	5	7	7	6	6	25.2	25.2	25.2	47.145	452	452;464;384	6.11			1	2	35	6	2	1	15
H7C3H1;F5H7D9;B4DKZ7;Q86YP4-2;Q86YP4;B5MC40	H7C3H1;F5H7D9;B4DKZ7;Q86YP4-2;Q86YP4;B5MC40	2;2;2;2;2;2	1;1;1;1;1;1	1;1;1;1;1;1	Transcriptional repressor p66-alpha	GATAD2A	>tr|H7C3H1|H7C3H1_HUMAN Transcriptional repressor p66-alpha (Fragment) OS=Homo sapiens GN=GATAD2A PE=4 SV=2;>tr|F5H7D9|F5H7D9_HUMAN Transcriptional repressor p66-alpha OS=Homo sapiens GN=GATAD2A PE=2 SV=1;>tr|B4DKZ7|B4DKZ7_HUMAN Transcriptional repressor p	6	2	1	1	2	2	2	2	2	2	1	1	1	1	1	1	1	1	1	1	1	1	12.1	7.8	7.8	27.894	257	257;262;436;608;633;634	15.6
B4DL80;G5EA36;P30260;P30260-2;I3L2Z8;I3L3H6;F6QPS0	B4DL80;G5EA36;P30260;P30260-2;I3L2Z8;I3L3H6;F6QPS0	2;2;2;2;1;1;1	2;2;2;2;1;1;1	2;2;2;2;1;1;1	Cell division cycle protein 27 homolog	CDC27	>tr|B4DL80|B4DL80_HUMAN Cell division cycle protein 27 homolog OS=Homo sapiens GN=CDC27 PE=2 SV=1;>tr|G5EA36|G5EA36_HUMAN Cell division cycle 27, isoform CRA_c OS=Homo sapiens GN=CDC27 PE=2 SV=1;>sp|P30260|CDC27_HUMAN Cell division cycle protein 27 homolog	7	2	2	2	2	1	2	2	1	1	2	1	2	2	1	1	2	1	2	2	1	1	5.5	5.5	5.5	84.887	763	763;823;824;830;86;233;343	3			9
B4DLC8;G3V268;P52630-4;P52630	B4DLC8;G3V268;P52630-4;P52630	1;1;1;1	1;1;1;1	1;1;1;1	Signal transducer and activator of transcription 2	STAT2	>tr|B4DLC8|B4DLC8_HUMAN Signal transducer and activator of transcription 2 OS=Homo sapiens GN=STAT2 PE=2 SV=1;>tr|G3V268|G3V268_HUMAN Signal transducer and activator of transcription 2 OS=Homo sapiens GN=STAT2 PE=2 SV=1;>sp|P52630-4|STAT2_HUMAN Isoform 2 o	4	1	1	1	0	0	0	0	1	1	0	0	0	0	1	1	0	0	0	0	1	1	5.2	5.2	5.2	52.998	460	460;575;847;851	2		2
B4DLH2;Q8N357	B4DLH2;Q8N357	1;1	1;1	1;1	Solute carrier family 35 member F6	C2orf18;SLC35F6	>tr|B4DLH2|B4DLH2_HUMAN Chromosome 2 open reading frame 18, isoform CRA_c OS=Homo sapiens GN=C2orf18 PE=2 SV=1;>sp|Q8N357|S35F6_HUMAN Solute carrier family 35 member F6 OS=Homo sapiens GN=SLC35F6 PE=1 SV=1	2	1	1	1	1	1	1	1	1	1	1	1	1	1	1	1	1	1	1	1	1	1	4.2	4.2	4.2	31.096	288	288;371	8.5								6	6
Q9H910;B4DLH4;A6NGP5;Q9H910-2;H3BU16;H3BMV3;H3BMT0;H3BTV5;H3BMM8;B4E1P3;H3BS08	Q9H910;B4DLH4;A6NGP5;Q9H910-2;H3BU16;H3BMV3;H3BMT0;H3BTV5	14;14;13;12;11;9;7;7;4;4;1	14;14;13;12;11;9;7;7;4;4;1	14;14;13;12;11;9;7;7;4;4;1	Hematological and neurological expressed 1-like protein	HN1L	>sp|Q9H910|HN1L_HUMAN Hematological and neurological expressed 1-like protein OS=Homo sapiens GN=HN1L PE=1 SV=1;>tr|B4DLH4|B4DLH4_HUMAN Hematological and neurological-expressed 1-like protein OS=Homo sapiens GN=HN1L PE=2 SV=1;>tr|A6NGP5|A6NGP5_HUMAN Hemato	11	14	14	14	12	7	12	10	12	11	12	7	12	10	12	11	12	7	12	10	12	11	79.5	79.5	79.5	20.063	190	190;218;178;174;167;190;115;116;70;98;77	11.7										18	136	41	33
B4DLN1	B4DLN1	14	14	0		SLC25A10	>tr|B4DLN1|B4DLN1_HUMAN Mitochondrial dicarboxylate carrier OS=Homo sapiens GN=SLC25A10 PE=2 SV=1	1	14	14	0	13	14	14	13	13	12	13	14	14	13	13	12	0	0	0	0	0	0	38.5	38.5	0	48.099	442	442	10.9									52	18	23	42	28
B4DM43;H7C308;F5GZU5;Q96RN5-3;G3V1P5;Q96RN5-2;Q96RN5	B4DM43;H7C308;F5GZU5;Q96RN5-3;G3V1P5;Q96RN5-2;Q96RN5	1;1;1;1;1;1;1	1;1;1;1;1;1;1	1;1;1;1;1;1;1	Mediator of RNA polymerase II transcription subunit 15	MED15	>tr|B4DM43|B4DM43_HUMAN Mediator of RNA polymerase II transcription subunit 15 OS=Homo sapiens GN=MED15 PE=2 SV=1;>tr|H7C308|H7C308_HUMAN Mediator of RNA polymerase II transcription subunit 15 (Fragment) OS=Homo sapiens GN=MED15 PE=4 SV=1;>tr|F5GZU5|F5GZU5	7	1	1	1	1	1	1	1	1	1	1	1	1	1	1	1	1	1	1	1	1	1	9.5	9.5	9.5	21.722	189	189;194;637;677;722;748;788	4.75		1	6	1				3	1
B4DME2;K7EL81;Q9BZL4-3;Q9BZL4-4;Q9BZL4;Q9BZL4-2;B5MEC7;K7ER83	B4DME2;K7EL81;Q9BZL4-3;Q9BZL4-4;Q9BZL4;Q9BZL4-2;B5MEC7;K7ER83	4;4;4;4;4;3;3;2	4;4;4;4;4;3;3;2	4;4;4;4;4;3;3;2	Protein phosphatase 1 regulatory subunit 12C	PPP1R12C	>tr|B4DME2|B4DME2_HUMAN Protein phosphatase 1 regulatory subunit 12C OS=Homo sapiens GN=PPP1R12C PE=2 SV=1;>tr|K7EL81|K7EL81_HUMAN Protein phosphatase 1 regulatory subunit 12C (Fragment) OS=Homo sapiens GN=PPP1R12C PE=4 SV=1;>sp|Q9BZL4-3|PP12C_HUMAN Isofor	8	4	4	4	3	2	3	3	2	3	3	2	3	3	2	3	3	2	3	3	2	3	10.6	10.6	10.6	77.168	707	707;737;780;781;782;719;719;234	2.88		2	15
B4DME9;Q9NSK0;Q9NSK0-3;H7C4M1;C9JZE5;C9J8T5;Q9NSK0-4	B4DME9;Q9NSK0;Q9NSK0-3	5;5;5;2;2;2;2	3;3;3;1;1;1;1	3;3;3;1;1;1;1	Kinesin light chain 4	KLC4	>tr|B4DME9|B4DME9_HUMAN Kinesin light chain 4 OS=Homo sapiens GN=KLC4 PE=2 SV=1;>sp|Q9NSK0|KLC4_HUMAN Kinesin light chain 4 OS=Homo sapiens GN=KLC4 PE=1 SV=3;>sp|Q9NSK0-3|KLC4_HUMAN Isoform 3 of Kinesin light chain 4 OS=Homo sapiens GN=KLC4	7	5	3	3	4	4	4	3	4	4	2	2	3	2	2	2	2	2	3	2	2	2	15.1	10.9	10.9	59.64	542	542;619;637;159;162;272;315	4				13
B4DMI0;Q8WUF8-2;E9PBM2;Q8WUF8-4;Q8WUF8-3;Q8WUF8	B4DMI0;Q8WUF8-2;E9PBM2;Q8WUF8-4;Q8WUF8-3;Q8WUF8	1;1;1;1;1;1	1;1;1;1;1;1	1;1;1;1;1;1	Protein FAM172A	FAM172A	>tr|B4DMI0|B4DMI0_HUMAN Protein FAM172A OS=Homo sapiens GN=FAM172A PE=2 SV=1;>sp|Q8WUF8-2|F172A_HUMAN Isoform 2 of Protein FAM172A OS=Homo sapiens GN=FAM172A;>tr|E9PBM2|E9PBM2_HUMAN Protein FAM172A OS=Homo sapiens GN=FAM172A PE=2 SV=1;>sp|Q8WUF8-4|F172A_HU	6	1	1	1	1	1	1	1	1	1	1	1	1	1	1	1	1	1	1	1	1	1	6.3	6.3	6.3	31.371	269	269;292;305;306;370;416	6						7
J3QL54;B4DMQ3;Q9BW27;B4DPW1;J3KT10;F5H0W7;J3QLD4;J3QLH0;J3QLV0;J3QS63;J3KS87;J3KTC7;J3QL91	J3QL54;B4DMQ3;Q9BW27;B4DPW1;J3KT10;F5H0W7;J3QLD4;J3QLH0	8;8;8;7;7;5;5;5;3;1;1;1;1	8;8;8;7;7;5;5;5;3;1;1;1;1	8;8;8;7;7;5;5;5;3;1;1;1;1	Nuclear pore complex protein Nup85	NUP85	>tr|J3QL54|J3QL54_HUMAN Nuclear pore complex protein Nup85 OS=Homo sapiens GN=NUP85 PE=4 SV=1;>tr|B4DMQ3|B4DMQ3_HUMAN Nuclear pore complex protein Nup85 OS=Homo sapiens GN=NUP85 PE=2 SV=1;>sp|Q9BW27|NUP85_HUMAN Nuclear pore complex protein Nup85 OS=Homo sa	13	8	8	8	7	8	8	7	8	7	7	8	8	7	8	7	7	8	8	7	8	7	20.4	20.4	20.4	62.101	544	544;610;656;462;611;259;272;302;191;46;98;100;114	3.98			1	47
F5H702;B4DN34;Q96GC5;F5H8D0	F5H702;B4DN34;Q96GC5;F5H8D0	4;4;4;2	4;4;4;2	4;4;4;2	39S ribosomal protein L48, mitochondrial	MRPL48	>tr|F5H702|F5H702_HUMAN 39S ribosomal protein L48, mitochondrial OS=Homo sapiens GN=MRPL48 PE=2 SV=1;>tr|B4DN34|B4DN34_HUMAN 39S ribosomal protein L48, mitochondrial OS=Homo sapiens GN=MRPL48 PE=2 SV=1;>sp|Q96GC5|RM48_HUMAN 39S ribosomal protein L48, mitoc	4	4	4	4	4	4	4	4	4	4	4	4	4	4	4	4	4	4	4	4	4	4	40.7	40.7	40.7	12.77	113	113;194;212;121	12.5												39	41
Q5RIA9-3;C9JGY1;F5H3X4;B4DNG9;Q9BRT8-3;Q5RIB0;C9J3G2;Q9BRT8;Q8IUF1;Q5RIA9;Q5JTY5;Q4V339;Q4V342;Q5JTY0;Q5RIA9-2;Q9BRT8-4;Q5RIB5;H0Y601;E9PG27;E9PFE9;H0Y857;Q6NVZ8;F8WEU0;E7EUZ7;H0Y5V3;Q4V340;A6NM15;F2Z2T4;Q9BRT8-2;Q5RIB3;Q5JTY2;Q4V338;F8WEG4	Q5RIA9-3;C9JGY1;F5H3X4;B4DNG9;Q9BRT8-3;Q5RIB0;C9J3G2;Q9BRT8;Q8IUF1;Q5RIA9;Q5JTY5;Q4V339;Q4V342;Q5JTY0;Q5RIA9-2;Q9BRT8-4;Q5RIB5;H0Y601;E9PG27;E9PFE9;H0Y857;Q6NVZ8;F8WEU0;E7EUZ7;H0Y5V3;Q4V340;A6NM15;F2Z2T4;Q9BRT8-2;Q5RIB3;Q5JTY2;Q4V338;F8WEG4	2;2;2;2;2;2;2;2;2;2;2;2;1;1;1;1;1;1;1;1;1;1;1;1;1;1;1;1;1;1;1;1;1	2;2;2;2;2;2;2;2;2;2;2;2;1;1;1;1;1;1;1;1;1;1;1;1;1;1;1;1;1;1;1;1;1	2;2;2;2;2;2;2;2;2;2;2;2;1;1;1;1;1;1;1;1;1;1;1;1;1;1;1;1;1;1;1;1;1	COBW domain-containing protein 1;COBW domain-containing protein 2;COBW domain-containing protein 5;COBW domain-containing protein 3;COBW domain-containing protein 6;Putative COBW domain-containing protein 7	CBWD1;CBWD6;CBWD5;CBWD2;CBWD3;CBWD7	>sp|Q5RIA9-3|CBWD5_HUMAN Isoform 3 of COBW domain-containing protein 5 OS=Homo sapiens GN=CBWD5;>tr|C9JGY1|C9JGY1_HUMAN COBW domain-containing protein 1 OS=Homo sapiens GN=CBWD1 PE=2 SV=1;>tr|F5H3X4|F5H3X4_HUMAN COBW domain-containing protein 6 OS=Homo sap	33	2	2	2	2	1	1	2	2	1	2	1	1	2	2	1	2	1	1	2	2	1	6.3	6.3	6.3	38.726	347	347;347;375;375;376;376;376;395;395;395;395;395;82;85;104;113;113;139;160;176;177;180;182;182;233;242;247;250;359;359;359;359;359	6						9
Q9Y3F4;B4DNJ6;B0AZV0;H0YH33	Q9Y3F4;B4DNJ6;B0AZV0	18;18;14;4	18;18;14;4	18;18;14;4	Serine-threonine kinase receptor-associated protein	STRAP	>sp|Q9Y3F4|STRAP_HUMAN Serine-threonine kinase receptor-associated protein OS=Homo sapiens GN=STRAP PE=1 SV=1;>tr|B4DNJ6|B4DNJ6_HUMAN Serine-threonine kinase receptor-associated protein OS=Homo sapiens GN=STRAP PE=2 SV=1;>tr|B0AZV0|B0AZV0_HUMAN Serine-thre	4	18	18	18	17	17	17	16	15	18	17	17	17	16	15	18	17	17	17	16	15	18	67.1	67.1	67.1	38.438	350	350;363;256;95	7.23						4	192	20	1	4		3	1
B4DNL7;Q9Y697-2;Q9Y697-3;Q9Y697;H7C0I5;H0YGN5	B4DNL7;Q9Y697-2;Q9Y697-3;Q9Y697	4;4;4;4;1;1	4;4;4;4;1;1	4;4;4;4;1;1	Cysteine desulfurase, mitochondrial	NFS1	>tr|B4DNL7|B4DNL7_HUMAN Cysteine desulfurase, mitochondrial OS=Homo sapiens GN=NFS1 PE=2 SV=1;>sp|Q9Y697-2|NFS1_HUMAN Isoform Cytoplasmic of Cysteine desulfurase, mitochondrial OS=Homo sapiens GN=NFS1;>sp|Q9Y697-3|NFS1_HUMAN Isoform 3 of Cysteine desulfura	6	4	4	4	3	4	4	4	3	3	3	4	4	4	3	3	3	4	4	4	3	3	14.1	14.1	14.1	28.212	255	255;397;406;457;140;161	6.44						24				3
B4DNM9;O15228;Q5TBH8;Q5TBH6	B4DNM9;O15228;Q5TBH8;Q5TBH6	4;4;3;2	4;4;3;2	4;4;3;2	Dihydroxyacetone phosphate acyltransferase	GNPAT	>tr|B4DNM9|B4DNM9_HUMAN Dihydroxyacetone phosphate acyltransferase OS=Homo sapiens GN=GNPAT PE=2 SV=1;>sp|O15228|GNPAT_HUMAN Dihydroxyacetone phosphate acyltransferase OS=Homo sapiens GN=GNPAT PE=1 SV=1;>tr|Q5TBH8|Q5TBH8_HUMAN Dihydroxyacetone phosphate ac	4	4	4	4	3	4	4	3	4	3	3	4	4	3	4	3	3	4	4	3	4	3	9	9	9	69.906	619	619;680;587;222	4				22
Q03154;B4DNW0;F8WC59;C9JYZ0;Q03154-2;Q03154-3;Q03154-4;C9JMV9	Q03154;B4DNW0;F8WC59;C9JYZ0;Q03154-2;Q03154-3;Q03154-4;C9JMV9	3;3;2;2;2;2;2;2	3;3;2;2;2;2;2;2	3;3;2;2;2;2;2;2	Aminoacylase-1	ACY1;ABHD14A-ACY1	>sp|Q03154|ACY1_HUMAN Aminoacylase-1 OS=Homo sapiens GN=ACY1 PE=1 SV=1;>tr|B4DNW0|B4DNW0_HUMAN Aminoacylase-1 OS=Homo sapiens GN=ACY1 PE=2 SV=1;>tr|F8WC59|F8WC59_HUMAN Aminoacylase-1 OS=Homo sapiens GN=ACY1 PE=2 SV=1;>tr|C9JYZ0|C9JYZ0_HUMAN Aminoacylase-1	8	3	3	3	3	3	3	3	3	3	3	3	3	3	3	3	3	3	3	3	3	3	12.7	12.7	12.7	45.884	408	408;498;201;228;336;343;373;509	6.58						18	25
B4DP11;Q15185;B4DP21;B4DDC6;B4DHP2	B4DP11;Q15185;B4DP21;B4DDC6	9;9;8;5;4	9;9;8;5;4	9;9;8;5;4	Prostaglandin E synthase 3	PTGES3	>tr|B4DP11|B4DP11_HUMAN Prostaglandin E synthase 3 OS=Homo sapiens GN=PTGES3 PE=2 SV=1;>sp|Q15185|TEBP_HUMAN Prostaglandin E synthase 3 OS=Homo sapiens GN=PTGES3 PE=1 SV=1;>tr|B4DP21|B4DP21_HUMAN Prostaglandin E synthase 3 OS=Homo sapiens GN=PTGES3 PE=2 SV	5	9	9	9	8	8	8	8	9	8	8	8	8	8	9	8	8	8	8	8	9	8	54.7	54.7	54.7	16.476	139	139;160;130;124;127	11.6										11	211	103	26
P12694;B4DP47;F5H5P2;H0YH31;F5GXU9	P12694;B4DP47;F5H5P2	3;3;3;1;1	3;3;3;1;1	3;3;3;1;1	2-oxoisovalerate dehydrogenase subunit alpha, mitochondrial	BCKDHA	>sp|P12694|ODBA_HUMAN 2-oxoisovalerate dehydrogenase subunit alpha, mitochondrial OS=Homo sapiens GN=BCKDHA PE=1 SV=2;>tr|B4DP47|B4DP47_HUMAN 2-oxoisovalerate dehydrogenase subunit alpha, mitochondrial OS=Homo sapiens GN=BCKDHA PE=2 SV=1;>tr|F5H5P2|F5H5P2_	5	3	3	3	1	2	2	2	1	2	1	2	2	2	1	2	1	2	2	2	1	2	10.3	10.3	10.3	50.47	445	445;448;479;211;328	6.22						14	4
O94900;O15405-2;O15405;B4DPY8;O94842	O94900;O15405-2;O15405;B4DPY8;O94842	1;1;1;1;1	1;1;1;1;1	1;1;1;1;1	Thymocyte selection-associated high mobility group box protein TOX;TOX high mobility group box family member 3;TOX high mobility group box family member 4	TOX;TOX3;TOX4	>sp|O94900|TOX_HUMAN Thymocyte selection-associated high mobility group box protein TOX OS=Homo sapiens GN=TOX PE=2 SV=3;>sp|O15405-2|TOX3_HUMAN Isoform 2 of TOX high mobility group box family member 3 OS=Homo sapiens GN=TOX3;>sp|O15405|TOX3_HUMAN TOX high	5	1	1	1	1	1	1	1	1	1	1	1	1	1	1	1	1	1	1	1	1	1	2.5	2.5	2.5	57.512	526	526;571;576;598;621	3.4			6	4
B4DQ51;P45954;H0Y6T4	B4DQ51;P45954	7;7;1	7;7;1	7;7;1	Short/branched chain specific acyl-CoA dehydrogenase, mitochondrial	ACADSB	>tr|B4DQ51|B4DQ51_HUMAN Short/branched chain-specific acyl-CoA dehydrogenase, mitochondrial OS=Homo sapiens GN=ACADSB PE=2 SV=1;>sp|P45954|ACDSB_HUMAN Short/branched chain specific acyl-CoA dehydrogenase, mitochondrial OS=Homo sapiens GN=ACADSB PE=1 SV=1	3	7	7	7	7	6	7	5	6	7	7	6	7	5	6	7	7	6	7	5	6	7	36.1	36.1	36.1	36.025	330	330;432;171	7.1							46	3	1
B4DQH9;Q6VN20;R4GMX8;R4GMX7;R4GNA3;R4GN91;B3KP49;B4DID0	B4DQH9;Q6VN20;R4GMX8;R4GMX7;R4GNA3;R4GN91;B3KP49;B4DID0	4;4;4;2;2;2;2;2	4;4;4;2;2;2;2;2	4;4;4;2;2;2;2;2	Ran-binding protein 10	RANBP10	>tr|B4DQH9|B4DQH9_HUMAN Ran-binding protein 10 OS=Homo sapiens GN=RANBP10 PE=2 SV=1;>sp|Q6VN20|RBP10_HUMAN Ran-binding protein 10 OS=Homo sapiens GN=RANBP10 PE=1 SV=1;>tr|R4GMX8|R4GMX8_HUMAN Ran-binding protein 10 OS=Homo sapiens GN=RANBP10 PE=4 SV=1;>tr|R	8	4	4	4	2	3	2	4	3	2	2	3	2	4	3	2	2	3	2	4	3	2	7.9	7.9	7.9	64.541	594	594;620;650;82;126;149;391;533	4.38				15						1
Q13595-2;B4DQI6;B4DUA9;Q13595	Q13595-2;B4DQI6;B4DUA9;Q13595	3;3;3;3	3;3;3;3	3;3;3;3	Transformer-2 protein homolog alpha	TRA2A	>sp|Q13595-2|TRA2A_HUMAN Isoform Short of Transformer-2 protein homolog alpha OS=Homo sapiens GN=TRA2A;>tr|B4DQI6|B4DQI6_HUMAN Transformer-2 protein homolog alpha OS=Homo sapiens GN=TRA2A PE=2 SV=1;>tr|B4DUA9|B4DUA9_HUMAN Transformer-2 protein homolog alph	4	3	3	3	3	2	3	3	3	2	3	2	3	3	3	2	3	2	3	3	3	2	38.9	38.9	38.9	12.951	113	113;180;181;282	7.35							16	6	1
B4DQJ8;P52209;F5H7U0;K7EM49;K7EMN2;K7EPF6;K7ELN9	B4DQJ8;P52209;F5H7U0	25;25;23;10;9;9;6	25;25;23;10;9;9;6	25;25;23;10;9;9;6	6-phosphogluconate dehydrogenase, decarboxylating	PGD	>tr|B4DQJ8|B4DQJ8_HUMAN 6-phosphogluconate dehydrogenase, decarboxylating OS=Homo sapiens GN=PGD PE=2 SV=1;>sp|P52209|6PGD_HUMAN 6-phosphogluconate dehydrogenase, decarboxylating OS=Homo sapiens GN=PGD PE=1 SV=3;>tr|F5H7U0|F5H7U0_HUMAN 6-phosphogluconate d	7	25	25	25	22	21	22	22	24	21	22	21	22	22	24	21	22	21	22	22	24	21	57.2	57.2	57.2	51.872	470	470;483;461;205;160;256;224	6.08				1	3	226	22	1
D6RE80;E7ENL1;B4DQT1;Q7L5Y9-3;Q7L5Y9-2;B4DVN3;Q7L5Y9;E7ESC7;D6RA86;D6RID6;Q7L5Y9-5;D6RDW4;D6REW7;Q7L5Y9-4;D6RIB6	D6RE80;E7ENL1;B4DQT1;Q7L5Y9-3;Q7L5Y9-2;B4DVN3;Q7L5Y9;E7ESC7;D6RA86;D6RID6;Q7L5Y9-5;D6RDW4;D6REW7;Q7L5Y9-4;D6RIB6	2;2;2;2;2;2;2;2;1;1;1;1;1;1;1	2;2;2;2;2;2;2;2;1;1;1;1;1;1;1	2;2;2;2;2;2;2;2;1;1;1;1;1;1;1	Macrophage erythroblast attacher	MAEA	>tr|D6RE80|D6RE80_HUMAN Macrophage erythroblast attacher (Fragment) OS=Homo sapiens GN=MAEA PE=2 SV=1;>tr|E7ENL1|E7ENL1_HUMAN Macrophage erythroblast attacher OS=Homo sapiens GN=MAEA PE=2 SV=1;>tr|B4DQT1|B4DQT1_HUMAN Macrophage erythroblast attacher OS=Hom	15	2	2	2	2	2	2	2	1	0	2	2	2	2	1	0	2	2	2	2	1	0	19.7	19.7	19.7	20.944	183	183;317;348;355;360;395;396;434;107;115;245;245;274;328;328	6.32						14	4	1
G3V2V8;B4DQV7;J3KMY5;P61916;G3V3E8;E7EMS2;G3V3D1;H0YIZ1	G3V2V8;B4DQV7;J3KMY5;P61916;G3V3E8;E7EMS2;G3V3D1;H0YIZ1	8;8;8;8;8;8;8;6	8;8;8;8;8;8;8;6	8;8;8;8;8;8;8;6	Epididymal secretory protein E1	NPC2	>tr|G3V2V8|G3V2V8_HUMAN Epididymal secretory protein E1 (Fragment) OS=Homo sapiens GN=NPC2 PE=2 SV=1;>tr|B4DQV7|B4DQV7_HUMAN Epididymal secretory protein E1 OS=Homo sapiens GN=NPC2 PE=2 SV=1;>tr|J3KMY5|J3KMY5_HUMAN Epididymal secretory protein E1 OS=Homo s	8	8	8	8	8	8	7	7	8	8	8	8	7	7	8	8	8	8	7	7	8	8	58.2	58.2	58.2	13.078	122	122;125;148;151;174;201;221;173	12										2	36	47	31
B4DR03;Q86UY6;F5H2C9;B4DU10	B4DR03;Q86UY6;F5H2C9;B4DU10	3;3;2;2	3;3;2;2	3;3;2;2	N-alpha-acetyltransferase 40	NAA40	>tr|B4DR03|B4DR03_HUMAN N-alpha-acetyltransferase 40 OS=Homo sapiens GN=NAA40 PE=2 SV=1;>sp|Q86UY6|NAA40_HUMAN N-alpha-acetyltransferase 40 OS=Homo sapiens GN=NAA40 PE=2 SV=1;>tr|F5H2C9|F5H2C9_HUMAN N-alpha-acetyltransferase 40 OS=Homo sapiens GN=NAA40 PE=	4	3	3	3	2	3	2	2	2	3	2	3	2	2	2	3	2	3	2	2	2	3	21.8	21.8	21.8	24.752	216	216;237;124;197	9.43									12	9
P61619;B4DR61;P61619-3;H7C1Q9;C9JXC6;H7C069;A6NK38;F2Z2C7;A6NIF9;C9JJV4;F8W776;Q8TC24;Q9H9S3-2;Q9H9S3-3;Q9H9S3	P61619;B4DR61;P61619-3	5;5;3;1;1;1;1;1;1;1;1;1;1;1;1	5;5;3;1;1;1;1;1;1;1;1;1;1;1;1	5;5;3;1;1;1;1;1;1;1;1;1;1;1;1	Protein transport protein Sec61 subunit alpha isoform 1	SEC61A1	>sp|P61619|S61A1_HUMAN Protein transport protein Sec61 subunit alpha isoform 1 OS=Homo sapiens GN=SEC61A1 PE=1 SV=2;>tr|B4DR61|B4DR61_HUMAN Protein transport protein Sec61 subunit alpha isoform 1 OS=Homo sapiens GN=SEC61A1 PE=2 SV=1;>sp|P61619-3|S61A1_HUMA	15	5	5	5	5	5	5	4	5	5	5	5	5	4	5	5	5	5	5	4	5	5	15.1	15.1	15.1	52.264	476	476;482;356;94;101;145;159;162;168;189;410;418;437;454;476	5.72	21	8	1			2	51	26	2
B4DR67;Q9Y673-2;Q9Y673	B4DR67;Q9Y673-2;Q9Y673	3;3;3	3;3;3	3;3;3	Dolichyl-phosphate beta-glucosyltransferase	ALG5	>tr|B4DR67|B4DR67_HUMAN Dolichyl-phosphate beta-glucosyltransferase OS=Homo sapiens GN=ALG5 PE=2 SV=1;>sp|Q9Y673-2|ALG5_HUMAN Isoform 2 of Dolichyl-phosphate beta-glucosyltransferase OS=Homo sapiens GN=ALG5;>sp|Q9Y673|ALG5_HUMAN Dolichyl-phosphate beta-glu	3	3	3	3	3	3	3	3	3	3	3	3	3	3	3	3	3	3	3	3	3	3	15.7	15.7	15.7	25.365	230	230;294;324	7.68							8	17
B4DR80;Q9Y6E0-2;Q9Y6E0;H0Y630;Q5JV98;Q5JV99	B4DR80;Q9Y6E0-2;Q9Y6E0;H0Y630	13;13;13;10;6;4	13;13;13;10;6;4	7;7;7;4;4;3	Serine/threonine-protein kinase 24;Serine/threonine-protein kinase 24 36 kDa subunit;Serine/threonine-protein kinase 24 12 kDa subunit	STK24	>tr|B4DR80|B4DR80_HUMAN Serine/threonine-protein kinase 24 12 kDa subunit OS=Homo sapiens GN=STK24 PE=2 SV=1;>sp|Q9Y6E0-2|STK24_HUMAN Isoform A of Serine/threonine-protein kinase 24 OS=Homo sapiens GN=STK24;>sp|Q9Y6E0|STK24_HUMAN Serine/threonine-protein k	6	13	13	7	10	12	10	13	12	11	10	12	10	13	12	11	5	7	4	7	6	6	39.3	39.3	28.4	45.835	412	412;431;443;369;209;142	5.16				1	77	9	3
Q02809;B4DR87;Q5JXB9;Q5JXB8;Q5JXB7	Q02809;B4DR87	14;14;4;4;4	14;14;4;4;4	14;14;4;4;4	Procollagen-lysine,2-oxoglutarate 5-dioxygenase 1	PLOD1	>sp|Q02809|PLOD1_HUMAN Procollagen-lysine,2-oxoglutarate 5-dioxygenase 1 OS=Homo sapiens GN=PLOD1 PE=1 SV=2;>tr|B4DR87|B4DR87_HUMAN Procollagen-lysine,2-oxoglutarate 5-dioxygenase 1 OS=Homo sapiens GN=PLOD1 PE=2 SV=1	5	14	14	14	11	13	13	11	12	12	11	13	13	11	12	12	11	13	13	11	12	12	27.8	27.8	27.8	83.549	727	727;774;199;225;283	3.85		1	32	97	7	3
B5MCE2;B4DRG3;Q9H6V9;Q9H6V9-2;B5MDU6	B5MCE2;B4DRG3;Q9H6V9;Q9H6V9-2;B5MDU6	1;1;1;1;1	1;1;1;1;1	1;1;1;1;1	UPF0554 protein C2orf43	C2orf43;FLJ21820	>tr|B5MCE2|B5MCE2_HUMAN UPF0554 protein C2orf43 (Fragment) OS=Homo sapiens GN=C2orf43 PE=2 SV=2;>tr|B4DRG3|B4DRG3_HUMAN Putative uncharacterized protein FLJ21820 OS=Homo sapiens GN=FLJ21820 PE=2 SV=1;>sp|Q9H6V9|CB043_HUMAN UPF0554 protein C2orf43 OS=Homo s	5	1	1	1	1	1	1	1	1	1	1	1	1	1	1	1	1	1	1	1	1	1	9.6	9.6	9.6	16.437	146	146;166;325;331;370	7							6
Q5JVZ5;Q96JJ3;B4DRL5;F5GZP8;Q7Z5G9;B4DZ20;H0YCM7;Q5JW01;Q5JVZ8;Q5JVZ4	Q5JVZ5;Q96JJ3;B4DRL5;F5GZP8;Q7Z5G9;B4DZ20;H0YCM7;Q5JW01	11;11;11;9;9;8;7;6;4;3	11;11;11;9;9;8;7;6;4;3	9;9;9;7;7;6;5;5;3;3	Engulfment and cell motility protein 2	ELMO2	>tr|Q5JVZ5|Q5JVZ5_HUMAN Engulfment and cell motility protein 2 OS=Homo sapiens GN=ELMO2 PE=2 SV=1;>sp|Q96JJ3|ELMO2_HUMAN Engulfment and cell motility protein 2 OS=Homo sapiens GN=ELMO2 PE=1 SV=2;>tr|B4DRL5|B4DRL5_HUMAN Engulfment and cell motility protein	10	11	11	9	11	11	10	9	11	11	11	11	10	9	11	11	9	9	8	7	9	9	21.3	21.3	18.5	82.364	718	718;720;732;537;632;452;441;283;267;338	4.23			2	74	3	5	3
Q86YS7;Q86YS7-2;B4DRN7;F5H2A1;F5H3N1;F5H5R1;H0YGJ3;H0YFE9;H0YGU7;H0YFC4	Q86YS7;Q86YS7-2;B4DRN7;F5H2A1;F5H3N1;F5H5R1	5;5;5;5;4;4;1;1;1;1	5;5;5;5;4;4;1;1;1;1	5;5;5;5;4;4;1;1;1;1	C2 domain-containing protein 5	C2CD5	>sp|Q86YS7|C2CD5_HUMAN C2 domain-containing protein 5 OS=Homo sapiens GN=C2CD5 PE=1 SV=1;>sp|Q86YS7-2|C2CD5_HUMAN Isoform 2 of C2 domain-containing protein 5 OS=Homo sapiens GN=C2CD5;>tr|B4DRN7|B4DRN7_HUMAN C2 domain-containing protein 5 OS=Homo sapiens GN	10	5	5	5	3	5	4	4	4	4	3	5	4	4	4	4	3	5	4	4	4	4	6.1	6.1	6.1	110.45	1000	1000;1042;1051;1053;856;1054;128;165;182;283	2		24
B4DRP8;K7ESQ5;Q8TAF7-2;Q9Y2G7;Q8N141;F5H4L8;Q9HCL3;Q8TAF7;P17039;P17039-2	B4DRP8;K7ESQ5;Q8TAF7-2;Q9Y2G7;Q8N141;F5H4L8;Q9HCL3;Q8TAF7;P17039;P17039-2	2;1;1;1;1;1;1;1;1;1	2;1;1;1;1;1;1;1;1;1	2;1;1;1;1;1;1;1;1;1	Zinc finger protein 30 homolog;Zinc finger protein 82 homolog;Zinc finger protein 14 homolog;Zinc finger protein 461;Zinc finger protein 30	ZNF461;ZFP30;ZFP82;ZFP14;ZNF30	>tr|B4DRP8|B4DRP8_HUMAN Zinc finger protein 461 OS=Homo sapiens GN=ZNF461 PE=2 SV=1;>tr|K7ESQ5|K7ESQ5_HUMAN Zinc finger protein 461 (Fragment) OS=Homo sapiens GN=ZNF461 PE=4 SV=1;>sp|Q8TAF7-2|ZN461_HUMAN Isoform 2 of Zinc finger protein 461 OS=Homo sapiens	10	2	2	2	2	2	2	2	2	1	2	2	2	2	2	1	2	2	2	2	2	1	6.5	6.5	6.5	63.566	540	540;142;436;519;532;532;533;563;623;624	12.4					5
G5EA06;Q92552;B4DRT2;D6RH20;D6RJC7	G5EA06;Q92552;B4DRT2;D6RH20	5;5;5;4;1	5;5;5;4;1	5;5;5;4;1	28S ribosomal protein S27, mitochondrial	MRPS27	>tr|G5EA06|G5EA06_HUMAN 28S ribosomal protein S27, mitochondrial OS=Homo sapiens GN=MRPS27 PE=2 SV=1;>sp|Q92552|RT27_HUMAN 28S ribosomal protein S27, mitochondrial OS=Homo sapiens GN=MRPS27 PE=1 SV=3;>tr|B4DRT2|B4DRT2_HUMAN 28S ribosomal protein S27, mitoc	5	5	5	5	4	5	5	5	5	5	4	5	5	5	5	5	4	5	5	5	5	5	23.2	23.2	23.2	41.329	358	358;414;428;299;197	6.81						9	39
B4DS49;H7BZN3;Q5UIP0-2;Q5UIP0	B4DS49;H7BZN3;Q5UIP0-2;Q5UIP0	1;1;1;1	1;1;1;1	1;1;1;1	Telomere-associated protein RIF1	RIF1	>tr|B4DS49|B4DS49_HUMAN Insulin-like peptide INSL6 OS=Homo sapiens GN=RIF1 PE=2 SV=1;>tr|H7BZN3|H7BZN3_HUMAN Insulin-like peptide INSL6 (Fragment) OS=Homo sapiens GN=RIF1 PE=4 SV=1;>sp|Q5UIP0-2|RIF1_HUMAN Isoform 2 of Telomere-associated protein RIF1 OS=Ho	4	1	1	1	0	0	0	1	1	0	0	0	0	1	1	0	0	0	0	1	1	0	5	5	5	37.991	341	341;845;2446;2472	2.33		2	1
Q5R363;B4DS61;Q96SB4;H3BLV9;Q96SB4-3;H7C2I2;D6RBM8;Q9UPE1-2;A8MPP7;Q9UPE1-3;A8MPY5;Q9UPE1-4;Q9UPE1;E7ETV6	Q5R363;B4DS61;Q96SB4;H3BLV9;Q96SB4-3	6;6;6;6;6;1;1;1;1;1;1;1;1;1	6;6;6;6;6;1;1;1;1;1;1;1;1;1	5;5;5;5;5;0;1;0;0;0;0;0;0;0	SRSF protein kinase 1	SRPK1	>tr|Q5R363|Q5R363_HUMAN SRSF protein kinase 1 OS=Homo sapiens GN=SRPK1 PE=2 SV=1;>tr|B4DS61|B4DS61_HUMAN SFRS protein kinase 1, isoform CRA_f OS=Homo sapiens GN=SRPK1 PE=2 SV=1;>sp|Q96SB4|SRPK1_HUMAN SRSF protein kinase 1 OS=Homo sapiens GN=SRPK1 PE=1 SV=2	14	6	6	5	5	6	6	6	5	5	5	6	6	6	5	5	4	5	5	5	4	4	16.6	16.6	15	62.032	547	547;639;655;671;826;129;155;491;492;533;534;566;567;634	2.87	5	28	26	11	7	1
B4DVH1;F5GWW9;B4DSH3;Q9H0V9;Q9H0V9-2	B4DVH1;F5GWW9;B4DSH3;Q9H0V9;Q9H0V9-2	3;3;3;3;3	3;3;3;3;3	3;3;3;3;3	VIP36-like protein	LMAN2L	>tr|B4DVH1|B4DVH1_HUMAN VIP36-like protein OS=Homo sapiens GN=LMAN2L PE=2 SV=1;>tr|F5GWW9|F5GWW9_HUMAN VIP36-like protein OS=Homo sapiens GN=LMAN2L PE=2 SV=1;>tr|B4DSH3|B4DSH3_HUMAN VIP36-like protein OS=Homo sapiens GN=LMAN2L PE=2 SV=1;>sp|Q9H0V9|LMA2L_HU	5	3	3	3	3	2	3	3	2	2	3	2	3	3	2	2	3	2	3	3	2	2	22.7	22.7	22.7	23.44	203	203;210;214;348;359	8								15
B4DT35;Q7Z3B4;E7EUM5;Q7Z3B4-2	B4DT35;Q7Z3B4;E7EUM5;Q7Z3B4-2	7;7;6;4	7;7;6;4	7;7;6;4	Nucleoporin p54	NUP54	>tr|B4DT35|B4DT35_HUMAN Nucleoporin p54 OS=Homo sapiens GN=NUP54 PE=2 SV=1;>sp|Q7Z3B4|NUP54_HUMAN Nucleoporin p54 OS=Homo sapiens GN=NUP54 PE=1 SV=2;>tr|E7EUM5|E7EUM5_HUMAN Nucleoporin p54 OS=Homo sapiens GN=NUP54 PE=2 SV=2;>sp|Q7Z3B4-2|NUP54_HUMAN Isoform	4	7	7	7	6	7	7	5	6	7	6	7	7	5	6	7	6	7	7	5	6	7	22.2	22.2	22.2	50.775	459	459;507;327;291	5.02					45	1
J3QS48;I3L295;J3KT75;B4DT74;J3QW43;J3QRD5;O75352;J3KSI4;I3L1D2;I3L4E0;J3KTK8;J3QQZ4;I3L405;I3L261	J3QS48;I3L295;J3KT75;B4DT74;J3QW43;J3QRD5;O75352;J3KSI4;I3L1D2;I3L4E0;J3KTK8;J3QQZ4	3;3;3;3;3;3;3;2;2;2;2;2;1;1	3;3;3;3;3;3;3;2;2;2;2;2;1;1	3;3;3;3;3;3;3;2;2;2;2;2;1;1	Mannose-P-dolichol utilization defect 1 protein	MPDU1	>tr|J3QS48|J3QS48_HUMAN Mannose-P-dolichol utilization defect 1 protein OS=Homo sapiens GN=MPDU1 PE=4 SV=1;>tr|I3L295|I3L295_HUMAN Mannose-P-dolichol utilization defect 1 protein OS=Homo sapiens GN=MPDU1 PE=2 SV=1;>tr|J3KT75|J3KT75_HUMAN Mannose-P-dolichol	14	3	3	3	3	3	3	3	3	3	3	3	3	3	3	3	3	3	3	3	3	3	33.7	33.7	33.7	10.978	101	101;109;154;186;192;194;247;52;61;75;116;152;54;61	9.66	6	3								1	19	21
B4DT77;P20073-2;P20073	B4DT77;P20073-2;P20073	12;12;12	12;12;12	12;12;12	Annexin;Annexin A7	ANXA7	>tr|B4DT77|B4DT77_HUMAN Annexin OS=Homo sapiens GN=ANXA7 PE=2 SV=1;>sp|P20073-2|ANXA7_HUMAN Isoform 2 of Annexin A7 OS=Homo sapiens GN=ANXA7;>sp|P20073|ANXA7_HUMAN Annexin A7 OS=Homo sapiens GN=ANXA7 PE=1 SV=3	3	12	12	12	11	11	11	10	12	10	11	11	11	10	12	10	11	11	11	10	12	10	37.8	37.8	37.8	37.805	336	336;466;488	6.12				1	5	72	9	3	1
Q14103-4;B4DTC3;Q14103-2;D6RBQ9	Q14103-4;B4DTC3;Q14103-2;D6RBQ9	15;15;15;8	1;1;1;1	1;1;1;1		HNRNPD	>sp|Q14103-4|HNRPD_HUMAN Isoform 4 of Heterogeneous nuclear ribonucleoprotein D0 OS=Homo sapiens GN=HNRNPD;>tr|B4DTC3|B4DTC3_HUMAN Heterogeneous nuclear ribonucleoprotein D0 OS=Homo sapiens GN=HNRNPD PE=2 SV=1;>sp|Q14103-2|HNRPD_HUMAN Isoform 2 of Heteroge	4	15	1	1	14	13	14	14	11	14	1	1	1	1	0	1	1	1	1	1	0	1	46	4.2	4.2	30.672	287	287;303;336;155	7.27							11	4
H7C5I5;B4DTE8;C9J7K9;O15162	H7C5I5;B4DTE8;C9J7K9;O15162	1;1;1;1	1;1;1;1	1;1;1;1	Phospholipid scramblase 1	PLSCR1	>tr|H7C5I5|H7C5I5_HUMAN Phospholipid scramblase 1 (Fragment) OS=Homo sapiens GN=PLSCR1 PE=4 SV=1;>tr|B4DTE8|B4DTE8_HUMAN Phospholipid scramblase 1 OS=Homo sapiens GN=PLSCR1 PE=2 SV=1;>tr|C9J7K9|C9J7K9_HUMAN Phospholipid scramblase 1 OS=Homo sapiens GN=PLSC	4	1	1	1	1	1	1	1	1	1	1	1	1	1	1	1	1	1	1	1	1	1	11.7	11.7	11.7	18.91	171	171;237;311;318	7.43							4	3
P20936-2;B4DTL2;E9PGC0;P20936;Q68CU6	P20936-2;B4DTL2;E9PGC0;P20936	15;15;15;15;5	15;15;15;15;5	15;15;15;15;5	Ras GTPase-activating protein 1	RASA1	>sp|P20936-2|RASA1_HUMAN Isoform 2 of Ras GTPase-activating protein 1 OS=Homo sapiens GN=RASA1;>tr|B4DTL2|B4DTL2_HUMAN Ras GTPase-activating protein 1 OS=Homo sapiens GN=RASA1 PE=2 SV=1;>tr|E9PGC0|E9PGC0_HUMAN Ras GTPase-activating protein 1 OS=Homo sapien	5	15	15	15	12	14	12	13	12	12	12	14	12	13	12	12	12	14	12	13	12	12	25.4	25.4	25.4	100.4	870	870;880;881;1047;539	2.15	1	82	16
B4DTU4;P18858;F5GZ28;M0R0Q7;Q2TB12;B4E135	B4DTU4;P18858;F5GZ28;M0R0Q7;Q2TB12	11;11;10;9;9;4	11;11;10;9;9;4	11;11;10;9;9;4	DNA ligase;DNA ligase 1	LIG1	>tr|B4DTU4|B4DTU4_HUMAN DNA ligase OS=Homo sapiens GN=LIG1 PE=2 SV=1;>sp|P18858|DNLI1_HUMAN DNA ligase 1 OS=Homo sapiens GN=LIG1 PE=1 SV=1;>tr|F5GZ28|F5GZ28_HUMAN DNA ligase OS=Homo sapiens GN=LIG1 PE=2 SV=1;>tr|M0R0Q7|M0R0Q7_HUMAN DNA ligase OS=Homo sapie	6	11	11	11	8	9	8	9	9	9	8	9	8	9	9	9	8	9	8	9	9	9	19	19	19	98.227	888	888;919;851;800;801;415	2.13	2	53	4	3
I3L4X8;B4DTY9;P05106-2;P05106-3;H3BM21;P05106	I3L4X8;B4DTY9;P05106-2;P05106-3;H3BM21;P05106	2;2;2;2;2;2	2;2;2;2;2;2	2;2;2;2;2;2	Integrin beta;Integrin beta-3	ITGB3	>tr|I3L4X8|I3L4X8_HUMAN Integrin beta OS=Homo sapiens GN=ITGB3 PE=2 SV=1;>tr|B4DTY9|B4DTY9_HUMAN Integrin beta OS=Homo sapiens GN=ITGB3 PE=2 SV=1;>sp|P05106-2|ITB3_HUMAN Isoform Beta-3B of Integrin beta-3 OS=Homo sapiens GN=ITGB3;>sp|P05106-3|ITB3_HUMAN Is	6	2	2	2	2	2	2	2	2	2	2	2	2	2	2	2	2	2	2	2	2	2	5.6	5.6	5.6	48.659	443	443;751;780;784;787;788	2.92		1	12
Q5JVC1;Q5JVC2;B4DU60;Q8N0X4-2;Q8N0X4	Q5JVC1;Q5JVC2;B4DU60;Q8N0X4-2;Q8N0X4	1;1;1;1;1	1;1;1;1;1	1;1;1;1;1	Citrate lyase subunit beta-like protein, mitochondrial	CLYBL	>tr|Q5JVC1|Q5JVC1_HUMAN Citrate lyase subunit beta-like protein, mitochondrial (Fragment) OS=Homo sapiens GN=CLYBL PE=2 SV=1;>tr|Q5JVC2|Q5JVC2_HUMAN Citrate lyase subunit beta-like protein, mitochondrial (Fragment) OS=Homo sapiens GN=CLYBL PE=2 SV=1;>tr|B4	5	1	1	1	0	1	1	1	1	1	0	1	1	1	1	1	0	1	1	1	1	1	13.6	13.6	13.6	16.28	147	147;181;302;306;340	8								5
B4DUB9;Q8IXU6-3;Q8IXU6	B4DUB9;Q8IXU6-3;Q8IXU6	2;2;2	2;2;2	2;2;2	Solute carrier family 35 member F2	SLC35F2	>tr|B4DUB9|B4DUB9_HUMAN Solute carrier family 35 member F2 OS=Homo sapiens GN=SLC35F2 PE=2 SV=1;>sp|Q8IXU6-3|S35F2_HUMAN Isoform 3 of Solute carrier family 35 member F2 OS=Homo sapiens GN=SLC35F2;>sp|Q8IXU6|S35F2_HUMAN Solute carrier family 35 member F2 OS	3	2	2	2	2	2	2	2	2	2	2	2	2	2	2	2	2	2	2	2	2	2	15.9	15.9	15.9	24.708	226	226;327;374	3.83	10	4					6	4
Q13126-4;Q13126;B4DUC8;Q13126-3;Q13126-2;Q13126-7;J3QSB7;Q13126-6;Q13126-5;F2Z2F3;F8WES2	Q13126-4;Q13126;B4DUC8;Q13126-3;Q13126-2;Q13126-7;J3QSB7;Q13126-6;Q13126-5;F2Z2F3	8;8;8;8;8;6;6;6;6;5;1	8;8;8;8;8;6;6;6;6;5;1	8;8;8;8;8;6;6;6;6;5;1	S-methyl-5-thioadenosine phosphorylase;Purine nucleoside phosphorylase	MTAP	>sp|Q13126-4|MTAP_HUMAN Isoform 4 of S-methyl-5-thioadenosine phosphorylase OS=Homo sapiens GN=MTAP;>sp|Q13126|MTAP_HUMAN S-methyl-5-thioadenosine phosphorylase OS=Homo sapiens GN=MTAP PE=1 SV=2;>tr|B4DUC8|B4DUC8_HUMAN S-methyl-5-thioadenosine phosphory	11	8	8	8	7	8	7	7	8	8	7	8	7	7	8	8	7	8	7	7	8	8	37.5	37.5	37.5	30.837	280	280;283;300;334;346;239;242;293;305;143;50	9.12									74	8	1
C9JAP5;C9JEN3;C9IYT2;F8WDY4;C9IZ27;C9JW19;C9JWV9;B4DUD2;Q969X1	C9JAP5;C9JEN3;C9IYT2;F8WDY4;C9IZ27;C9JW19;C9JWV9;B4DUD2;Q969X1	1;1;1;1;1;1;1;1;1	1;1;1;1;1;1;1;1;1	1;1;1;1;1;1;1;1;1	Protein lifeguard 3	TMBIM1	>tr|C9JAP5|C9JAP5_HUMAN Protein lifeguard 3 (Fragment) OS=Homo sapiens GN=TMBIM1 PE=2 SV=1;>tr|C9JEN3|C9JEN3_HUMAN Protein lifeguard 3 (Fragment) OS=Homo sapiens GN=TMBIM1 PE=2 SV=1;>tr|C9IYT2|C9IYT2_HUMAN Protein lifeguard 3 (Fragment) OS=Homo sapiens GN=	9	1	1	1	1	1	0	1	1	1	1	1	0	1	1	1	1	1	0	1	1	1	15.2	15.2	15.2	9.7926	92	92;106;107;140;151;167;171;215;311	1	5
B4DUN5;P16118	B4DUN5;P16118	2;2	2;2	1;1	6-phosphofructo-2-kinase/fructose-2,6-bisphosphatase 1;6-phosphofructo-2-kinase;Fructose-2,6-bisphosphatase	PFKFB1	>tr|B4DUN5|B4DUN5_HUMAN 6-phosphofructo-2-kinase/fructose-2,6-bisphosphatase 1 OS=Homo sapiens GN=PFKFB1 PE=2 SV=1;>sp|P16118|F261_HUMAN 6-phosphofructo-2-kinase/fructose-2,6-bisphosphatase 1 OS=Homo sapiens GN=PFKFB1 PE=1 SV=3	2	2	2	1	1	0	0	1	2	0	1	0	0	1	2	0	1	0	0	0	1	0	6.2	6.2	2.2	47.425	406	406;471	6.5					2			2
B4DV59;Q9P2K3-2;Q9P2K3-4;Q9P2K3;Q9P2K3-3;H0YDD7;E9PQE5	B4DV59;Q9P2K3-2;Q9P2K3-4;Q9P2K3;Q9P2K3-3;H0YDD7;E9PQE5	2;2;2;2;2;1;1	2;2;2;2;2;1;1	1;1;1;1;1;1;0	REST corepressor 3	RCOR3	>tr|B4DV59|B4DV59_HUMAN REST corepressor 3 OS=Homo sapiens GN=RCOR3 PE=2 SV=1;>sp|Q9P2K3-2|RCOR3_HUMAN Isoform 2 of REST corepressor 3 OS=Homo sapiens GN=RCOR3;>sp|Q9P2K3-4|RCOR3_HUMAN Isoform 4 of REST corepressor 3 OS=Homo sapiens GN=RCOR3;>sp|Q9P2K3|RCO	7	2	2	1	1	1	2	1	2	1	1	1	2	1	2	1	1	0	1	0	1	0	8.6	8.6	3.2	41.802	374	374;436;449;495;553;143;149	4.5				7	4	1
Q15717;B4DVB8;M0QZR9;M0R055;B1AM48;Q12926-2;Q12926;P26378-4;P26378-2;P26378-5;B1APY9;P26378;P26378-3;B1APY8;B1AM49	Q15717;B4DVB8;M0QZR9	13;13;8;3;1;1;1;1;1;1;1;1;1;1;1	13;13;8;3;1;1;1;1;1;1;1;1;1;1;1	13;13;8;3;1;1;1;1;1;1;1;1;1;1;1	ELAV-like protein 1	ELAVL1	>sp|Q15717|ELAV1_HUMAN ELAV-like protein 1 OS=Homo sapiens GN=ELAVL1 PE=1 SV=2;>tr|B4DVB8|B4DVB8_HUMAN ELAV-like protein 1 OS=Homo sapiens GN=ELAVL1 PE=2 SV=1;>tr|M0QZR9|M0QZR9_HUMAN ELAV-like protein 1 OS=Homo sapiens GN=ELAVL1 PE=4 SV=1	15	13	13	13	10	9	11	11	11	8	10	9	11	11	11	8	10	9	11	11	11	8	44.5	44.5	44.5	36.091	326	326;353;153;133;189;346;359;366;366;369;371;380;383;385;387	8.5								62	34		4	1
B4DVE7;P50995;H0Y6E1;E5RIN3;P27216;P27216-2	B4DVE7;P50995	16;16;4;1;1;1	16;16;4;1;1;1	16;16;4;1;1;1	Annexin;Annexin A11	ANXA11	>tr|B4DVE7|B4DVE7_HUMAN Annexin OS=Homo sapiens GN=ANXA11 PE=2 SV=1;>sp|P50995|ANX11_HUMAN Annexin A11 OS=Homo sapiens GN=ANXA11 PE=1 SV=1	6	16	16	16	14	15	15	16	15	15	14	15	15	16	15	15	14	15	15	16	15	15	32.4	32.4	32.4	51.242	472	472;505;148;113;316;357	5.01				10	114	9	1
Q86WQ0;B4DW92;K7ES62;F5H0B6;K7ERL0	Q86WQ0;B4DW92;K7ES62	7;7;4;1;1	7;7;4;1;1	7;7;4;1;1	Nuclear receptor 2C2-associated protein	NR2C2AP	>sp|Q86WQ0|NR2CA_HUMAN Nuclear receptor 2C2-associated protein OS=Homo sapiens GN=NR2C2AP PE=1 SV=1;>tr|B4DW92|B4DW92_HUMAN Nuclear receptor 2C2-associated protein OS=Homo sapiens GN=NR2C2AP PE=2 SV=1;>tr|K7ES62|K7ES62_HUMAN Nuclear receptor 2C2-associated	5	7	7	7	6	6	6	5	6	6	6	6	6	5	6	6	6	6	6	5	6	6	51.8	51.8	51.8	15.876	139	139;167;144;54;113	14.3													10
F8W0A2;B4DWB0;Q8TB37	F8W0A2;B4DWB0;Q8TB37	1;1;1	1;1;1	1;1;1	Iron-sulfur protein NUBPL	NUBPL	>tr|F8W0A2|F8W0A2_HUMAN Iron-sulfur protein NUBPL (Fragment) OS=Homo sapiens GN=NUBPL PE=2 SV=1;>tr|B4DWB0|B4DWB0_HUMAN Iron-sulfur protein NUBPL OS=Homo sapiens GN=NUBPL PE=2 SV=1;>sp|Q8TB37|NUBPL_HUMAN Iron-sulfur protein NUBPL OS=Homo sapiens GN=NUBPL P	3	1	1	1	1	1	1	1	1	1	1	1	1	1	1	1	1	1	1	1	1	1	12	12	12	17.397	167	167;223;319	9									6
C9J306;B4DWI1;Q9UJ83;B4DXI5;E9PEN4;C9JJM7	C9J306;B4DWI1;Q9UJ83;B4DXI5;E9PEN4	3;3;3;2;2;1	3;3;3;2;2;1	3;3;3;2;2;1	2-hydroxyacyl-CoA lyase 1	HACL1	>tr|C9J306|C9J306_HUMAN 2-hydroxyacyl-CoA lyase 1 (Fragment) OS=Homo sapiens GN=HACL1 PE=2 SV=1;>tr|B4DWI1|B4DWI1_HUMAN 2-hydroxyacyl-CoA lyase 1 OS=Homo sapiens GN=HACL1 PE=2 SV=1;>sp|Q9UJ83|HACL1_HUMAN 2-hydroxyacyl-CoA lyase 1 OS=Homo sapiens GN=HACL1 P	6	3	3	3	1	0	2	2	3	1	1	0	2	2	3	1	1	0	2	2	3	1	16.8	16.8	16.8	26.388	244	244;551;578;496;518;157	5					9
B4DWW1;P40616;F8VYN9;B4DZG7;F8VP99;F8W1Z8;F8VP63	B4DWW1;P40616;F8VYN9;B4DZG7	7;7;6;5;1;1;1	7;7;6;5;1;1;1	7;7;6;5;1;1;1	ADP-ribosylation factor-like protein 1	ARL1	>tr|B4DWW1|B4DWW1_HUMAN ADP-ribosylation factor-like protein 1 OS=Homo sapiens GN=ARL1 PE=2 SV=1;>sp|P40616|ARL1_HUMAN ADP-ribosylation factor-like protein 1 OS=Homo sapiens GN=ARL1 PE=1 SV=1;>tr|F8VYN9|F8VYN9_HUMAN ADP-ribosylation factor-like protein 1 O	7	7	7	7	7	5	5	7	6	5	7	5	5	7	6	5	7	5	5	7	6	5	64.6	64.6	64.6	18.565	164	164;181;194;135;17;52;64	12.2											6	40	15
C9JPE1;B4DWZ5;O43772	C9JPE1;B4DWZ5;O43772	2;2;2	2;2;2	2;2;2	Mitochondrial carnitine/acylcarnitine carrier protein	SLC25A20	>tr|C9JPE1|C9JPE1_HUMAN Mitochondrial carnitine/acylcarnitine carrier protein OS=Homo sapiens GN=SLC25A20 PE=2 SV=1;>tr|B4DWZ5|B4DWZ5_HUMAN Mitochondrial carnitine/acylcarnitine carrier protein OS=Homo sapiens GN=SLC25A20 PE=2 SV=1;>sp|O43772|MCAT_HUMAN Mi	3	2	2	2	2	2	2	2	2	2	2	2	2	2	2	2	2	2	2	2	2	2	9.6	9.6	9.6	25.139	228	228;251;301	9.07									13	1
Q96KB5;B4DX68	Q96KB5;B4DX68	2;2	2;2	2;2	Lymphokine-activated killer T-cell-originated protein kinase	PBK	>sp|Q96KB5|TOPK_HUMAN Lymphokine-activated killer T-cell-originated protein kinase OS=Homo sapiens GN=PBK PE=1 SV=3;>tr|B4DX68|B4DX68_HUMAN Lymphokine-activated killer T-cell-originated protein kinase OS=Homo sapiens GN=PBK PE=2 SV=1	2	2	2	2	2	2	2	1	1	2	2	2	2	1	1	2	2	2	2	1	1	2	7.1	7.1	7.1	36.085	322	322;333	7							12
B4DXG2;G5E9C8;Q07889	B4DXG2;G5E9C8;Q07889	1;1;1	1;1;1	1;1;1	Son of sevenless homolog 1	SOS1	>tr|B4DXG2|B4DXG2_HUMAN Son of sevenless homolog 1 OS=Homo sapiens GN=SOS1 PE=2 SV=1;>tr|G5E9C8|G5E9C8_HUMAN Son of sevenless homolog 1 OS=Homo sapiens GN=SOS1 PE=2 SV=1;>sp|Q07889|SOS1_HUMAN Son of sevenless homolog 1 OS=Homo sapiens GN=SOS1 PE=1 SV=1	3	1	1	1	0	0	0	0	1	1	0	0	0	0	1	1	0	0	0	0	1	1	4.1	4.1	4.1	36.073	314	314;1318;1333	2		2
Q96CU9-2;B4DXM1;Q96CU9-3;Q96CU9	Q96CU9-2;B4DXM1;Q96CU9-3;Q96CU9	1;1;1;1	1;1;1;1	1;1;1;1	FAD-dependent oxidoreductase domain-containing protein 1	FOXRED1	>sp|Q96CU9-2|FXRD1_HUMAN Isoform 2 of FAD-dependent oxidoreductase domain-containing protein 1 OS=Homo sapiens GN=FOXRED1;>tr|B4DXM1|B4DXM1_HUMAN FAD-dependent oxidoreductase domain-containing protein 1 OS=Homo sapiens GN=FOXRED1 PE=2 SV=1;>sp|Q96CU9-3|FXR	4	1	1	1	1	1	1	1	1	1	1	1	1	1	1	1	1	1	1	1	1	1	4.7	4.7	4.7	30.658	275	275;316;472;486	5.45					6	5
B4DXZ6;P51114;P51114-3;P51114-2;E7EU85;E9PFF5;H7C4S4;C9IZ22;C9JZE0;C9JY20;C9JAJ4	B4DXZ6;P51114;P51114-3;P51114-2;E7EU85;E9PFF5	12;12;11;11;10;10;3;1;1;1;1	12;12;11;11;10;10;3;1;1;1;1	11;11;10;10;9;9;3;1;1;1;1	Fragile X mental retardation syndrome-related protein 1	FXR1	>tr|B4DXZ6|B4DXZ6_HUMAN Fragile X mental retardation syndrome-related protein 1 OS=Homo sapiens GN=FXR1 PE=2 SV=1;>sp|P51114|FXR1_HUMAN Fragile X mental retardation syndrome-related protein 1 OS=Homo sapiens GN=FXR1 PE=1 SV=3;>sp|P51114-3|FXR1_HUMAN Isofor	11	12	12	11	11	11	11	11	12	11	11	11	11	11	12	11	10	10	10	10	11	10	32.2	32.2	30.9	68.326	608	608;621;536;539;454;490;247;94;119;123;151	3.9		1	15	94	5
G3V4W0;B4DY08;P07910-2;P07910;P07910-4;G3V4C1;G3V2Q1;G3V576;G3V555;G3V575;G3V5X6;G3V3K6;G3V251;B4DSU6;P07910-3;G3V4M8;G3V2H6;G3V5V7;G3V2D6;O60812;E5RG71;B3KT61;Q86SE5;G3V129	G3V4W0;B4DY08;P07910-2;P07910;P07910-4;G3V4C1;G3V2Q1;G3V576;G3V555;G3V575;G3V5X6;G3V3K6;G3V251;B4DSU6;P07910-3;G3V4M8	12;12;12;12;11;11;11;10;8;8;7;7;7;7;7;6;5;5;5;5;1;1;1;1	12;12;12;12;11;11;11;10;8;8;7;7;7;7;7;6;5;5;5;5;1;1;1;1	12;12;12;12;11;11;11;10;8;8;7;7;7;7;7;6;5;5;5;5;1;1;1;1	Heterogeneous nuclear ribonucleoproteins C1/C2	HNRNPC	>tr|G3V4W0|G3V4W0_HUMAN Heterogeneous nuclear ribonucleoproteins C1/C2 (Fragment) OS=Homo sapiens GN=HNRNPC PE=2 SV=1;>tr|B4DY08|B4DY08_HUMAN Heterogeneous nuclear ribonucleoproteins C1/C2 OS=Homo sapiens GN=HNRNPC PE=2 SV=1;>sp|P07910-2|HNRPC_HUMAN Isofor	24	12	12	12	12	12	12	11	12	11	12	12	12	11	12	11	12	12	12	11	12	11	44.3	44.3	44.3	28.916	262	262;288;293;306;250;292;305;231;175;187;117;121;126;147;226;66;54;180;214;293;85;280;291;304	8.71					1	25	158	36	8	23	7	6	20
B4DYB4;Q8NFH5;B4DP57;C9IYQ7;F8WCF5;F8WEL4;C9JIY9	B4DYB4;Q8NFH5;B4DP57	5;5;3;2;2;2;1	5;5;3;2;2;2;1	5;5;3;2;2;2;1	Nucleoporin NUP53	NUP35	>tr|B4DYB4|B4DYB4_HUMAN Nucleoporin NUP53 OS=Homo sapiens GN=NUP35 PE=2 SV=1;>sp|Q8NFH5|NUP53_HUMAN Nucleoporin NUP53 OS=Homo sapiens GN=NUP35 PE=1 SV=1;>tr|B4DP57|B4DP57_HUMAN Nucleoporin NUP53 OS=Homo sapiens GN=NUP35 PE=2 SV=1	7	5	5	5	5	4	4	4	4	4	5	4	4	4	4	4	5	4	4	4	4	4	24.9	24.9	24.9	33.12	309	309;326;191;115;136;152;76	9.4							2	20	6	10	10	5
H7C3P4;B4DYH8;P15586;F6S8M0;F5H4C6;H0YFA9	H7C3P4;B4DYH8;P15586;F6S8M0;F5H4C6;H0YFA9	3;3;3;3;2;2	3;3;3;3;2;2	3;3;3;3;2;2	N-acetylglucosamine-6-sulfatase	GNS	>tr|H7C3P4|H7C3P4_HUMAN Glucosamine (N-acetyl)-6-sulfatase (Sanfilippo disease IIID), isoform CRA_b OS=Homo sapiens GN=GNS PE=2 SV=1;>tr|B4DYH8|B4DYH8_HUMAN N-acetylglucosamine-6-sulfatase OS=Homo sapiens GN=GNS PE=2 SV=1;>sp|P15586|GNS_HUMAN N-acetylgluco	6	3	3	3	3	3	2	2	2	3	3	3	2	2	2	3	3	3	2	2	2	3	7.5	7.5	7.5	56.374	496	496;532;552;584;248;303	5.53			3			13	1
Q9H0D6-2;B4DZC3;Q9H0D6	Q9H0D6-2;B4DZC3;Q9H0D6	17;17;17	17;17;17	17;17;17	5-3 exoribonuclease 2	XRN2	>sp|Q9H0D6-2|XRN2_HUMAN Isoform 2 of 5-3 exoribonuclease 2 OS=Homo sapiens GN=XRN2;>tr|B4DZC3|B4DZC3_HUMAN 5-3 exoribonuclease 2 OS=Homo sapiens GN=XRN2 PE=2 SV=1;>sp|Q9H0D6|XRN2_HUMAN 5-3 exoribonuclease 2 OS=Homo sapiens GN=XRN2 PE=1 SV=1	3	17	17	17	15	16	15	16	17	17	15	16	15	16	17	17	15	16	15	16	17	17	26.9	26.9	26.9	99.96	874	874;896;950	3.13	4	103	106	13	5	1
B4DZG6;G3XA81;Q9BTX1-2;Q9BTX1;Q9BTX1-4;Q9BTX1-3	B4DZG6;G3XA81;Q9BTX1-2;Q9BTX1;Q9BTX1-4	3;3;3;3;2;1	3;3;3;3;2;1	3;3;3;3;2;1	Nucleoporin NDC1	TMEM48	>tr|B4DZG6|B4DZG6_HUMAN Nucleoporin NDC1 OS=Homo sapiens GN=NDC1 PE=2 SV=1;>tr|G3XA81|G3XA81_HUMAN Nucleoporin NDC1 OS=Homo sapiens GN=NDC1 PE=4 SV=1;>sp|Q9BTX1-2|NDC1_HUMAN Isoform 2 of Nucleoporin NDC1 OS=Homo sapiens GN=NDC1;>sp|Q9BTX1|NDC1_HUMAN Nucleo	6	3	3	3	1	3	3	3	3	3	1	3	3	3	3	3	1	3	3	3	3	3	13.9	13.9	13.9	37.928	339	339;559;673;674;542;557	1	16
Q9UJ41-2;E9PFK9;B4DZM7;Q9UJ41-3;E7ERJ8;Q9UJ41	Q9UJ41-2;E9PFK9;B4DZM7;Q9UJ41-3;E7ERJ8;Q9UJ41	1;1;1;1;1;1	1;1;1;1;1;1	1;1;1;1;1;1	Rab5 GDP/GTP exchange factor	RABGEF1;KCTD7	>sp|Q9UJ41-2|RABX5_HUMAN Isoform 2 of Rab5 GDP/GTP exchange factor OS=Homo sapiens GN=RABGEF1;>tr|E9PFK9|E9PFK9_HUMAN Rab5 GDP/GTP exchange factor OS=Homo sapiens GN=RABGEF1 PE=2 SV=1;>tr|B4DZM7|B4DZM7_HUMAN Rab5 GDP/GTP exchange factor OS=Homo sapiens GN=	6	1	1	1	1	0	0	1	1	0	1	0	0	1	1	0	1	0	0	1	1	0	3.9	3.9	3.9	56.89	491	491;504;505;531;531;708	4.83				2	3	1
B4DZP4;O43237;J3KRI4;B4E2E0;J3KRZ2;H3BUM4;E7EPL8	B4DZP4;O43237	15;15;7;7;5;2;2	15;15;7;7;5;2;2	15;15;7;7;5;2;2	Cytoplasmic dynein 1 light intermediate chain 2	DYNC1LI2	>tr|B4DZP4|B4DZP4_HUMAN Cytoplasmic dynein 1 light intermediate chain 2 OS=Homo sapiens GN=DYNC1LI2 PE=2 SV=1;>sp|O43237|DC1L2_HUMAN Cytoplasmic dynein 1 light intermediate chain 2 OS=Homo sapiens GN=DYNC1LI2 PE=1 SV=1	7	15	15	15	14	15	15	15	14	11	14	15	15	15	14	11	14	15	15	15	14	11	54.7	54.7	54.7	45.004	415	415;492;167;271;92;186;209	5.8					76	90	9
C9J6B1;P11234;Q6ZS74;B4E040;C9JQB3;F8WEQ6;C9JYR1	C9J6B1;P11234;Q6ZS74;B4E040;C9JQB3	7;7;7;7;5;2;2	7;7;7;7;5;2;2	6;6;6;6;4;1;1	Ras-related protein Ral-B	RALB	>tr|C9J6B1|C9J6B1_HUMAN Ras-related protein Ral-B (Fragment) OS=Homo sapiens GN=RALB PE=2 SV=1;>sp|P11234|RALB_HUMAN Ras-related protein Ral-B OS=Homo sapiens GN=RALB PE=1 SV=1;>tr|Q6ZS74|Q6ZS74_HUMAN Ras-related protein Ral-B OS=Homo sapiens GN=RALB PE=2	7	7	7	6	7	6	6	6	5	7	7	6	6	6	5	7	6	6	6	6	5	6	37.7	37.7	31.1	18.73	167	167;206;227;228;171;46;112	9.67									28	53	1
B4E0G4;Q8IWS0;E9PC97;Q5JRC6;Q8IWS0-2	B4E0G4;Q8IWS0;E9PC97;Q5JRC6;Q8IWS0-2	7;7;7;6;4	7;7;7;6;4	7;7;7;6;4	PHD finger protein 6	PHF6	>tr|B4E0G4|B4E0G4_HUMAN PHD finger protein 6 OS=Homo sapiens GN=PHF6 PE=2 SV=1;>sp|Q8IWS0|PHF6_HUMAN PHD finger protein 6 OS=Homo sapiens GN=PHF6 PE=1 SV=1;>tr|E9PC97|E9PC97_HUMAN PHD finger protein 6 OS=Homo sapiens GN=PHF6 PE=2 SV=1;>tr|Q5JRC6|Q5JRC6_HUM	5	7	7	7	7	7	7	6	6	7	7	7	7	6	6	7	7	7	7	6	6	7	28.1	28.1	28.1	37.628	331	331;365;366;324;312	6.81					1	15	66	1
G3XAN4;B4E0K2;Q15629	G3XAN4;B4E0K2;Q15629	4;4;4	4;4;4	4;4;4	Translocating chain-associated membrane protein 1	TRAM1	>tr|G3XAN4|G3XAN4_HUMAN Nuclear receptor coactivator 3 OS=Homo sapiens GN=TRAM1 PE=2 SV=1;>tr|B4E0K2|B4E0K2_HUMAN Nuclear receptor coactivator 3 OS=Homo sapiens GN=TRAM1 PE=2 SV=1;>sp|Q15629|TRAM1_HUMAN Translocating chain-associated membrane protein 1 OS=	3	4	4	4	3	2	3	4	4	3	3	2	3	4	4	3	3	2	3	4	4	3	13.9	13.9	13.9	33.435	288	288;343;374	1.23	24	7
F8WFB5;E9PD99;Q96II8-3;B4E0T7;Q96II8;Q96II8-2	F8WFB5;E9PD99;Q96II8-3;B4E0T7;Q96II8;Q96II8-2	1;1;1;1;1;1	1;1;1;1;1;1	1;1;1;1;1;1	Leucine-rich repeat and calponin homology domain-containing protein 3	LRCH3	>tr|F8WFB5|F8WFB5_HUMAN Leucine-rich repeat and calponin homology domain-containing protein 3 OS=Homo sapiens GN=LRCH3 PE=2 SV=1;>tr|E9PD99|E9PD99_HUMAN Leucine-rich repeat and calponin homology domain-containing protein 3 OS=Homo sapiens GN=LRCH3 PE=2 SV=	6	1	1	1	1	1	1	1	1	1	1	1	1	1	1	1	1	1	1	1	1	1	13	13	13	9.067	92	92;623;712;725;777;803	3			6
Q8NBY1;Q9P289;B4E0Y9;Q9P289-2;Q9P289-3;C9JDH9;C9J6L2;C9JCC0;C9J232;H7C279;B7Z9K1;A8K6Z3;O00506;C9JJV0	Q8NBY1;Q9P289;B4E0Y9;Q9P289-2;Q9P289-3	11;11;11;10;8;5;5;5;5;5;5;5;5;3	5;5;5;4;3;2;2;2;2;2;2;2;2;1	5;5;5;4;3;2;2;2;2;2;2;2;2;1	Serine/threonine-protein kinase MST4	MST4	>tr|Q8NBY1|Q8NBY1_HUMAN Serine/threonine-protein kinase MST4 OS=Homo sapiens GN=MST4 PE=2 SV=1;>sp|Q9P289|MST4_HUMAN Serine/threonine-protein kinase MST4 OS=Homo sapiens GN=MST4 PE=1 SV=2;>tr|B4E0Y9|B4E0Y9_HUMAN Serine/threonine-protein kinase MST4 OS=Homo	14	11	5	5	10	10	11	11	11	10	5	5	5	5	5	5	5	5	5	5	5	5	27.6	16.1	16.1	43.867	392	392;416;438;339;354;148;161;163;177;247;332;349;426;79	5.23					30	2	3
B4E1D7;Q9NVS9;B4E0V0;B4E152;J3QQV6	B4E1D7;Q9NVS9;B4E0V0;B4E152	3;3;2;2;1	3;3;2;2;1	3;3;2;2;1	Pyridoxine-5-phosphate oxidase	PNPO	>tr|B4E1D7|B4E1D7_HUMAN Pyridoxine-5-phosphate oxidase OS=Homo sapiens GN=PNPO PE=2 SV=1;>sp|Q9NVS9|PNPO_HUMAN Pyridoxine-5-phosphate oxidase OS=Homo sapiens GN=PNPO PE=1 SV=1;>tr|B4E0V0|B4E0V0_HUMAN Pyridoxine-5-phosphate oxidase OS=Homo sapiens GN=PNP	5	3	3	3	1	2	2	2	2	3	1	2	2	2	2	3	1	2	2	2	2	3	17.3	17.3	17.3	27.822	243	243;261;166;218;120	9									19
B4E1G1;Q9BUN8-2;Q9BUN8;E5RGY0	B4E1G1;Q9BUN8-2;Q9BUN8;E5RGY0	4;4;4;2	4;4;4;2	4;4;4;2	Derlin-1	DERL1	>tr|B4E1G1|B4E1G1_HUMAN Derlin-1 OS=Homo sapiens GN=DERL1 PE=2 SV=1;>sp|Q9BUN8-2|DERL1_HUMAN Isoform 2 of Derlin-1 OS=Homo sapiens GN=DERL1;>sp|Q9BUN8|DERL1_HUMAN Derlin-1 OS=Homo sapiens GN=DERL1 PE=1 SV=1;>tr|E5RGY0|E5RGY0_HUMAN Derlin-1 OS=Homo sapiens	4	4	4	4	3	3	4	3	2	3	3	3	4	3	2	3	3	3	4	3	2	3	27.2	27.2	27.2	17.033	151	151;231;251;151	7.36	12	2							2	18	10
P51570;B4E1G6;K7ERJ9;K7EII7	P51570;B4E1G6;K7ERJ9	4;4;2;1	4;4;2;1	4;4;2;1	Galactokinase	GALK1	>sp|P51570|GALK1_HUMAN Galactokinase OS=Homo sapiens GN=GALK1 PE=1 SV=1;>tr|B4E1G6|B4E1G6_HUMAN Galactokinase OS=Homo sapiens GN=GALK1 PE=2 SV=1;>tr|K7ERJ9|K7ERJ9_HUMAN Galactokinase OS=Homo sapiens GN=GALK1 PE=4 SV=1	4	4	4	4	4	4	4	3	2	4	4	4	4	3	2	4	4	4	4	3	2	4	15.8	15.8	15.8	42.272	392	392;422;120;184	7							22
B4E1J0;F5H2F6;Q96AQ6-2;Q96AQ6;Q96AQ6-3	B4E1J0;F5H2F6;Q96AQ6-2;Q96AQ6;Q96AQ6-3	6;6;6;6;5	6;6;6;6;5	6;6;6;6;5	Pre-B-cell leukemia transcription factor-interacting protein 1	PBXIP1	>tr|B4E1J0|B4E1J0_HUMAN Pre-B-cell leukemia transcription factor-interacting protein 1 OS=Homo sapiens GN=PBXIP1 PE=2 SV=1;>tr|F5H2F6|F5H2F6_HUMAN Pre-B-cell leukemia transcription factor-interacting protein 1 OS=Homo sapiens GN=PBXIP1 PE=2 SV=1;>sp|Q96AQ6	5	6	6	6	5	5	2	4	3	4	5	5	2	4	3	4	5	5	2	4	3	4	13.1	13.1	13.1	62.667	558	558;576;702;731;662	2.72	1	12	12	2	2
B4E241;P84103	B4E241;P84103	12;12	12;12	11;11	Serine/arginine-rich splicing factor 3	SRSF3	>tr|B4E241|B4E241_HUMAN Serine/arginine-rich-splicing factor 3 OS=Homo sapiens GN=SFRS3 PE=2 SV=1;>sp|P84103|SRSF3_HUMAN Serine/arginine-rich splicing factor 3 OS=Homo sapiens GN=SRSF3 PE=1 SV=1	2	12	12	11	11	12	12	12	12	12	11	12	12	12	12	12	10	11	11	11	11	11	61.3	61.3	61.3	14.203	124	124;164	11.3						1	1	6	22	72	204	75	15
Q8WZA0;B4E2N0;K7ES95	Q8WZA0;B4E2N0;K7ES95	7;7;4	7;7;4	7;7;4	Protein LZIC	LZIC	>sp|Q8WZA0|LZIC_HUMAN Protein LZIC OS=Homo sapiens GN=LZIC PE=1 SV=1;>tr|B4E2N0|B4E2N0_HUMAN Protein LZIC OS=Homo sapiens GN=LZIC PE=2 SV=1;>tr|K7ES95|K7ES95_HUMAN Protein LZIC (Fragment) OS=Homo sapiens GN=LZIC PE=4 SV=1	3	7	7	7	6	5	6	7	6	6	6	5	6	7	6	6	6	5	6	7	6	6	40.5	40.5	40.5	21.494	190	190;211;169	11.4											32	22
B4E2P1;Q9BZ67;E9PRA3;E9PRP1;E9PS62;Q9BZ67-2	B4E2P1;Q9BZ67;E9PRA3;E9PRP1;E9PS62;Q9BZ67-2	2;2;1;1;1;1	2;2;1;1;1;1	2;2;1;1;1;1	FERM domain-containing protein 8	FRMD8	>tr|B4E2P1|B4E2P1_HUMAN FERM domain-containing protein 8 OS=Homo sapiens GN=FRMD8 PE=2 SV=1;>sp|Q9BZ67|FRMD8_HUMAN FERM domain-containing protein 8 OS=Homo sapiens GN=FRMD8 PE=1 SV=1;>tr|E9PRA3|E9PRA3_HUMAN FERM domain-containing protein 8 (Fragment) OS=Ho	6	2	2	2	1	1	2	2	2	1	1	1	2	2	2	1	1	1	2	2	2	1	9.8	9.8	9.8	47.228	430	430;464;90;155;184;408	5					13
C9JA28;Q9UNL2;B4E2P2;C9J365	C9JA28;Q9UNL2;B4E2P2;C9J365	2;2;2;1	2;2;2;1	2;2;2;1	Translocon-associated protein subunit gamma	SSR3	>tr|C9JA28|C9JA28_HUMAN Translocon-associated protein subunit gamma OS=Homo sapiens GN=SSR3 PE=2 SV=1;>sp|Q9UNL2|SSRG_HUMAN Translocon-associated protein subunit gamma OS=Homo sapiens GN=SSR3 PE=1 SV=1;>tr|B4E2P2|B4E2P2_HUMAN Translocon-associated protein	4	2	2	2	2	2	2	2	2	2	2	2	2	2	2	2	2	2	2	2	2	2	13.8	13.8	13.8	20.161	174	174;185;198;133	12.5											1	44	20
B4E2S7;P13473-2;P13473;P13473-3;B7Z2R9;H0YCG2	B4E2S7;P13473-2;P13473;P13473-3;B7Z2R9	3;3;3;3;2;1	3;3;3;3;2;1	3;3;3;3;2;1	Lysosome-associated membrane glycoprotein 2	LAMP2	>tr|B4E2S7|B4E2S7_HUMAN Lysosome-associated membrane glycoprotein 2 OS=Homo sapiens GN=LAMP2 PE=2 SV=1;>sp|P13473-2|LAMP2_HUMAN Isoform LAMP-2B of Lysosome-associated membrane glycoprotein 2 OS=Homo sapiens GN=LAMP2;>sp|P13473|LAMP2_HUMAN Lysosome-associat	6	3	3	3	3	3	3	3	3	3	3	3	3	3	3	3	3	3	3	3	3	3	8	8	8	39.811	363	363;410;410;411;300;258	4.3	1	18	13	3					6	6
B4E2V5;P27105;P27105-2	B4E2V5;P27105;P27105-2	3;3;2	3;3;2	3;3;2	Erythrocyte band 7 integral membrane protein	STOM	>tr|B4E2V5|B4E2V5_HUMAN Erythrocyte band 7 integral membrane protein OS=Homo sapiens GN=STOM PE=2 SV=1;>sp|P27105|STOM_HUMAN Erythrocyte band 7 integral membrane protein OS=Homo sapiens GN=STOM PE=1 SV=3;>sp|P27105-2|STOM_HUMAN Isoform 2 of Erythrocyte ban	3	3	3	3	0	2	2	2	1	3	0	2	2	2	1	3	0	2	2	2	1	3	16.9	16.9	16.9	25.964	237	237;288;123	9.45								2	8
B4E2W0;P55084;F5GZQ3;B5MD38;C9JEY0;C9JE81;C9K0M0	B4E2W0;P55084;F5GZQ3;B5MD38	11;11;9;8;5;5;2	11;11;9;8;5;5;2	11;11;9;8;5;5;2	Trifunctional enzyme subunit beta, mitochondrial;3-ketoacyl-CoA thiolase	HADHB	>tr|B4E2W0|B4E2W0_HUMAN 3-ketoacyl-CoA thiolase OS=Homo sapiens GN=HADHB PE=2 SV=1;>sp|P55084|ECHB_HUMAN Trifunctional enzyme subunit beta, mitochondrial OS=Homo sapiens GN=HADHB PE=1 SV=3;>tr|F5GZQ3|F5GZQ3_HUMAN 3-ketoacyl-CoA thiolase OS=Homo sapiens GN=	7	11	11	11	8	10	11	9	11	8	8	10	11	9	11	8	8	10	11	9	11	8	27.4	27.4	27.4	48.879	452	452;474;459;351;150;176;85	6.06					2	70	7
Q8N6R0-2;H3BLW2;Q8N6R0-3;B4E2X3;Q8N6R0;Q8N6R0-1;Q8N6R0-4	Q8N6R0-2;H3BLW2;Q8N6R0-3;B4E2X3;Q8N6R0;Q8N6R0-1;Q8N6R0-4	4;4;4;4;4;3;2	4;4;4;4;4;3;2	4;4;4;4;4;3;2	Methyltransferase-like protein 13	METTL13	>sp|Q8N6R0-2|MET13_HUMAN Isoform 5 of Methyltransferase-like protein 13 OS=Homo sapiens GN=METTL13;>tr|H3BLW2|H3BLW2_HUMAN Methyltransferase-like protein 13 (Fragment) OS=Homo sapiens GN=METTL13 PE=2 SV=1;>sp|Q8N6R0-3|MET13_HUMAN Isoform 3 of Methyltransfe	7	4	4	4	2	3	3	1	2	2	2	3	3	1	2	2	2	3	3	1	2	2	14.4	14.4	14.4	44.562	396	396;399;613;698;699;543;642	3.31	3	1	1	6	1	1
B4E351;P22692	B4E351;P22692	1;1	1;1	1;1	Insulin-like growth factor-binding protein 4	IGFBP4	>tr|B4E351|B4E351_HUMAN Insulin-like growth factor-binding protein 4 OS=Homo sapiens GN=IGFBP4 PE=2 SV=1;>sp|P22692|IBP4_HUMAN Insulin-like growth factor-binding protein 4 OS=Homo sapiens GN=IGFBP4 PE=1 SV=2	2	1	1	1	1	1	1	1	1	1	1	1	1	1	1	1	1	1	1	1	1	1	10.8	10.8	10.8	17.635	158	158;258	8.66								15	10	3	1
Q9NRA1-4;B4E3A5;Q9NRA1	Q9NRA1-4;B4E3A5;Q9NRA1	1;1;1	1;1;1	1;1;1	Platelet-derived growth factor C;Platelet-derived growth factor C, latent form;Platelet-derived growth factor C, receptor-binding form	PDGFC	>sp|Q9NRA1-4|PDGFC_HUMAN Isoform 4 of Platelet-derived growth factor C OS=Homo sapiens GN=PDGFC;>tr|B4E3A5|B4E3A5_HUMAN Platelet-derived growth factor C, receptor-binding form OS=Homo sapiens GN=PDGFC PE=2 SV=1;>sp|Q9NRA1|PDGFC_HUMAN Platelet-derived growt	3	1	1	1	1	1	1	0	0	1	1	1	1	0	0	1	1	1	1	0	0	1	6.6	6.6	6.6	20.609	182	182;190;345	12												4
Q93062-4;Q93062-5;F5H357;Q93062;Q93062-2;Q93062-3;B4E3T4;E5RJD7;H0YC46;E5RFP4;H0YBU9;E5RJ31	Q93062-4;Q93062-5;F5H357;Q93062;Q93062-2;Q93062-3;B4E3T4	4;4;4;4;4;4;4;1;1;1;1;1	4;4;4;4;4;4;4;1;1;1;1;1	4;4;4;4;4;4;4;1;1;1;1;1	RNA-binding protein with multiple splicing	RBPMS	>sp|Q93062-4|RBPMS_HUMAN Isoform D of RNA-binding protein with multiple splicing OS=Homo sapiens GN=RBPMS;>sp|Q93062-5|RBPMS_HUMAN Isoform E of RNA-binding protein with multiple splicing OS=Homo sapiens GN=RBPMS;>tr|F5H357|F5H357_HUMAN RNA-binding protein	12	4	4	4	3	3	3	4	3	3	3	3	3	4	3	3	3	3	3	4	3	3	37.1	37.1	37.1	15.794	143	143;152;153;196;204;219;224;49;113;115;119;120	9.58									26	23	4
Q96EB1;B4E3W0;Q96EB1-2;G5E9D4	Q96EB1;B4E3W0;Q96EB1-2;G5E9D4	1;1;1;1	1;1;1;1	1;1;1;1	Elongator complex protein 4	ELP4	>sp|Q96EB1|ELP4_HUMAN Elongator complex protein 4 OS=Homo sapiens GN=ELP4 PE=1 SV=2;>tr|B4E3W0|B4E3W0_HUMAN Elongator complex protein 4 OS=Homo sapiens GN=ELP4 PE=2 SV=1;>sp|Q96EB1-2|ELP4_HUMAN Isoform 2 of Elongator complex protein 4 OS=Homo sapiens GN=EL	4	1	1	1	1	1	1	1	1	1	1	1	1	1	1	1	1	1	1	1	1	1	4.5	4.5	4.5	46.587	424	424;476;535;535	6.14						6	1
B5AK60;P08183;H7C0M2	B5AK60;P08183	3;3;1	3;3;1	2;2;0	Multidrug resistance protein 1	ABCB1	>tr|B5AK60|B5AK60_HUMAN Multidrug resistance protein 1 OS=Homo sapiens GN=ABCB1 PE=2 SV=1;>sp|P08183|MDR1_HUMAN Multidrug resistance protein 1 OS=Homo sapiens GN=ABCB1 PE=1 SV=3	3	3	3	2	2	3	2	3	2	2	2	3	2	3	2	2	1	2	1	2	1	1	5	5	3.9	134.03	1216	1216;1280;99	1	14
Q9HC35;B5MBZ0;Q9HC35-2;F2Z2B5	Q9HC35;B5MBZ0;Q9HC35-2	16;16;13;3	16;16;13;3	16;16;13;3	Echinoderm microtubule-associated protein-like 4	EML4	>sp|Q9HC35|EMAL4_HUMAN Echinoderm microtubule-associated protein-like 4 OS=Homo sapiens GN=EML4 PE=1 SV=3;>tr|B5MBZ0|B5MBZ0_HUMAN Echinoderm microtubule-associated protein-like 4 OS=Homo sapiens GN=EML4 PE=2 SV=3;>sp|Q9HC35-2|EMAL4_HUMAN Isoform 2 of Echin	4	16	16	16	14	16	15	14	14	15	14	16	15	14	14	15	14	16	15	14	14	15	26.2	26.2	26.2	108.91	981	981;992;923;245	2.41	41	110	23	1					6	5		1
Q7Z624-2;B5MC79;B5MC16;Q7Z624	Q7Z624-2;B5MC79;B5MC16;Q7Z624	1;1;1;1	1;1;1;1	1;1;1;1	Calmodulin-lysine N-methyltransferase	CAMKMT	>sp|Q7Z624-2|CMKMT_HUMAN Isoform 2 of Calmodulin-lysine N-methyltransferase OS=Homo sapiens GN=CAMKMT;>tr|B5MC79|B5MC79_HUMAN Calmodulin-lysine N-methyltransferase OS=Homo sapiens GN=CAMKMT PE=2 SV=1;>tr|B5MC16|B5MC16_HUMAN Calmodulin-lysine N-methyltransf	4	1	1	1	1	0	1	0	0	1	1	0	1	0	0	1	1	0	1	0	0	1	8.3	8.3	8.3	14.487	132	132;136;139;323	7							3
B5MC21;B5MCZ3;P05231	B5MC21;B5MCZ3;P05231	1;1;1	1;1;1	1;1;1	Interleukin-6	IL6	>tr|B5MC21|B5MC21_HUMAN Interleukin-6 OS=Homo sapiens GN=IL6 PE=2 SV=1;>tr|B5MCZ3|B5MCZ3_HUMAN Interleukin-6 OS=Homo sapiens GN=IL6 PE=2 SV=1;>sp|P05231|IL6_HUMAN Interleukin-6 OS=Homo sapiens GN=IL6 PE=1 SV=1	3	1	1	1	1	1	0	0	0	0	1	1	0	0	0	0	1	1	0	0	0	0	14	14	14	15.596	136	136;189;212	12												2
B5MC22;Q9UDX5;F8WEN7;Q9UDX5-2	B5MC22;Q9UDX5	4;4;1;1	4;4;1;1	1;1;1;1	Mitochondrial fission process protein 1	MTFP1	>tr|B5MC22|B5MC22_HUMAN Mitochondrial fission process protein 1 OS=Homo sapiens GN=MTFP1 PE=2 SV=1;>sp|Q9UDX5|MTFP1_HUMAN Mitochondrial fission process protein 1 OS=Homo sapiens GN=MTFP1 PE=1 SV=1	4	4	4	1	4	3	3	4	3	3	4	3	3	4	3	3	1	1	1	1	1	1	40.6	40.6	9.1	15.556	143	143;166;74;135	12.7												17	20
B5MC35;B5MD16;B5MCA1;Q96G28;Q96G28-2	B5MC35;B5MD16;B5MCA1;Q96G28;Q96G28-2	3;3;3;3;3	3;3;3;3;3	3;3;3;3;3	Coiled-coil domain-containing protein 104	CCDC104	>tr|B5MC35|B5MC35_HUMAN Coiled-coil domain-containing protein 104 OS=Homo sapiens GN=CCDC104 PE=2 SV=1;>tr|B5MD16|B5MD16_HUMAN Coiled-coil domain-containing protein 104 OS=Homo sapiens GN=CCDC104 PE=2 SV=1;>tr|B5MCA1|B5MCA1_HUMAN Coiled-coil domain-contain	5	3	3	3	3	3	2	3	3	3	3	3	2	3	3	3	3	3	2	3	3	3	21.6	21.6	21.6	24.971	218	218;223;313;342;367	7.78						2	15	2	3	5
B5MC98;Q9HCU5	B5MC98;Q9HCU5	1;1	1;1	1;1	Prolactin regulatory element-binding protein	PREB	>tr|B5MC98|B5MC98_HUMAN Prolactin regulatory element-binding protein OS=Homo sapiens GN=PREB PE=2 SV=1;>sp|Q9HCU5|PREB_HUMAN Prolactin regulatory element-binding protein OS=Homo sapiens GN=PREB PE=1 SV=2	2	1	1	1	1	1	1	0	1	1	1	1	1	0	1	1	1	1	1	0	1	1	4.5	4.5	4.5	38.939	359	359;417	6						5
B5MCD7;O43759-2;O43759;A2A283;F8WCE4;O43759-3	B5MCD7;O43759-2;O43759;A2A283;F8WCE4;O43759-3	2;2;2;1;1;1	2;2;2;1;1;1	2;2;2;1;1;1	Synaptogyrin-1	SYNGR1	>tr|B5MCD7|B5MCD7_HUMAN Synaptogyrin-1 OS=Homo sapiens GN=SYNGR1 PE=2 SV=1;>sp|O43759-2|SNG1_HUMAN Isoform 1B of Synaptogyrin-1 OS=Homo sapiens GN=SYNGR1;>sp|O43759|SNG1_HUMAN Synaptogyrin-1 OS=Homo sapiens GN=SYNGR1 PE=1 SV=2;>tr|A2A283|A2A283_HUMAN Synap	6	2	2	2	2	2	2	2	2	2	2	2	2	2	2	2	2	2	2	2	2	2	14.2	14.2	14.2	18.465	169	169;191;233;118;144;192	12.4												12	8
B5MCF9;O00541-2;O00541;B3KXD6;C9JXJ1;H7C267	B5MCF9;O00541-2;O00541;B3KXD6	9;9;9;6;3;2	9;9;9;6;3;2	9;9;9;6;3;2	Pescadillo homolog	PES1	>tr|B5MCF9|B5MCF9_HUMAN Pescadillo homolog OS=Homo sapiens GN=PES1 PE=2 SV=1;>sp|O00541-2|PESC_HUMAN Isoform 2 of Pescadillo homolog OS=Homo sapiens GN=PES1;>sp|O00541|PESC_HUMAN Pescadillo homolog OS=Homo sapiens GN=PES1 PE=1 SV=1;>tr|B3KXD6|B3KXD6_HUMAN	6	9	9	9	8	8	8	8	8	8	8	8	8	8	8	8	8	8	8	8	8	8	19.3	19.3	19.3	66.077	571	571;583;588;449;171;194	3.78	4	2	2	56	3
Q6ICJ4;B5MCL2;P0CG30;P0CG29	Q6ICJ4;B5MCL2;P0CG30;P0CG29	2;2;2;2	2;2;2;2	2;2;2;2	Glutathione S-transferase theta-2B;Glutathione S-transferase theta-2	Em:AP000351.3;GSTT2;GSTT2B	>tr|Q6ICJ4|Q6ICJ4_HUMAN Em:AP000351.3 protein OS=Homo sapiens GN=Em:AP000351.3 PE=2 SV=1;>tr|B5MCL2|B5MCL2_HUMAN Glutathione S-transferase theta-2B OS=Homo sapiens GN=GSTT2 PE=2 SV=2;>sp|P0CG30|GSTT2_HUMAN Glutathione S-transferase theta-2B OS=Homo sapiens	4	2	2	2	2	1	2	2	1	1	2	1	2	2	1	1	2	1	2	2	1	1	12.6	12.6	12.6	25.948	230	230;230;244;244	9.78									4	14
B7Z254;Q15084;F8WA83;B5MCQ5;Q15084-2	B7Z254;Q15084;F8WA83;B5MCQ5;Q15084-2	23;23;23;23;23	23;23;23;23;23	23;23;23;23;23	Protein disulfide-isomerase A6	PDIA6	>tr|B7Z254|B7Z254_HUMAN Protein disulfide-isomerase A6 OS=Homo sapiens GN=PDIA6 PE=2 SV=1;>sp|Q15084|PDIA6_HUMAN Protein disulfide-isomerase A6 OS=Homo sapiens GN=PDIA6 PE=1 SV=1;>tr|F8WA83|F8WA83_HUMAN Protein disulfide-isomerase A6 OS=Homo sapiens GN=PDI	5	23	23	23	22	22	21	22	22	23	22	22	21	22	22	23	22	22	21	22	22	23	60.2	60.2	60.2	47.837	437	437;440;445;488;492	6.13				4	123	515	26	9	8	5	3	3	4
P62826;B5MDF5;J3KQE5;F5H018;H0YFC6;B4DV51	P62826;B5MDF5;J3KQE5;F5H018;H0YFC6	18;18;17;16;9;8	18;18;17;16;9;8	18;18;17;16;9;8	GTP-binding nuclear protein Ran	RAN	>sp|P62826|RAN_HUMAN GTP-binding nuclear protein Ran OS=Homo sapiens GN=RAN PE=1 SV=3;>tr|B5MDF5|B5MDF5_HUMAN GTP-binding nuclear protein Ran OS=Homo sapiens GN=RAN PE=2 SV=1;>tr|J3KQE5|J3KQE5_HUMAN GTP-binding nuclear protein Ran (Fragment) OS=Homo sapien	6	18	18	18	18	18	18	18	18	18	18	18	18	18	18	18	18	18	18	18	18	18	54.2	54.2	54.2	24.423	216	216;233;234;199;103;128	10.3	7	4					4	11	33	640	208	56	37
Q9P0V9-3;E7EW69;Q9P0V9;E7EX04;Q9P0V9-2;B5ME97;B7Z371;B7Z277;F5GYV2;F5H1F2	Q9P0V9-3;E7EW69;Q9P0V9;E7EX04;Q9P0V9-2;B5ME97;B7Z371	7;7;7;7;7;7;5;3;1;1	6;6;6;6;6;6;4;2;1;1	6;6;6;6;6;6;4;2;1;1	Septin-10	2015-09-10	>sp|Q9P0V9-3|SEP10_HUMAN Isoform 3 of Septin-10 OS=Homo sapiens GN=SEPT10;>tr|E7EW69|E7EW69_HUMAN Septin-10 OS=Homo sapiens GN=SEPT10 PE=2 SV=1;>sp|Q9P0V9|SEP10_HUMAN Septin-10 OS=Homo sapiens GN=SEPT10 PE=1 SV=2;>tr|E7EX04|E7EX04_HUMAN Septin-10 OS=Homo s	10	7	6	6	7	7	6	7	7	5	6	6	5	6	6	4	6	6	5	6	6	4	24.6	20.2	20.2	50.065	431	431;450;454;473;503;544;321;283;26;98	6.05					2	33	4
E7EST9;B5MEG5;O94966-7;O94966-6;O94966-5;E7ESU0;O94966-4;O94966-3;O94966;C9J8M4;O94966-2	E7EST9;B5MEG5;O94966-7;O94966-6;O94966-5;E7ESU0;O94966-4;O94966-3;O94966	3;3;3;3;3;2;2;2;2;1;1	3;3;3;3;3;2;2;2;2;1;1	3;3;3;3;3;2;2;2;2;1;1	Ubiquitin carboxyl-terminal hydrolase;Ubiquitin carboxyl-terminal hydrolase 19	USP19	>tr|E7EST9|E7EST9_HUMAN Ubiquitin carboxyl-terminal hydrolase OS=Homo sapiens GN=USP19 PE=2 SV=1;>tr|B5MEG5|B5MEG5_HUMAN Ubiquitin carboxyl-terminal hydrolase OS=Homo sapiens GN=USP19 PE=2 SV=1;>sp|O94966-7|UBP19_HUMAN Isoform 7 of Ubiquitin carboxyl-termi	11	3	3	3	3	3	3	3	3	3	3	3	3	3	3	3	3	3	3	3	3	3	4.9	4.9	4.9	145.56	1321	1321;1358;1372;1384;1419;1089;1268;1281;1318;569;660	1.52	15	13	1
M0R0R3;M0R2G5;Q9BQ49;B7WNH4;E9PP42;E9PNA8;E9PLH2;M0QYU9	M0R0R3;M0R2G5;Q9BQ49;B7WNH4;E9PP42;E9PNA8;E9PLH2;M0QYU9	3;3;3;3;2;2;2;2	3;3;3;3;2;2;2;2	3;3;3;3;2;2;2;2	Small integral membrane protein 7	SMIM7	>tr|M0R0R3|M0R0R3_HUMAN Small integral membrane protein 7 OS=Homo sapiens GN=SMIM7 PE=4 SV=1;>tr|M0R2G5|M0R2G5_HUMAN Uncharacterized protein (Fragment) OS=Homo sapiens PE=4 SV=1;>sp|Q9BQ49|SMIM7_HUMAN Small integral membrane protein 7 OS=Homo sapiens GN=SM	8	3	3	3	3	2	3	3	3	3	3	2	3	3	3	3	3	2	3	3	3	3	31.7	31.7	31.7	7.3436	63	63;73;75;103;47;49;56;62	15.7
Q9HCG8;B7WP27;B7WP74	Q9HCG8;B7WP27;B7WP74	7;7;6	7;7;6	7;7;6	Pre-mRNA-splicing factor CWC22 homolog	CWC22	>sp|Q9HCG8|CWC22_HUMAN Pre-mRNA-splicing factor CWC22 homolog OS=Homo sapiens GN=CWC22 PE=1 SV=3;>tr|B7WP27|B7WP27_HUMAN Pre-mRNA-splicing factor CWC22 homolog OS=Homo sapiens GN=CWC22 PE=2 SV=1;>tr|B7WP74|B7WP74_HUMAN Pre-mRNA-splicing factor CWC22 homolo	3	7	7	7	6	4	5	6	5	4	6	4	5	6	5	4	6	4	5	6	5	4	6.8	6.8	6.8	105.47	908	908;908;745	2.08	1	47	5
G3V195;Q32P44;B7WPE2;H7C355;G3V1D0;H0Y3M3;Q32P44-2	G3V195;Q32P44;B7WPE2;H7C355;G3V1D0;H0Y3M3;Q32P44-2	2;2;2;1;1;1;1	2;2;2;1;1;1;1	2;2;2;1;1;1;1	Echinoderm microtubule-associated protein-like 3	EML3	>tr|G3V195|G3V195_HUMAN Echinoderm microtubule associated protein like 3, isoform CRA_c OS=Homo sapiens GN=EML3 PE=2 SV=1;>sp|Q32P44|EMAL3_HUMAN Echinoderm microtubule-associated protein-like 3 OS=Homo sapiens GN=EML3 PE=1 SV=1;>tr|B7WPE2|B7WPE2_HUMAN Echi	7	2	2	2	1	1	2	1	1	1	1	1	2	1	1	1	1	1	2	1	1	1	5.9	5.9	5.9	73.281	679	679;896;897;137;889;912;917	3			7
B7WPF4;Q9UPU5	B7WPF4;Q9UPU5	15;15	15;15	15;15	Ubiquitin carboxyl-terminal hydrolase;Ubiquitin carboxyl-terminal hydrolase 24	USP24	>tr|B7WPF4|B7WPF4_HUMAN Ubiquitin carboxyl-terminal hydrolase OS=Homo sapiens GN=USP24 PE=2 SV=2;>sp|Q9UPU5|UBP24_HUMAN Ubiquitin carboxyl-terminal hydrolase 24 OS=Homo sapiens GN=USP24 PE=1 SV=3	2	15	15	15	11	8	13	13	13	10	11	8	13	13	13	10	11	8	13	13	13	10	10.4	10.4	10.4	277.41	2460	2460;2620	2.85	66	2										2	6
Q5JB52;B7WPG3;Q8WVV9-4;Q8WVV9;D6W592;Q8WVV9-3;Q8WVV9-2;C9IYN3;C9JJZ7;H7BXH8;H7C0J6;H7C464	Q5JB52;B7WPG3;Q8WVV9-4;Q8WVV9;D6W592;Q8WVV9-3;Q8WVV9-2;C9IYN3	6;6;6;6;6;3;3;3;2;2;1;1	6;6;6;6;6;3;3;3;2;2;1;1	6;6;6;6;6;3;3;3;2;2;1;1	Heterogeneous nuclear ribonucleoprotein L-like	HNRPLL	>tr|Q5JB52|Q5JB52_HUMAN Heterogeneous nuclear ribonucleoprotein L-like OS=Homo sapiens GN=HNRPLL PE=2 SV=1;>tr|B7WPG3|B7WPG3_HUMAN Heterogeneous nuclear ribonucleoprotein L-like OS=Homo sapiens GN=HNRPLL PE=2 SV=1;>sp|Q8WVV9-4|HNRLL_HUMAN Isoform 4 of Hete	12	6	6	6	5	5	6	5	6	4	5	5	6	5	6	4	5	5	6	5	6	4	18.9	18.9	18.9	56.466	508	508;508;537;542;542;275;282;282;149;217;108;133	4.22			4	26	9	2
B7Z1J9;Q8NB37;H0YE25;H0YF25;Q8NB37-3;Q8NB37-2;H0YER3;E9PLI5;E9PQD8	B7Z1J9;Q8NB37;H0YE25;H0YF25;Q8NB37-3;Q8NB37-2;H0YER3	6;6;4;4;4;4;3;2;1	6;6;4;4;4;4;3;2;1	6;6;4;4;4;4;3;2;1	Parkinson disease 7 domain-containing protein 1	PDDC1	>tr|B7Z1J9|B7Z1J9_HUMAN Parkinson disease 7 domain-containing protein 1 OS=Homo sapiens GN=PDDC1 PE=2 SV=1;>sp|Q8NB37|PDDC1_HUMAN Parkinson disease 7 domain-containing protein 1 OS=Homo sapiens GN=PDDC1 PE=1 SV=1;>tr|H0YE25|H0YE25_HUMAN Parkinson disease 7	9	6	6	6	5	5	5	5	4	6	5	5	5	5	4	6	5	5	5	5	4	6	75.3	75.3	75.3	18.235	170	170;220;144;162;184;250;87;186;120	10.2										30	10
Q9H4M3-2;B7Z1P2;R4GNH4;R4GMZ8;Q9H4M3	Q9H4M3-2;B7Z1P2;R4GNH4;R4GMZ8;Q9H4M3	2;2;1;1;1	2;2;1;1;1	2;2;1;1;1	F-box only protein 44	FBXO44	>sp|Q9H4M3-2|FBX44_HUMAN Isoform 2 of F-box only protein 44 OS=Homo sapiens GN=FBXO44;>tr|B7Z1P2|B7Z1P2_HUMAN F-box only protein 44 OS=Homo sapiens GN=FBXO44 PE=2 SV=1;>tr|R4GNH4|R4GNH4_HUMAN F-box only protein 44 (Fragment) OS=Homo sapiens GN=FBXO44 PE=4	5	2	2	2	1	2	1	1	2	1	1	2	1	1	2	1	1	2	1	1	2	1	17.9	17.9	17.9	25.698	224	224;256;132;148;255	9.09									10	1
B7Z1R5;P38606;C9JA17;C9JVW8	B7Z1R5;P38606	20;20;4;4	20;20;4;4	20;20;4;4	V-type proton ATPase catalytic subunit A	ATP6V1A	>tr|B7Z1R5|B7Z1R5_HUMAN V-type proton ATPase catalytic subunit A OS=Homo sapiens GN=ATP6V1A PE=2 SV=1;>sp|P38606|VATA_HUMAN V-type proton ATPase catalytic subunit A OS=Homo sapiens GN=ATP6V1A PE=1 SV=2	4	20	20	20	18	16	17	13	20	18	18	16	17	13	20	18	18	16	17	13	20	18	47.4	47.4	47.4	64.735	584	584;617;185;221	4.09			1	146	16
B7Z1U0;Q6P4Q7	B7Z1U0;Q6P4Q7	1;1	1;1	1;1	Metal transporter CNNM4	CNNM4	>tr|B7Z1U0|B7Z1U0_HUMAN Metal transporter CNNM4 OS=Homo sapiens GN=CNNM4 PE=2 SV=1;>sp|Q6P4Q7|CNNM4_HUMAN Metal transporter CNNM4 OS=Homo sapiens GN=CNNM4 PE=1 SV=3	2	1	1	1	1	1	1	1	1	1	1	1	1	1	1	1	1	1	1	1	1	1	6.5	6.5	6.5	29.485	263	263;775	3			6
G3V121;B7Z2L8;Q86WR0;Q0VGD4	G3V121;B7Z2L8;Q86WR0;Q0VGD4	2;2;2;1	2;2;2;1	2;2;2;1	Coiled-coil domain-containing protein 25	CCDC25	>tr|G3V121|G3V121_HUMAN Coiled-coil domain containing 25, isoform CRA_b OS=Homo sapiens GN=CCDC25 PE=2 SV=1;>tr|B7Z2L8|B7Z2L8_HUMAN Coiled-coil domain-containing protein 25 OS=Homo sapiens GN=CCDC25 PE=2 SV=1;>sp|Q86WR0|CCD25_HUMAN Coiled-coil domain-conta	4	2	2	2	2	2	2	2	2	2	2	2	2	2	2	2	2	2	2	2	2	2	25.6	25.6	25.6	9.9502	86	86;92;208;42	9.86									5	15	2
F5H1E5;B7Z2Y2;Q14746-2;Q14746;B7Z7N2	F5H1E5;B7Z2Y2;Q14746-2;Q14746;B7Z7N2	3;3;3;3;2	3;3;3;3;2	3;3;3;3;2	Conserved oligomeric Golgi complex subunit 2	COG2	>tr|F5H1E5|F5H1E5_HUMAN Conserved oligomeric Golgi complex subunit 2 OS=Homo sapiens GN=COG2 PE=2 SV=1;>tr|B7Z2Y2|B7Z2Y2_HUMAN Conserved oligomeric Golgi complex subunit 2 OS=Homo sapiens GN=COG2 PE=2 SV=1;>sp|Q14746-2|COG2_HUMAN Isoform 2 of Conserved oli	5	3	3	3	3	3	2	2	3	3	3	3	2	2	3	3	3	3	2	2	3	3	12.2	12.2	12.2	69.762	622	622;679;737;738;427	4				16
B7Z382;P49902;Q5JUV6;H0YHR8;Q5JUV4;Q5JUV3	B7Z382;P49902	10;10;4;3;3;2	10;10;4;3;3;2	10;10;4;3;3;2	Cytosolic purine 5-nucleotidase	NT5C2	>tr|B7Z382|B7Z382_HUMAN Cytosolic purine 5-nucleotidase OS=Homo sapiens GN=NT5C2 PE=2 SV=1;>sp|P49902|5NTC_HUMAN Cytosolic purine 5-nucleotidase OS=Homo sapiens GN=NT5C2 PE=1 SV=1	6	10	10	10	8	8	8	9	10	7	8	8	8	9	10	7	8	8	8	9	10	7	35.3	35.3	35.3	61.44	532	532;561;147;157;265;174	5.66				1	78						4	5
B7Z3D5;Q13613;F8WA39;Q13613-2;F6X5S1;H0YDX3;Q8NEC6;E9PIH9;F8W764;F8W8S8;H7BZJ1;H7C406;E9PPP8	B7Z3D5;Q13613;F8WA39;Q13613-2;F6X5S1;H0YDX3;Q8NEC6	6;6;6;5;4;4;3;2;1;1;1;1;1	6;6;6;5;4;4;3;2;1;1;1;1;1	5;5;5;4;3;3;3;2;1;1;1;1;1	Myotubularin-related protein 1	MTMR1	>tr|B7Z3D5|B7Z3D5_HUMAN Myotubularin related protein 1, isoform CRA_a OS=Homo sapiens GN=MTMR1 PE=2 SV=1;>sp|Q13613|MTMR1_HUMAN Myotubularin-related protein 1 OS=Homo sapiens GN=MTMR1 PE=1 SV=4;>tr|F8WA39|F8WA39_HUMAN Myotubularin-related protein 1 OS=Homo	13	6	6	5	4	3	3	4	4	5	4	3	3	4	4	5	4	3	3	4	3	5	17.5	17.5	15.2	65.337	571	571;665;673;568;393;405;363;147;87;90;132;149;185	4			1	23	1
J3KSG3;Q9NZ52-3;B7Z456;J3KSS7;Q9NZ52-4;Q9NZ52-2;Q9NZ52	J3KSG3;Q9NZ52-3;B7Z456;J3KSS7;Q9NZ52-4;Q9NZ52-2;Q9NZ52	2;2;2;2;2;2;2	2;2;2;2;2;2;2	2;2;2;2;2;2;2	ADP-ribosylation factor-binding protein GGA3	GGA3	>tr|J3KSG3|J3KSG3_HUMAN ADP-ribosylation factor-binding protein GGA3 (Fragment) OS=Homo sapiens GN=GGA3 PE=4 SV=1;>sp|Q9NZ52-3|GGA3_HUMAN Isoform 3 of ADP-ribosylation factor-binding protein GGA3 OS=Homo sapiens GN=GGA3;>tr|B7Z456|B7Z456_HUMAN ADP-ribosyla	7	2	2	2	1	2	2	2	2	1	1	2	2	2	2	1	1	2	2	2	2	1	16.9	16.9	16.9	15.702	136	136;592;601;632;651;690;723	2.92		1	11
Q9BUJ2-4;B7Z4B8;Q9BUJ2-2;Q9BUJ2;Q9BUJ2-3;M0R3F1;M0QYZ0;M0R0K8;M0QYI8;M0QZV6;M0R203;M0QYM5;Q9BUJ2-5	Q9BUJ2-4;B7Z4B8;Q9BUJ2-2;Q9BUJ2;Q9BUJ2-3;M0R3F1;M0QYZ0	15;15;15;15;13;12;9;5;5;4;3;2;2	15;15;15;15;13;12;9;5;5;4;3;2;2	15;15;15;15;13;12;9;5;5;4;3;2;2	Heterogeneous nuclear ribonucleoprotein U-like protein 1	HNRNPUL1	>sp|Q9BUJ2-4|HNRL1_HUMAN Isoform 4 of Heterogeneous nuclear ribonucleoprotein U-like protein 1 OS=Homo sapiens GN=HNRNPUL1;>tr|B7Z4B8|B7Z4B8_HUMAN Heterogeneous nuclear ribonucleoprotein U-like protein 1 OS=Homo sapiens GN=HNRNPUL1 PE=2 SV=1;>sp|Q9BUJ2-2|H	13	15	15	15	15	15	15	15	14	14	15	15	15	15	14	14	15	15	15	15	14	14	30.3	30.3	30.3	84.793	756	756;767;804;856;752;641;371;158;172;118;81;90;390	2.86	1	84	123	38	3	1	1
B7Z588;O14763-2;O14763	B7Z588;O14763-2;O14763	1;1;1	1;1;1	1;1;1	Tumor necrosis factor receptor superfamily member 10B	TNFRSF10B	>tr|B7Z588|B7Z588_HUMAN Tumor necrosis factor receptor superfamily member 10B OS=Homo sapiens GN=TNFRSF10B PE=2 SV=1;>sp|O14763-2|TR10B_HUMAN Isoform Short of Tumor necrosis factor receptor superfamily member 10B OS=Homo sapiens GN=TNFRSF10B;>sp|O14763|TR1	3	1	1	1	1	1	1	1	1	1	1	1	1	1	1	1	1	1	1	1	1	1	6.5	6.5	6.5	28.674	260	260;411;440	6.62						3	5
B7Z5N5;Q15796-2;Q15796;P84022-3;P84022-2;P84022;H3BVD1;K7EJX0;H0YMP2;H0YL71;H3BP09;P84022-4;O15198-2;O15198;H0YNV1;K7ESI8;K7EL92;H0YKE2;K7ERC7;H0YAK7;F5GWU7;Q99717;Q15797	B7Z5N5;Q15796-2;Q15796;P84022-3;P84022-2;P84022;H3BVD1;K7EJX0	7;7;7;5;5;5;4;4;3;3;3;2;2;2;1;1;1;1;1;1;1;1;1	7;7;7;5;5;5;4;4;3;3;3;2;2;2;1;1;1;1;1;1;1;1;1	7;7;7;5;5;5;4;4;3;3;3;2;2;2;1;1;1;1;1;1;1;1;1	Mothers against decapentaplegic homolog 2;Mothers against decapentaplegic homolog 3	SMAD2;SMAD3	>tr|B7Z5N5|B7Z5N5_HUMAN Mothers against decapentaplegic homolog 2 OS=Homo sapiens GN=SMAD2 PE=2 SV=1;>sp|Q15796-2|SMAD2_HUMAN Isoform Short of Mothers against decapentaplegic homolog 2 OS=Homo sapiens GN=SMAD2;>sp|Q15796|SMAD2_HUMAN Mothers against decapen	23	7	7	7	5	4	5	5	5	6	5	4	5	5	5	6	5	4	5	5	5	6	19	19	19	48.669	431	431;437;467;320;381;425;213;217;63;92;114;230;430;467;84;108;109;113;137;174;464;465;465	4.88			1	3	28	1
P62070;B7Z5Z2;P62070-3;P62070-2;E9PK85;E9PQ87;E9PQK5;E9PQC5	P62070;B7Z5Z2;P62070-3;P62070-2;E9PK85	11;11;10;9;6;2;1;1	11;11;10;9;6;2;1;1	9;9;9;9;5;2;0;0	Ras-related protein R-Ras2	RRAS2	>sp|P62070|RRAS2_HUMAN Ras-related protein R-Ras2 OS=Homo sapiens GN=RRAS2 PE=1 SV=1;>tr|B7Z5Z2|B7Z5Z2_HUMAN Ras-related protein R-Ras2 OS=Homo sapiens GN=RRAS2 PE=2 SV=1;>sp|P62070-3|RRAS2_HUMAN Isoform 3 of Ras-related protein R-Ras2 OS=Homo sapiens GN=R	8	11	11	9	11	9	11	11	11	10	11	9	11	11	11	10	9	7	9	9	9	8	48.5	48.5	35.3	23.399	204	204;210;169;127;166;69;47;52	10.6									2	75	96	6
B7Z6B8;Q16698;E5RFV2;E5RJD2;E5RJG7;H0YAW3;E5RID6	B7Z6B8;Q16698;E5RFV2;E5RJD2;E5RJG7	8;8;5;4;4;1;1	8;8;5;4;4;1;1	8;8;5;4;4;1;1	2,4-dienoyl-CoA reductase, mitochondrial	DECR1	>tr|B7Z6B8|B7Z6B8_HUMAN 2,4-dienoyl-CoA reductase, mitochondrial OS=Homo sapiens GN=DECR1 PE=2 SV=1;>sp|Q16698|DECR_HUMAN 2,4-dienoyl-CoA reductase, mitochondrial OS=Homo sapiens GN=DECR1 PE=1 SV=1;>tr|E5RFV2|E5RFV2_HUMAN 2,4-dienoyl-CoA reductase, mitocho	7	8	8	8	7	7	7	8	8	8	7	7	7	8	8	8	7	7	7	8	8	8	37.4	37.4	37.4	34.994	326	326;335;205;151;181;43;95	9.22								8	54	13	5	1
O95302;B7Z6H3;B7Z230;B7Z1G9;C9J4P8	O95302;B7Z6H3;B7Z230;B7Z1G9	4;4;3;2;1	4;4;3;2;1	4;4;3;2;1	Peptidyl-prolyl cis-trans isomerase FKBP9	FKBP9	>sp|O95302|FKBP9_HUMAN Peptidyl-prolyl cis-trans isomerase FKBP9 OS=Homo sapiens GN=FKBP9 PE=1 SV=2;>tr|B7Z6H3|B7Z6H3_HUMAN Peptidyl-prolyl cis-trans isomerase FKBP9 OS=Homo sapiens GN=FKBP9 PE=2 SV=1;>tr|B7Z230|B7Z230_HUMAN Peptidyl-prolyl cis-trans isome	5	4	4	4	4	4	3	2	3	4	4	4	3	2	3	4	4	4	3	2	3	4	8.1	8.1	8.1	63.083	570	570;623;432;338;226	5.85				16			1	4	5	1
B7Z7A3;Q9BZE4;B4DY13;Q5T3R7	B7Z7A3;Q9BZE4;B4DY13	8;8;6;3	8;8;6;3	8;8;6;3	Nucleolar GTP-binding protein 1	GTPBP4	>tr|B7Z7A3|B7Z7A3_HUMAN Nucleolar GTP-binding protein 1 OS=Homo sapiens GN=GTPBP4 PE=2 SV=1;>sp|Q9BZE4|NOG1_HUMAN Nucleolar GTP-binding protein 1 OS=Homo sapiens GN=GTPBP4 PE=1 SV=3;>tr|B4DY13|B4DY13_HUMAN Nucleolar GTP-binding protein 1 OS=Homo sapiens GN	4	8	8	8	7	6	7	7	6	6	7	6	7	7	6	6	7	6	7	7	6	6	18.4	18.4	18.4	68.272	587	587;634;518;140	3.98			3	48	2
B7Z7F3;Q9H6Z4-3;Q9H6Z4-2;Q9H6Z4;F5H4C2;K7EN31;K7EJV3;K7ENJ2;K7EID7;K7ENB9;K7EPW1;K7ESQ0	B7Z7F3;Q9H6Z4-3;Q9H6Z4-2;Q9H6Z4;F5H4C2;K7EN31;K7EJV3	4;4;4;4;3;2;2;1;1;1;1;1	4;4;4;4;3;2;2;1;1;1;1;1	4;4;4;4;3;2;2;1;1;1;1;1	Ran-binding protein 3	RANBP3	>tr|B7Z7F3|B7Z7F3_HUMAN Ran-binding protein 3 OS=Homo sapiens GN=RANBP3 PE=2 SV=1;>sp|Q9H6Z4-3|RANB3_HUMAN Isoform 3 of Ran-binding protein 3 OS=Homo sapiens GN=RANBP3;>sp|Q9H6Z4-2|RANB3_HUMAN Isoform 2 of Ran-binding protein 3 OS=Homo sapiens GN=RANBP3;>s	12	4	4	4	4	3	4	3	4	4	4	3	4	3	4	4	4	3	4	3	4	4	12.1	12.1	12.1	52.894	494	494;499;562;567;439;172;174;62;73;74;108;122	9.06		1	5	22	1						1	5	6
C9JKT3;B7Z7N6;Q15118;E9PD65;F8WC75;F8WEJ6;C9IYB4;B7Z207	C9JKT3;B7Z7N6;Q15118;E9PD65;F8WC75;F8WEJ6;C9IYB4	4;4;4;3;2;2;2;1	4;4;4;3;2;2;2;1	4;4;4;3;2;2;2;1	[Pyruvate dehydrogenase [lipoamide]] kinase isozyme 1, mitochondrial	PDK1	>tr|C9JKT3|C9JKT3_HUMAN 3-phosphoinositide-dependent protein kinase 1 (Fragment) OS=Homo sapiens GN=PDK1 PE=2 SV=1;>tr|B7Z7N6|B7Z7N6_HUMAN 3-phosphoinositide-dependent protein kinase 1 OS=Homo sapiens GN=PDK1 PE=2 SV=1;>sp|Q15118|PDK1_HUMAN [Pyruvate dehyd	8	4	4	4	4	3	4	2	3	4	4	3	4	2	3	4	4	3	4	2	3	4	42.2	42.2	42.2	17.75	154	154;360;436;456;62;164;229;281	6.12						22	3
P48739;P48739-2;B7Z7Q0;B3KYB7;B3KYB6;I3L3W1	P48739;P48739-2;B7Z7Q0;B3KYB7;B3KYB6	15;15;15;10;8;1	15;15;15;10;8;1	13;13;13;9;6;0	Phosphatidylinositol transfer protein beta isoform	PITPNB	>sp|P48739|PIPNB_HUMAN Phosphatidylinositol transfer protein beta isoform OS=Homo sapiens GN=PITPNB PE=1 SV=2;>sp|P48739-2|PIPNB_HUMAN Isoform 2 of Phosphatidylinositol transfer protein beta isoform OS=Homo sapiens GN=PITPNB;>tr|B7Z7Q0|B7Z7Q0_HUMAN Phospha	6	15	15	13	13	13	14	14	15	14	13	13	14	14	15	14	11	11	12	12	13	12	59.4	59.4	53.1	31.54	271	271;272;273;168;120;44	8.07							2	132	12
B7Z815;Q93009;F5H8E5;H3BND8;F5H2X1;H3BUV0;H3BTM1;H3BRA2;H3BQD1;I3L2D8;H3BMF6	B7Z815;Q93009;F5H8E5;H3BND8	30;30;28;25;14;4;4;4;4;1;1	30;30;28;25;14;4;4;4;4;1;1	30;30;28;25;14;4;4;4;4;1;1	Ubiquitin carboxyl-terminal hydrolase;Ubiquitin carboxyl-terminal hydrolase 7	USP7	>tr|B7Z815|B7Z815_HUMAN Ubiquitin carboxyl-terminal hydrolase OS=Homo sapiens GN=USP7 PE=2 SV=1;>sp|Q93009|UBP7_HUMAN Ubiquitin carboxyl-terminal hydrolase 7 OS=Homo sapiens GN=USP7 PE=1 SV=2;>tr|F5H8E5|F5H8E5_HUMAN Ubiquitin carboxyl-terminal hydrolase OS	11	30	30	30	27	28	29	28	25	28	27	28	29	28	25	28	27	28	29	28	25	28	36.2	36.2	36.2	126.27	1086	1086;1102;1003;909;509;109;118;130;159;68;91	2.15	14	199	2	1	7	6
B7Z817;Q15392;F5H0H1;H7C4B7	B7Z817;Q15392;F5H0H1	7;7;4;3	7;7;4;3	7;7;4;3	Delta(24)-sterol reductase	DHCR24	>tr|B7Z817|B7Z817_HUMAN Delta(24)-sterol reductase OS=Homo sapiens GN=DHCR24 PE=2 SV=1;>sp|Q15392|DHC24_HUMAN Delta(24)-sterol reductase OS=Homo sapiens GN=DHCR24 PE=1 SV=2;>tr|F5H0H1|F5H0H1_HUMAN Delta(24)-sterol reductase OS=Homo sapiens GN=DHCR24 PE=2 S	4	7	7	7	5	7	6	6	6	4	5	7	6	6	6	4	5	7	6	6	6	4	15.4	15.4	15.4	54.75	475	475;516;300;154	4.94				2	34
B7Z821;P40692-2;P40692-3;H0Y818;P40692	B7Z821;P40692-2;P40692-3;H0Y818;P40692	1;1;1;1;1	1;1;1;1;1	1;1;1;1;1	DNA mismatch repair protein Mlh1	MLH1	>tr|B7Z821|B7Z821_HUMAN DNA mismatch repair protein Mlh1 OS=Homo sapiens GN=MLH1 PE=2 SV=1;>sp|P40692-2|MLH1_HUMAN Isoform 2 of DNA mismatch repair protein Mlh1 OS=Homo sapiens GN=MLH1;>sp|P40692-3|MLH1_HUMAN Isoform 3 of DNA mismatch repair protein Mlh1 O	5	1	1	1	1	1	0	1	1	1	1	1	0	1	1	1	1	1	0	1	1	1	3.5	3.5	3.5	52.004	460	460;515;658;679;756	3.14			6	1
Q9UPN6;B7Z888	Q9UPN6;B7Z888	7;7	7;7	6;6	Protein SCAF8	SCAF8	>sp|Q9UPN6|SCAF8_HUMAN Protein SCAF8 OS=Homo sapiens GN=SCAF8 PE=1 SV=1;>tr|B7Z888|B7Z888_HUMAN Protein SCAF8 OS=Homo sapiens GN=SCAF8 PE=2 SV=1	2	7	7	6	4	4	5	6	4	5	4	4	5	6	4	5	3	3	4	5	3	4	10.4	10.4	9.4	140.52	1271	1271;1337	5.13	11	17	1							8	3	3	3
B7Z8R1;Q9UFF9;B7Z9U0;B0AZS3;E5RIL2;E5RFJ4;E5RHL9;E5RK92;E5RJC5;E5RHP3;E5RGE4	B7Z8R1;Q9UFF9;B7Z9U0;B0AZS3;E5RIL2	3;3;2;2;2;1;1;1;1;1;1	3;3;2;2;2;1;1;1;1;1;1	3;3;2;2;2;1;1;1;1;1;1	CCR4-NOT transcription complex subunit 8	CNOT8	>tr|B7Z8R1|B7Z8R1_HUMAN CCR4-NOT transcription complex subunit 8 OS=Homo sapiens GN=CNOT8 PE=2 SV=1;>sp|Q9UFF9|CNOT8_HUMAN CCR4-NOT transcription complex subunit 8 OS=Homo sapiens GN=CNOT8 PE=1 SV=1;>tr|B7Z9U0|B7Z9U0_HUMAN CCR4-NOT transcription complex su	11	3	3	3	1	2	1	3	2	2	1	2	1	3	2	2	1	2	1	3	2	2	15.1	15.1	15.1	27.415	238	238;292;128;186;225;90;117;118;119;121;133	9									13
B7Z952;Q9NVD7;J3KNQ4;E9PS97;F5H1R9;Q9NVD7-2	B7Z952;Q9NVD7;J3KNQ4;E9PS97;F5H1R9	5;5;5;4;4;2	5;5;5;4;4;2	5;5;5;4;4;2	Alpha-parvin	PARVA	>tr|B7Z952|B7Z952_HUMAN Alpha-parvin OS=Homo sapiens GN=PARVA PE=2 SV=1;>sp|Q9NVD7|PARVA_HUMAN Alpha-parvin OS=Homo sapiens GN=PARVA PE=1 SV=1;>tr|J3KNQ4|J3KNQ4_HUMAN Alpha-parvin OS=Homo sapiens GN=PARVA PE=4 SV=1;>tr|E9PS97|E9PS97_HUMAN Alpha-parvin (Fra	6	5	5	5	4	4	4	5	5	4	4	4	4	5	5	4	4	4	4	5	5	4	26.2	26.2	26.2	32.761	290	290;372;412;209;372;182	7.68						29	9	4
F2Z2I2;Q16875-3;Q5W015;Q16875-2;Q16875;Q5VX20;B7Z955;H0Y483	F2Z2I2;Q16875-3;Q5W015;Q16875-2;Q16875;Q5VX20;B7Z955;H0Y483	2;2;2;2;2;2;2;1	2;2;2;2;2;2;2;1	2;2;2;2;2;2;2;1	6-phosphofructo-2-kinase/fructose-2,6-bisphosphatase 3;6-phosphofructo-2-kinase;Fructose-2,6-bisphosphatase	PFKFB3	>tr|F2Z2I2|F2Z2I2_HUMAN 6-phosphofructo-2-kinase OS=Homo sapiens GN=PFKFB3 PE=2 SV=1;>sp|Q16875-3|F263_HUMAN Isoform 3 of 6-phosphofructo-2-kinase/fructose-2,6-bisphosphatase 3 OS=Homo sapiens GN=PFKFB3;>tr|Q5W015|Q5W015_HUMAN 6-phosphofructo-2-kinase OS=H	8	2	2	2	0	2	2	2	2	2	0	2	2	2	2	2	0	2	2	2	2	2	5.1	5.1	5.1	52.584	455	455;500;513;514;520;526;534;143	5.15					11	2
B7Z9I1;P11310;P11310-2;Q5T4U5;B4DJE7;E9PJM9;H0YDT5;E9PRX4	B7Z9I1;P11310;P11310-2;Q5T4U5;B4DJE7	9;9;9;9;5;3;1;1	9;9;9;9;5;3;1;1	9;9;9;9;5;3;1;1	Medium-chain specific acyl-CoA dehydrogenase, mitochondrial	ACADM	>tr|B7Z9I1|B7Z9I1_HUMAN Medium-chain-specific acyl-CoA dehydrogenase, mitochondrial OS=Homo sapiens GN=ACADM PE=2 SV=1;>sp|P11310|ACADM_HUMAN Medium-chain specific acyl-CoA dehydrogenase, mitochondrial OS=Homo sapiens GN=ACADM PE=1 SV=1;>sp|P11310-2|ACADM_	8	9	9	9	8	8	8	8	9	7	8	8	8	8	9	7	8	8	8	8	9	7	30.9	30.9	30.9	42.426	385	385;421;425;454;232;104;67;76	6.52						41	45
B7Z9I3;O75787;H0Y750;B7Z1I9;B7Z413;H7C240;H7C3E1	B7Z9I3;O75787;H0Y750;B7Z1I9;B7Z413;H7C240;H7C3E1	6;6;5;5;4;3;3	6;6;5;5;4;3;3	6;6;5;5;4;3;3	Renin receptor	ATP6AP2	>tr|B7Z9I3|B7Z9I3_HUMAN Renin receptor OS=Homo sapiens GN=ATP6AP2 PE=2 SV=1;>sp|O75787|RENR_HUMAN Renin receptor OS=Homo sapiens GN=ATP6AP2 PE=1 SV=2;>tr|H0Y750|H0Y750_HUMAN Renin receptor (Fragment) OS=Homo sapiens GN=ATP6AP2 PE=4 SV=1;>tr|B7Z1I9|B7Z1I9_H	7	6	6	6	3	5	5	5	5	4	3	5	5	5	5	4	3	5	5	5	5	4	25.2	25.2	25.2	35.612	318	318;350;243;272;274;203;259	9.08		2						20	19	5
Q13409-3;B7ZA04;Q13409-2;Q13409;F8W8S0;Q13409-6;Q13409-5;E7EQL5;E7EV09;E7EQU2;E7ESD3;E7EMU4;E7ET01;E7ETL8;E9PGG1;E7EUM4;E7ERR6;E7ERH4;E7EU01	Q13409-3;B7ZA04;Q13409-2;Q13409;F8W8S0;Q13409-6;Q13409-5;E7EQL5;E7EV09	16;16;16;16;16;15;15;11;10;7;7;7;5;5;4;4;4;4;3	16;16;16;16;16;15;15;11;10;7;7;7;5;5;4;4;4;4;3	16;16;16;16;16;15;15;11;10;7;7;7;5;5;4;4;4;4;3	Cytoplasmic dynein 1 intermediate chain 2	DYNC1I2	>sp|Q13409-3|DC1I2_HUMAN Isoform 2C of Cytoplasmic dynein 1 intermediate chain 2 OS=Homo sapiens GN=DYNC1I2;>tr|B7ZA04|B7ZA04_HUMAN Cytoplasmic dynein 1 intermediate chain 2 OS=Homo sapiens GN=DYNC1I2 PE=2 SV=1;>sp|Q13409-2|DC1I2_HUMAN Isoform 2B of Cytopl	19	16	16	16	15	13	14	15	15	15	15	13	14	15	15	15	15	13	14	15	15	15	33.2	33.2	33.2	68.426	612	612;630;632;638;638;611;637;305;251;185;187;214;173;184;110;137;139;151;121	5.14			15	122	4					7	11	6	4
B7ZAB3;G3V150;O94766;E9PNA1	B7ZAB3;G3V150;O94766;E9PNA1	2;2;2;1	2;2;2;1	2;2;2;1	Galactosylgalactosylxylosylprotein 3-beta-glucuronosyltransferase 3	B3GAT3	>tr|B7ZAB3|B7ZAB3_HUMAN Galactosylgalactosylxylosylprotein 3-beta-glucuronosyltransferase 3 OS=Homo sapiens GN=B3GAT3 PE=2 SV=1;>tr|G3V150|G3V150_HUMAN Beta-1,3-glucuronyltransferase 3 (Glucuronosyltransferase I), isoform CRA_a OS=Homo sapiens GN=B3GAT3 PE	4	2	2	2	2	1	2	2	2	2	2	1	2	2	2	2	2	1	2	2	2	2	18.1	18.1	18.1	34.624	315	315;319;335;223	7							11
B7ZBM4;B7ZBM5;Q96NX8;F8W9Z6;B7ZBM8;B7ZBM7;O14662-6;O14662-2;O14662-4;C9K0W8;O14662-5;O14662;G8JLE0;H3BU86	B7ZBM4;B7ZBM5;Q96NX8;F8W9Z6;B7ZBM8;B7ZBM7;O14662-6;O14662-2;O14662-4;C9K0W8;O14662-5;O14662;G8JLE0;H3BU86	1;1;1;1;1;1;1;1;1;1;1;1;1;1	1;1;1;1;1;1;1;1;1;1;1;1;1;1	1;1;1;1;1;1;1;1;1;1;1;1;1;1	Syntaxin-16	STX16;STX16-NPEPL1	>tr|B7ZBM4|B7ZBM4_HUMAN Syntaxin-16 (Fragment) OS=Homo sapiens GN=STX16 PE=2 SV=1;>tr|B7ZBM5|B7ZBM5_HUMAN Syntaxin-16 (Fragment) OS=Homo sapiens GN=STX16 PE=2 SV=1;>tr|Q96NX8|Q96NX8_HUMAN Syntaxin-16 OS=Homo sapiens GN=STX16 PE=2 SV=1;>tr|F8W9Z6|F8W9Z6_HUM	14	1	1	1	1	1	0	0	1	1	1	1	0	0	1	1	1	1	0	0	1	1	24.8	24.8	24.8	13.382	121	121;122;202;204;219;251;272;304;308;308;321;325;325;382	7							4
Q9NR46;B7ZC38;Q9NR46-2;B7ZC39;F8WFB9;G5E9J1	Q9NR46;B7ZC38;Q9NR46-2;B7ZC39	6;6;6;5;2;1	5;5;5;4;1;1	5;5;5;4;1;1	Endophilin-B2	SH3GLB2	>sp|Q9NR46|SHLB2_HUMAN Endophilin-B2 OS=Homo sapiens GN=SH3GLB2 PE=1 SV=1;>tr|B7ZC38|B7ZC38_HUMAN Endophilin-B2 OS=Homo sapiens GN=SH3GLB2 PE=2 SV=1;>sp|Q9NR46-2|SHLB2_HUMAN Isoform 2 of Endophilin-B2 OS=Homo sapiens GN=SH3GLB2;>tr|B7ZC39|B7ZC39_HUMAN Endo	6	6	5	5	4	4	4	5	5	2	3	3	3	4	4	1	3	3	3	4	4	1	21.3	19.2	19.2	43.973	395	395;400;404;374;127;24	6					2	18	2
B7ZC83;Q9UNH6-2;Q9UNH6;Q9UNH6-3	B7ZC83;Q9UNH6-2;Q9UNH6;Q9UNH6-3	1;1;1;1	1;1;1;1	1;1;1;1	Sorting nexin-7	SNX7	>tr|B7ZC83|B7ZC83_HUMAN Sorting nexin-7 (Fragment) OS=Homo sapiens GN=SNX7 PE=2 SV=1;>sp|Q9UNH6-2|SNX7_HUMAN Isoform 2 of Sorting nexin-7 OS=Homo sapiens GN=SNX7;>sp|Q9UNH6|SNX7_HUMAN Sorting nexin-7 OS=Homo sapiens GN=SNX7 PE=1 SV=1;>sp|Q9UNH6-3|SNX7_HUMA	4	1	1	1	1	1	1	1	1	1	1	1	1	1	1	1	1	1	1	1	1	1	16.7	16.7	16.7	12.698	108	108;336;387;451	5.38					5	3
B7ZKK9;Q16537;J3KQN6	B7ZKK9;Q16537;J3KQN6	5;5;4	4;4;3	3;3;2	Serine/threonine-protein phosphatase 2A 56 kDa regulatory subunit epsilon isoform	PPP2R5E	>tr|B7ZKK9|B7ZKK9_HUMAN PPP2R5E protein OS=Homo sapiens GN=PPP2R5E PE=2 SV=1;>sp|Q16537|2A5E_HUMAN Serine/threonine-protein phosphatase 2A 56 kDa regulatory subunit epsilon isoform OS=Homo sapiens GN=PPP2R5E PE=1 SV=1;>tr|J3KQN6|J3KQN6_HUMAN Serine/threoni	3	5	4	3	5	5	5	5	5	5	4	4	4	4	4	4	3	3	3	3	3	3	15.8	13.2	9.5	54.042	462	462;467;391	5.48					22	20
B7ZKL7;Q86WA8;H3BPF7;H3BQ67;E7EN44	B7ZKL7;Q86WA8;H3BPF7	3;3;2;1;1	3;3;2;1;1	3;3;2;1;1	Lon protease homolog 2, peroxisomal	LONP2	>tr|B7ZKL7|B7ZKL7_HUMAN Lon protease homolog 2, peroxisomal OS=Homo sapiens GN=LONP2 PE=2 SV=1;>sp|Q86WA8|LONP2_HUMAN Lon protease homolog 2, peroxisomal OS=Homo sapiens GN=LONP2 PE=1 SV=1;>tr|H3BPF7|H3BPF7_HUMAN Lon protease homolog 2, peroxisomal (Fragme	5	3	3	3	1	1	1	1	2	2	1	1	1	1	2	2	1	1	1	1	2	2	6.2	6.2	6.2	89.659	808	808;852;236;169;605	11.2			3						1
O95487-2;O95487;B7ZKM8	O95487-2;O95487;B7ZKM8	9;9;9	9;9;9	9;9;9	Protein transport protein Sec24B	SEC24B	>sp|O95487-2|SC24B_HUMAN Isoform 2 of Protein transport protein Sec24B OS=Homo sapiens GN=SEC24B;>sp|O95487|SC24B_HUMAN Protein transport protein Sec24B OS=Homo sapiens GN=SEC24B PE=1 SV=2;>tr|B7ZKM8|B7ZKM8_HUMAN Protein transport protein Sec24B OS=Homo sa	3	9	9	9	7	7	8	7	7	9	7	7	8	7	7	9	7	7	8	7	7	9	11.5	11.5	11.5	133.63	1233	1233;1268;1298	2.45	11	49	7	5			1	4
Q86UV5-2;Q86UV5;B7ZKS7;Q86UV5-5;Q86UV5-3;E9PJH5;Q86UV5-4;Q86UV5-7;E9PJ93;Q86UV5-6	Q86UV5-2;Q86UV5;B7ZKS7;Q86UV5-5;Q86UV5-3	7;7;7;4;4;2;2;2;1;1	7;7;7;4;4;2;2;2;1;1	7;7;7;4;4;2;2;2;1;1	Ubiquitin carboxyl-terminal hydrolase 48	USP48	>sp|Q86UV5-2|UBP48_HUMAN Isoform 2 of Ubiquitin carboxyl-terminal hydrolase 48 OS=Homo sapiens GN=USP48;>sp|Q86UV5|UBP48_HUMAN Ubiquitin carboxyl-terminal hydrolase 48 OS=Homo sapiens GN=USP48 PE=1 SV=1;>tr|B7ZKS7|B7ZKS7_HUMAN USP48 protein OS=Homo sapiens	10	7	7	7	4	6	5	5	6	5	4	6	5	5	6	5	4	6	5	5	6	5	11.9	11.9	11.9	112.96	983	983;1035;1047;521;703;135;392;485;147;154	1.87	5	34
Q9BQS8;B7ZKT7;Q9BQS8-3;Q9BQS8-2	Q9BQS8;B7ZKT7;Q9BQS8-3;Q9BQS8-2	2;2;1;1	2;2;1;1	2;2;1;1	FYVE and coiled-coil domain-containing protein 1	FYCO1	>sp|Q9BQS8|FYCO1_HUMAN FYVE and coiled-coil domain-containing protein 1 OS=Homo sapiens GN=FYCO1 PE=1 SV=3;>tr|B7ZKT7|B7ZKT7_HUMAN FYVE and coiled-coil domain-containing protein 1 OS=Homo sapiens GN=FYCO1 PE=2 SV=1;>sp|Q9BQS8-3|FYCO1_HUMAN Isoform 3 of FYV	4	2	2	2	1	1	1	2	2	2	1	1	1	2	2	2	1	1	1	2	2	2	2.2	2.2	2.2	166.98	1478	1478;1498;379;380	5.6	6	1
E9PMC9;B7ZKT8;Q7Z589;Q17RM7;B7ZKU2;B7ZKU0;Q7Z589-3;Q7Z589-2	E9PMC9;B7ZKT8;Q7Z589;Q17RM7;B7ZKU2;B7ZKU0;Q7Z589-3;Q7Z589-2	2;2;2;2;2;2;1;1	2;2;2;2;2;2;1;1	2;2;2;2;2;2;1;1	Protein EMSY	C11orf30;EMSY	>tr|E9PMC9|E9PMC9_HUMAN Protein EMSY OS=Homo sapiens GN=C11orf30 PE=2 SV=1;>tr|B7ZKT8|B7ZKT8_HUMAN C11orf30 protein OS=Homo sapiens GN=C11orf30 PE=2 SV=1;>sp|Q7Z589|EMSY_HUMAN Protein EMSY OS=Homo sapiens GN=EMSY PE=1 SV=2;>tr|Q17RM7|Q17RM7_HUMAN Chromosom	8	2	2	2	2	2	2	2	2	2	2	2	2	2	2	2	2	2	2	2	2	2	2	2	2	130.69	1224	1224;1231;1322;1323;1323;1337;82;1155	12.6								1	5	3
O94979-6;O94979-3;B7ZL00;O94979-4;O94979-9;O94979-2;O94979;O94979-8;D6REX3;O94979-7;H7BXG7;D6RHZ5;O94979-5;H0YAB3;H0Y8V7;H0Y9K1;H0Y8W8;H0Y9T9;H0YAF5;D6RE64;D6RCQ9;H0Y9V3	O94979-6;O94979-3;B7ZL00;O94979-4;O94979-9;O94979-2;O94979;O94979-8;D6REX3;O94979-7;H7BXG7;D6RHZ5;O94979-5	26;26;26;26;26;26;26;26;26;21;21;20;16;12;9;7;6;5;3;2;2;1	26;26;26;26;26;26;26;26;26;21;21;20;16;12;9;7;6;5;3;2;2;1	26;26;26;26;26;26;26;26;26;21;21;20;16;12;9;7;6;5;3;2;2;1	Protein transport protein Sec31A	SEC31A	>sp|O94979-6|SC31A_HUMAN Isoform 6 of Protein transport protein Sec31A OS=Homo sapiens GN=SEC31A;>sp|O94979-3|SC31A_HUMAN Isoform 3 of Protein transport protein Sec31A OS=Homo sapiens GN=SEC31A;>tr|B7ZL00|B7ZL00_HUMAN Protein transport protein Sec31A OS=Ho	22	26	26	26	26	25	25	26	24	25	26	25	25	26	24	25	26	25	25	26	24	25	28.3	28.3	28.3	117.67	1067	1067;1106;1166;1181;1200;1205;1220;1233;1251;969;969;877;509;443;286;237;383;235;181;165;166;219	3.22	10	191	81	11
F5H2Q7;Q9C0E8-3;Q9C0E8-2;Q9C0E8;B7ZLA8	F5H2Q7;Q9C0E8-3;Q9C0E8-2;Q9C0E8;B7ZLA8	4;4;4;4;4	4;4;4;4;4	4;4;4;4;4	Protein lunapark	KIAA1715;LNP	>tr|F5H2Q7|F5H2Q7_HUMAN Protein lunapark OS=Homo sapiens GN=KIAA1715 PE=2 SV=1;>sp|Q9C0E8-3|LNP_HUMAN Isoform 3 of Protein lunapark OS=Homo sapiens GN=LNP;>sp|Q9C0E8-2|LNP_HUMAN Isoform 2 of Protein lunapark OS=Homo sapiens GN=LNP;>sp|Q9C0E8|LNP_HUMAN Prot	5	4	4	4	3	4	4	4	3	4	3	4	4	4	3	4	3	4	4	4	3	4	22.2	22.2	22.2	30.807	279	279;305;423;428;459	5					25
H0YNX7;B7ZLM8;P30047	H0YNX7;B7ZLM8;P30047	1;1;1	1;1;1	1;1;1	GTP cyclohydrolase 1 feedback regulatory protein	GCHFR	>tr|H0YNX7|H0YNX7_HUMAN GTP cyclohydrolase 1 feedback regulatory protein OS=Homo sapiens GN=GCHFR PE=2 SV=1;>tr|B7ZLM8|B7ZLM8_HUMAN GCHFR protein OS=Homo sapiens GN=GCHFR PE=2 SV=1;>sp|P30047|GFRP_HUMAN GTP cyclohydrolase 1 feedback regulatory protein OS=H	3	1	1	1	1	1	1	1	1	1	1	1	1	1	1	1	1	1	1	1	1	1	23.9	23.9	23.9	7.7668	67	67;73;84	15.7
Q7Z460-2;B7ZLX3;F5GWS0;Q7Z460-3;F8WA11;Q7Z460;F5H2E2;F5GWM7;H0Y5T1;C9J151;C9JP76;H7C5M8	Q7Z460-2;B7ZLX3;F5GWS0;Q7Z460-3;F8WA11;Q7Z460;F5H2E2;F5GWM7	14;14;14;14;14;14;13;13;3;2;1;1	14;14;14;14;14;14;13;13;3;2;1;1	11;11;11;11;11;11;10;10;2;2;1;0	CLIP-associating protein 1	CLASP1	>sp|Q7Z460-2|CLAP1_HUMAN Isoform 2 of CLIP-associating protein 1 OS=Homo sapiens GN=CLASP1;>tr|B7ZLX3|B7ZLX3_HUMAN CLASP1 protein OS=Homo sapiens GN=CLASP1 PE=2 SV=1;>tr|F5GWS0|F5GWS0_HUMAN CLIP-associating protein 1 OS=Homo sapiens GN=CLASP1 PE=2 SV=1;>sp	12	14	14	11	10	10	10	12	10	12	10	10	10	12	10	12	7	7	7	9	7	9	13.9	13.9	11	162.11	1471	1471;1477;1478;1494;1494;1538;1245;1255;704;150;110;220	2.58	34	51	24	6				6	5
E7ERB7;B7ZLZ0;Q9P107;K7EJC2	E7ERB7;B7ZLZ0;Q9P107;K7EJC2	2;2;2;1	2;2;2;1	2;2;2;1	GEM-interacting protein	GMIP	>tr|E7ERB7|E7ERB7_HUMAN GEM-interacting protein OS=Homo sapiens GN=GMIP PE=2 SV=1;>tr|B7ZLZ0|B7ZLZ0_HUMAN GEM-interacting protein OS=Homo sapiens GN=GMIP PE=2 SV=1;>sp|Q9P107|GMIP_HUMAN GEM-interacting protein OS=Homo sapiens GN=GMIP PE=1 SV=2;>tr|K7EJC2|K	4	2	2	2	0	2	1	1	1	1	0	2	1	1	1	1	0	2	1	1	1	1	5.2	5.2	5.2	103.7	941	941;944;970;303	2		6
Q6NZ67;B8ZZ87;H7BZ50;H7C173	Q6NZ67;B8ZZ87;H7BZ50;H7C173	4;4;3;3	4;4;3;3	1;1;1;1	Mitotic-spindle organizing protein 2B	MZT2B	>sp|Q6NZ67|MZT2B_HUMAN Mitotic-spindle organizing protein 2B OS=Homo sapiens GN=MZT2B PE=1 SV=1;>tr|B8ZZ87|B8ZZ87_HUMAN Mitotic-spindle organizing protein 2B OS=Homo sapiens GN=MZT2B PE=2 SV=1;>tr|H7BZ50|H7BZ50_HUMAN Mitotic-spindle organizing protein 2B (	4	4	4	1	3	4	3	4	3	3	3	4	3	4	3	3	1	1	1	1	1	1	44.3	44.3	8.9	16.225	158	158;218;121;122	12.5										1	1	31	20
B8ZZ99;Q96NT0;B4DJ47;F8WCZ3	B8ZZ99;Q96NT0;B4DJ47;F8WCZ3	2;2;1;1	2;2;1;1	2;2;1;1	Coiled-coil domain-containing protein 115	CCDC115	>tr|B8ZZ99|B8ZZ99_HUMAN Coiled-coil domain-containing protein 115 OS=Homo sapiens GN=CCDC115 PE=2 SV=1;>sp|Q96NT0|CC115_HUMAN Coiled-coil domain-containing protein 115 OS=Homo sapiens GN=CCDC115 PE=1 SV=1;>tr|B4DJ47|B4DJ47_HUMAN Coiled-coil domain-containi	4	2	2	2	2	2	2	2	2	2	2	2	2	2	2	2	2	2	2	2	2	2	15.4	15.4	15.4	19.056	175	175;180;188;193	10.8										4	18
Q96F85-2;B8ZZB8;Q96F85	Q96F85-2;B8ZZB8;Q96F85	1;1;1	1;1;1	1;1;1	CB1 cannabinoid receptor-interacting protein 1	CNRIP1	>sp|Q96F85-2|CNRP1_HUMAN Isoform 2 of CB1 cannabinoid receptor-interacting protein 1 OS=Homo sapiens GN=CNRIP1;>tr|B8ZZB8|B8ZZB8_HUMAN CB1 cannabinoid receptor-interacting protein 1 OS=Homo sapiens GN=CNRIP1 PE=2 SV=1;>sp|Q96F85|CNRP1_HUMAN CB1 cannabinoid	3	1	1	1	1	1	1	0	1	1	1	1	1	0	1	1	1	1	1	0	1	1	12.5	12.5	12.5	14.224	128	128;137;164	12												5
C9J128;C9J2Z6;C9J173;B8ZZF6;E7ET59;E7EUX4;E7ENF2;P49441	C9J128;C9J2Z6;C9J173;B8ZZF6;E7ET59;E7EUX4;E7ENF2;P49441	1;1;1;1;1;1;1;1	1;1;1;1;1;1;1;1	1;1;1;1;1;1;1;1	Inositol polyphosphate 1-phosphatase	INPP1	>tr|C9J128|C9J128_HUMAN Inositol polyphosphate 1-phosphatase (Fragment) OS=Homo sapiens GN=INPP1 PE=2 SV=1;>tr|C9J2Z6|C9J2Z6_HUMAN Inositol polyphosphate 1-phosphatase (Fragment) OS=Homo sapiens GN=INPP1 PE=2 SV=1;>tr|C9J173|C9J173_HUMAN Inositol polyphosp	8	1	1	1	1	1	1	1	1	1	1	1	1	1	1	1	1	1	1	1	1	1	17.6	17.6	17.6	7.8381	68	68;88;143;155;190;212;213;399	6.78						2	7
B8ZZF8;Q9Y4Y9	B8ZZF8;Q9Y4Y9	1;1	1;1	1;1	U6 snRNA-associated Sm-like protein LSm5	LSM5	>tr|B8ZZF8|B8ZZF8_HUMAN U6 snRNA-associated Sm-like protein LSm5 OS=Homo sapiens GN=LSM5 PE=2 SV=1;>sp|Q9Y4Y9|LSM5_HUMAN U6 snRNA-associated Sm-like protein LSm5 OS=Homo sapiens GN=LSM5 PE=1 SV=3	2	1	1	1	1	1	1	1	1	1	1	1	1	1	1	1	1	1	1	1	1	1	29.7	29.7	29.7	7.0202	64	64;91	15.6
B8ZZJ9;B9A044;B8ZZ50;O60573;C9JEL3;B9A023;B4E1E4;B8ZZL3	B8ZZJ9;B9A044;B8ZZ50;O60573;C9JEL3	7;6;6;6;4;3;2;2	7;6;6;6;4;3;2;2	7;6;6;6;4;3;2;2	Eukaryotic translation initiation factor 4E type 2	EIF4E2	>tr|B8ZZJ9|B8ZZJ9_HUMAN Eukaryotic translation initiation factor 4E member 2, isoform CRA_b OS=Homo sapiens GN=EIF4E2 PE=2 SV=1;>tr|B9A044|B9A044_HUMAN Eukaryotic translation initiation factor 4E type 2 OS=Homo sapiens GN=EIF4E2 PE=2 SV=1;>tr|B8ZZ50|B8ZZ50	8	7	7	7	6	5	6	7	7	7	6	5	6	7	7	7	6	5	6	7	7	7	38.5	38.5	38.5	27.026	234	234;233;236;245;213;189;188;200	8.86							6	9	48	11
P63165;B8ZZN6;B8ZZJ0;B9A032;B8ZZ67;P63165-2	P63165;B8ZZN6;B8ZZJ0;B9A032	5;5;4;4;2;2	5;5;4;4;2;2	5;5;4;4;2;2	Small ubiquitin-related modifier 1	SUMO1	>sp|P63165|SUMO1_HUMAN Small ubiquitin-related modifier 1 OS=Homo sapiens GN=SUMO1 PE=1 SV=1;>tr|B8ZZN6|B8ZZN6_HUMAN Small ubiquitin-related modifier 1 OS=Homo sapiens GN=SUMO1 PE=2 SV=1;>tr|B8ZZJ0|B8ZZJ0_HUMAN Small ubiquitin-related modifier 1 OS=Homo sa	6	5	5	5	5	5	5	5	5	4	5	5	5	5	5	4	5	5	5	5	5	4	42.6	42.6	42.6	11.557	101	101;146;58;77;62;76	10.9			13	6	5	1	1				5	34	34
B8ZZQ6;P06454-2;P06454;B8ZZA1;B8ZZW7;H7C2N1	B8ZZQ6;P06454-2;P06454;B8ZZA1;B8ZZW7;H7C2N1	10;10;10;8;8;8	10;10;10;8;8;8	10;10;10;8;8;8	Prothymosin alpha;Thymosin alpha-1	PTMA	>tr|B8ZZQ6|B8ZZQ6_HUMAN Thymosin alpha-1 OS=Homo sapiens GN=PTMA PE=2 SV=1;>sp|P06454-2|PTMA_HUMAN Isoform 2 of Prothymosin alpha OS=Homo sapiens GN=PTMA;>sp|P06454|PTMA_HUMAN Prothymosin alpha OS=Homo sapiens GN=PTMA PE=1 SV=2;>tr|B8ZZA1|B8ZZA1_HUMAN Thym	6	10	10	10	10	10	10	10	10	10	10	10	10	10	10	10	10	10	10	10	10	10	43.9	43.9	43.9	11.758	107	107;110;111;131;136;148	13.8								2	5	6	20	29	359
H7BXT7;Q9NYM9;B8ZZS0;E9PQJ6;E9PHY4	H7BXT7;Q9NYM9;B8ZZS0;E9PQJ6;E9PHY4	2;2;2;1;1	2;2;2;1;1	2;2;2;1;1	BET1-like protein	BET1L	>tr|H7BXT7|H7BXT7_HUMAN BET1-like protein OS=Homo sapiens GN=BET1L PE=2 SV=1;>sp|Q9NYM9|BET1L_HUMAN BET1-like protein OS=Homo sapiens GN=BET1L PE=1 SV=1;>tr|B8ZZS0|B8ZZS0_HUMAN BET1-like protein OS=Homo sapiens GN=BET1L PE=2 SV=1;>tr|E9PQJ6|E9PQJ6_HUMAN BE	5	2	2	2	2	2	2	2	2	2	2	2	2	2	2	2	2	2	2	2	2	2	48.3	48.3	48.3	6.4651	58	58;111;152;88;92	14.7
B8ZZS4;Q9H8Y5	B8ZZS4;Q9H8Y5	2;2	2;2	2;2	Ankyrin repeat and zinc finger domain-containing protein 1	ANKZF1	>tr|B8ZZS4|B8ZZS4_HUMAN Ankyrin repeat and zinc finger domain-containing protein 1 OS=Homo sapiens GN=ANKZF1 PE=2 SV=1;>sp|Q9H8Y5|ANKZ1_HUMAN Ankyrin repeat and zinc finger domain-containing protein 1 OS=Homo sapiens GN=ANKZF1 PE=1 SV=1	2	2	2	2	1	1	2	1	0	0	1	1	2	1	0	0	1	1	2	1	0	0	5.2	5.2	5.2	57.572	516	516;726	2.88		1	7
F8W8K9;G5E966;Q96PC3-3;B8ZZZ1;Q96PC3-4;Q96PC3;Q96PC3-2	F8W8K9;G5E966;Q96PC3-3;B8ZZZ1;Q96PC3-4;Q96PC3;Q96PC3-2	2;2;2;2;2;2;2	2;2;2;2;2;2;2	2;2;2;2;2;2;2	AP-1 complex subunit sigma-3	AP1S3	>tr|F8W8K9|F8W8K9_HUMAN AP-1 complex subunit sigma-3 OS=Homo sapiens GN=AP1S3 PE=2 SV=1;>tr|G5E966|G5E966_HUMAN AP-1 complex subunit sigma-3 OS=Homo sapiens GN=AP1S3 PE=2 SV=1;>sp|Q96PC3-3|AP1S3_HUMAN Isoform 3 of AP-1 complex subunit sigma-3 OS=Homo sapie	7	2	2	2	2	2	2	2	1	2	2	2	2	2	1	2	2	2	2	2	1	2	27	27	27	7.7583	63	63;81;104;137;154;154;164	13.5													9
B9A018;Q53GS9;Q53GS9-2;Q53GS9-3;F8WC91;C9JIU2;C9J0X5	B9A018;Q53GS9;Q53GS9-2;Q53GS9-3	12;12;9;9;3;2;1	12;12;9;9;3;2;1	12;12;9;9;3;2;1	U4/U6.U5 tri-snRNP-associated protein 2	USP39	>tr|B9A018|B9A018_HUMAN U4/U6.U5 tri-snRNP-associated protein 2 OS=Homo sapiens GN=USP39 PE=2 SV=1;>sp|Q53GS9|SNUT2_HUMAN U4/U6.U5 tri-snRNP-associated protein 2 OS=Homo sapiens GN=USP39 PE=1 SV=2;>sp|Q53GS9-2|SNUT2_HUMAN Isoform 2 of U4/U6.U5 tri-snRNP-as	7	12	12	12	9	10	10	10	11	9	9	10	10	10	11	9	9	10	10	10	11	9	33.8	33.8	33.8	62.043	536	536;565;462;488;154;129;113	4.63			2	35	65	1
B9A047;Q9Y576	B9A047;Q9Y576	2;2	2;2	2;2	Ankyrin repeat and SOCS box protein 1	ASB1	>tr|B9A047|B9A047_HUMAN Ankyrin repeat and SOCS box protein 1 OS=Homo sapiens GN=ASB1 PE=2 SV=1;>sp|Q9Y576|ASB1_HUMAN Ankyrin repeat and SOCS box protein 1 OS=Homo sapiens GN=ASB1 PE=1 SV=1	2	2	2	2	1	2	2	2	2	1	1	2	2	2	2	1	1	2	2	2	2	1	14.1	14.1	14.1	26.173	234	234;335	8								10
F8W1Z6;Q7Z3U7-2;F8VWA6;B9EGP5;Q7Z3U7-4;Q7Z3U7;Q7Z3U7-3;F8VZV6;F8VQS2;F8VZV1	F8W1Z6;Q7Z3U7-2;F8VWA6;B9EGP5;Q7Z3U7-4;Q7Z3U7;Q7Z3U7-3	3;3;3;3;3;3;2;1;1;1	3;3;3;3;3;3;2;1;1;1	3;3;3;3;3;3;2;1;1;1	Protein MON2 homolog	MON2	>tr|F8W1Z6|F8W1Z6_HUMAN Protein MON2 homolog OS=Homo sapiens GN=MON2 PE=2 SV=1;>sp|Q7Z3U7-2|MON2_HUMAN Isoform 2 of Protein MON2 homolog OS=Homo sapiens GN=MON2;>tr|F8VWA6|F8VWA6_HUMAN Protein MON2 homolog OS=Homo sapiens GN=MON2 PE=2 SV=1;>tr|B9EGP5|B9EGP	10	3	3	3	2	1	2	1	2	3	2	1	2	1	2	3	2	1	2	1	2	3	3.1	3.1	3.1	185.85	1675	1675;1676;1688;1711;1717;1718;586;43;59;1072	1.33	10	5
B9ZVN9;O95602	B9ZVN9;O95602	2;2	2;2	2;2	DNA-directed RNA polymerase;DNA-directed RNA polymerase I subunit RPA1	POLR1A	>tr|B9ZVN9|B9ZVN9_HUMAN DNA-directed RNA polymerase OS=Homo sapiens GN=POLR1A PE=2 SV=1;>sp|O95602|RPA1_HUMAN DNA-directed RNA polymerase I subunit RPA1 OS=Homo sapiens GN=POLR1A PE=1 SV=2	2	2	2	2	1	1	1	1	1	0	1	1	1	1	1	0	1	1	1	1	1	0	2.1	2.1	2.1	187.81	1659	1659;1720	2.17	5							1
O60610-2;B9ZVX0;E9PHQ0;O60610-3;E7ET75;E9PEZ3;O60610;H9KV28;E7ERW8;E7EMV0;B4E2I7	O60610-2;B9ZVX0;E9PHQ0;O60610-3;E7ET75;E9PEZ3;O60610;H9KV28;E7ERW8;E7EMV0	34;34;34;34;34;34;34;34;32;20;2	34;34;34;34;34;34;34;34;32;20;2	34;34;34;34;34;34;34;34;32;20;2	Protein diaphanous homolog 1	DIAPH1	>sp|O60610-2|DIAP1_HUMAN Isoform 2 of Protein diaphanous homolog 1 OS=Homo sapiens GN=DIAPH1;>tr|B9ZVX0|B9ZVX0_HUMAN Diaphanous homolog 1 (Drosophila), isoform CRA_a OS=Homo sapiens GN=DIAPH1 PE=2 SV=1;>tr|E9PHQ0|E9PHQ0_HUMAN Protein diaphanous homolog 1 O	11	34	34	34	29	30	30	31	30	33	29	30	30	31	30	33	29	30	30	31	30	33	29.5	29.5	29.5	138.91	1248	1248;1248;1260;1263;1264;1269;1272;1273;1215;863;201	1.53	163	168	6
C0H5Y7;Q16611	C0H5Y7;Q16611	3;3	3;3	3;3	Bcl-2 homologous antagonist/killer	BAK1	>tr|C0H5Y7|C0H5Y7_HUMAN BAK1 protein OS=Homo sapiens GN=BAK1 PE=2 SV=1;>sp|Q16611|BAK_HUMAN Bcl-2 homologous antagonist/killer OS=Homo sapiens GN=BAK1 PE=1 SV=1	2	3	3	3	0	1	3	2	2	3	0	1	3	2	2	3	0	1	3	2	2	3	30.1	30.1	30.1	16.872	153	153;211	10										11
C4AMC7;Q6VEQ5;A8K0Z3;A8MWX3	C4AMC7;Q6VEQ5;A8K0Z3;A8MWX3	4;4;3;2	4;4;3;2	2;2;1;1	Putative WAS protein family homolog 3;WAS protein family homolog 2;WAS protein family homolog 1;Putative WAS protein family homolog 4	WASH3P;WASH2P;WASH1;WASH4P	>sp|C4AMC7|WASH3_HUMAN Putative WAS protein family homolog 3 OS=Homo sapiens GN=WASH3P PE=2 SV=2;>sp|Q6VEQ5|WASH2_HUMAN WAS protein family homolog 2 OS=Homo sapiens GN=WASH2P PE=2 SV=2;>sp|A8K0Z3|WASH1_HUMAN WAS protein family homolog 1 OS=Homo sapiens GN=	4	4	4	2	2	1	3	1	3	2	2	1	3	1	3	2	1	1	1	0	2	1	12.3	12.3	5.6	49.994	463	463;465;465;477	4			1	12	1
C6GKU9;Q96HR3	C6GKU9;Q96HR3	2;2	2;2	2;2	Mediator of RNA polymerase II transcription subunit 30	MED30S;MED30	>tr|C6GKU9|C6GKU9_HUMAN Mediator of RNA polymerase II transcription subunit 30 OS=Homo sapiens GN=MED30S PE=2 SV=1;>sp|Q96HR3|MED30_HUMAN Mediator of RNA polymerase II transcription subunit 30 OS=Homo sapiens GN=MED30 PE=1 SV=1	2	2	2	2	2	1	1	2	2	2	2	1	1	2	2	2	2	1	1	2	2	2	14.7	14.7	14.7	16.279	143	143;178	10.4									1	7	8
C9IYN7;Q0PNE2;C9JLH5;C9JA82;C9J2D6;C9J9N8;C9JEX8;Q0PNE2-2	C9IYN7;Q0PNE2;C9JLH5;C9JA82;C9J2D6;C9J9N8;C9JEX8;Q0PNE2-2	2;2;1;1;1;1;1;1	2;2;1;1;1;1;1;1	2;2;1;1;1;1;1;1	Elongator complex protein 6	ELP6;C3orf75	>tr|C9IYN7|C9IYN7_HUMAN Elongator complex protein 6 OS=Homo sapiens GN=ELP6 PE=2 SV=1;>sp|Q0PNE2|ELP6_HUMAN Elongator complex protein 6 OS=Homo sapiens GN=ELP6 PE=1 SV=1;>tr|C9JLH5|C9JLH5_HUMAN Elongator complex protein 6 (Fragment) OS=Homo sapiens GN=ELP6	8	2	2	2	2	2	2	2	2	2	2	2	2	2	2	2	2	2	2	2	2	2	12.4	12.4	12.4	21.674	193	193;266;80;99;113;151;158;250	9									17
C9IYZ1;Q9NWL6	C9IYZ1;Q9NWL6	1;1	1;1	1;1	Asparagine synthetase domain-containing protein 1	ASNSD1	>tr|C9IYZ1|C9IYZ1_HUMAN Asparagine synthetase domain-containing protein 1 (Fragment) OS=Homo sapiens GN=ASNSD1 PE=2 SV=1;>sp|Q9NWL6|ASND1_HUMAN Asparagine synthetase domain-containing protein 1 OS=Homo sapiens GN=ASNSD1 PE=2 SV=2	2	1	1	1	1	0	0	0	0	1	1	0	0	0	0	1	1	0	0	0	0	1	4.9	4.9	4.9	69.262	618	618;643	4				2
C9JF62;Q969M7-3;C9JSK8;H9KVB9;C9IZ93;C9J212;C9J9P8;Q969M7;Q969M7-2	C9JF62;Q969M7-3;C9JSK8;H9KVB9;C9IZ93;C9J212;C9J9P8;Q969M7;Q969M7-2	1;1;1;1;1;1;1;1;1	1;1;1;1;1;1;1;1;1	1;1;1;1;1;1;1;1;1	NEDD8-conjugating enzyme UBE2F	UBE2F	>tr|C9JF62|C9JF62_HUMAN NEDD8-conjugating enzyme UBE2F (Fragment) OS=Homo sapiens GN=UBE2F PE=2 SV=1;>sp|Q969M7-3|UBE2F_HUMAN Isoform 3 of NEDD8-conjugating enzyme UBE2F OS=Homo sapiens GN=UBE2F;>tr|C9JSK8|C9JSK8_HUMAN NEDD8-conjugating enzyme UBE2F (Fragm	9	1	1	1	1	0	1	1	1	1	1	0	1	1	1	1	1	0	1	1	1	1	9.4	9.4	9.4	15.674	139	139;153;153;161;163;164;171;185;211	11											5
Q15008;C9IZE4;E9PHI9;Q6UV22;C9J7B7;C9J0E9;H7C531	Q15008;C9IZE4;E9PHI9;Q6UV22	20;20;17;17;8;7;3	20;20;17;17;8;7;3	20;20;17;17;8;7;3	26S proteasome non-ATPase regulatory subunit 6	PSMD6	>sp|Q15008|PSMD6_HUMAN 26S proteasome non-ATPase regulatory subunit 6 OS=Homo sapiens GN=PSMD6 PE=1 SV=1;>tr|C9IZE4|C9IZE4_HUMAN 26S proteasome non-ATPase regulatory subunit 6 OS=Homo sapiens GN=PSMD6 PE=2 SV=1;>tr|E9PHI9|E9PHI9_HUMAN 26S proteasome non-AT	7	20	20	20	19	19	18	17	18	18	19	19	18	17	18	18	19	19	18	17	18	18	43.4	43.4	43.4	45.531	389	389;442;350;351;144;226;138	6.54				1	3	115	150
C9J3L8;C9J5W0;P43307;E9PAL7;C9IZQ1;P43307-2;F5H5Y2	C9J3L8;C9J5W0;P43307;E9PAL7;C9IZQ1;P43307-2;F5H5Y2	3;3;3;3;3;2;2	3;3;3;3;3;2;2	3;3;3;3;3;2;2	Translocon-associated protein subunit alpha	SSR1	>tr|C9J3L8|C9J3L8_HUMAN Translocon-associated protein subunit alpha OS=Homo sapiens GN=SSR1 PE=2 SV=1;>tr|C9J5W0|C9J5W0_HUMAN Translocon-associated protein subunit alpha OS=Homo sapiens GN=SSR1 PE=2 SV=1;>sp|P43307|SSRA_HUMAN Translocon-associated protein	7	3	3	3	3	3	3	3	2	3	3	3	3	3	2	3	3	3	3	3	2	3	12.8	12.8	12.8	29.573	265	265;266;286;291;298;259;259	8.21						1	10	28	14	5
C9IZQ6;O60229-2;H7BXZ5;O60229;J3QSW6;O60229-3;H7C1X7;H7C0I9	C9IZQ6;O60229-2;H7BXZ5;O60229;J3QSW6;O60229-3	8;8;8;8;8;5;1;1	5;5;5;5;5;3;1;1	5;5;5;5;5;3;1;1	Kalirin	KALRN	>tr|C9IZQ6|C9IZQ6_HUMAN HCG2022551, isoform CRA_j OS=Homo sapiens GN=KALRN PE=2 SV=1;>sp|O60229-2|KALRN_HUMAN Isoform 2 of Kalirin OS=Homo sapiens GN=KALRN;>tr|H7BXZ5|H7BXZ5_HUMAN Kalirin (Fragment) OS=Homo sapiens GN=KALRN PE=4 SV=1;>sp|O60229|KALRN_HUMAN	8	8	5	5	5	4	3	5	5	7	3	3	2	2	2	4	3	3	2	2	2	4	5.4	3.6	3.6	191.24	1654	1654;1663;2955;2985;2986;851;215;268	4.06	1	1	6	19			3	1
C9J016;Q9H977	C9J016;Q9H977	1;1	1;1	1;1	WD repeat-containing protein 54	WDR54	>tr|C9J016|C9J016_HUMAN WD repeat-containing protein 54 (Fragment) OS=Homo sapiens GN=WDR54 PE=2 SV=1;>sp|Q9H977|WDR54_HUMAN WD repeat-containing protein 54 OS=Homo sapiens GN=WDR54 PE=1 SV=1	2	1	1	1	1	1	1	1	1	1	1	1	1	1	1	1	1	1	1	1	1	1	17.2	17.2	17.2	17.577	163	163;334	8								6
C9J050;P49585;C9JEJ2;H7C1T3;H7BZN1;C9J2E1;Q9Y5K3-2;Q9Y5K3-4;Q9Y5K3-3;Q9Y5K3;C9JVS0;C9JPY0;F8WAZ5;F8WBU2;F2Z2B1	C9J050;P49585;C9JEJ2;H7C1T3;H7BZN1;C9J2E1;Q9Y5K3-2;Q9Y5K3-4;Q9Y5K3-3;Q9Y5K3	8;8;8;6;5;5;4;4;4;4;2;2;2;1;1	8;8;8;6;5;5;4;4;4;4;2;2;2;1;1	8;8;8;6;5;5;4;4;4;4;2;2;2;1;1	Choline-phosphate cytidylyltransferase A;Choline-phosphate cytidylyltransferase B	PCYT1A;PCYT1B	>tr|C9J050|C9J050_HUMAN Choline-phosphate cytidylyltransferase A (Fragment) OS=Homo sapiens GN=PCYT1A PE=2 SV=1;>sp|P49585|PCY1A_HUMAN Choline-phosphate cytidylyltransferase A OS=Homo sapiens GN=PCYT1A PE=1 SV=2;>tr|C9JEJ2|C9JEJ2_HUMAN Choline-phosphate cy	15	8	8	8	7	6	6	5	6	8	7	6	6	5	6	8	7	6	6	5	6	8	36.2	36.2	36.2	33.711	293	293;367;380;201;137;213;330;351;351;369;115;133;134;90;177	6.97						2	58
C9J0A7;Q9UQN3;Q9UQN3-2	C9J0A7;Q9UQN3	3;3;1	3;3;1	3;3;1	Charged multivesicular body protein 2b	CHMP2B	>tr|C9J0A7|C9J0A7_HUMAN Charged multivesicular body protein 2b OS=Homo sapiens GN=CHMP2B PE=2 SV=1;>sp|Q9UQN3|CHM2B_HUMAN Charged multivesicular body protein 2b OS=Homo sapiens GN=CHMP2B PE=1 SV=1	3	3	3	3	3	3	3	3	3	3	3	3	3	3	3	3	3	3	3	3	3	3	15.8	15.8	15.8	20.772	183	183;213;172	11.5								4	11
F8WAU5;C9J672;Q86WB0-3;C9J0I9;Q86WB0	F8WAU5;C9J672;Q86WB0-3;C9J0I9;Q86WB0	1;1;1;1;1	1;1;1;1;1	1;1;1;1;1	Nuclear-interacting partner of ALK	ZC3HC1	>tr|F8WAU5|F8WAU5_HUMAN Nuclear-interacting partner of ALK OS=Homo sapiens GN=ZC3HC1 PE=2 SV=1;>tr|C9J672|C9J672_HUMAN Nuclear-interacting partner of ALK (Fragment) OS=Homo sapiens GN=ZC3HC1 PE=2 SV=1;>sp|Q86WB0-3|NIPA_HUMAN Isoform 3 of Nuclear-interactin	5	1	1	1	1	0	1	1	1	1	1	0	1	1	1	1	1	0	1	1	1	1	17.9	17.9	17.9	10.053	95	95;187;431;459;502	4.8				1	4
C9J0J7;P35080-2;G5E9Q6;C9JQ45	C9J0J7;P35080-2;G5E9Q6	9;9;9;4	9;9;9;4	5;5;5;0	Profilin	PFN2	>tr|C9J0J7|C9J0J7_HUMAN Profilin-2 OS=Homo sapiens GN=PFN2 PE=2 SV=1;>sp|P35080-2|PROF2_HUMAN Isoform IIb of Profilin-2 OS=Homo sapiens GN=PFN2;>tr|G5E9Q6|G5E9Q6_HUMAN Profilin OS=Homo sapiens GN=PFN2 PE=2 SV=1	4	9	9	5	7	9	6	7	8	9	7	9	6	7	8	9	3	5	2	3	4	5	78	78	30.8	9.8402	91	91;140;188;110	15													4
C9J0K6;P30626-2;P30626;B4DKK2;B4DHQ6	C9J0K6;P30626-2;P30626;B4DKK2	9;9;9;8;4	9;9;9;8;4	9;9;9;8;4	Sorcin	SRI	>tr|C9J0K6|C9J0K6_HUMAN Sorcin OS=Homo sapiens GN=SRI PE=2 SV=1;>sp|P30626-2|SORCN_HUMAN Isoform 2 of Sorcin OS=Homo sapiens GN=SRI;>sp|P30626|SORCN_HUMAN Sorcin OS=Homo sapiens GN=SRI PE=1 SV=1;>tr|B4DKK2|B4DKK2_HUMAN Sorcin OS=Homo sapiens GN=SRI PE=2 SV	5	9	9	9	8	9	7	9	7	6	8	9	7	9	7	6	8	9	7	9	7	6	65.2	65.2	65.2	17.605	155	155;183;198;180;158	12.2										3	18	66	40
C9J0T6;H7C1P7;Q9H0T7	C9J0T6;H7C1P7;Q9H0T7	1;1;1	1;1;1	1;1;1	Ras-related protein Rab-17	RAB17	>tr|C9J0T6|C9J0T6_HUMAN Ras-related protein Rab-17 (Fragment) OS=Homo sapiens GN=RAB17 PE=2 SV=1;>tr|H7C1P7|H7C1P7_HUMAN Ras-related protein Rab-17 (Fragment) OS=Homo sapiens GN=RAB17 PE=4 SV=1;>sp|Q9H0T7|RAB17_HUMAN Ras-related protein Rab-17 OS=Homo sapi	3	1	1	1	1	1	1	1	1	1	1	1	1	1	1	1	1	1	1	1	1	1	10	10	10	14.547	130	130;141;212	11.4											7	5
C9J1C6;Q9P0P0;F8WBU5;C9J391;H7C426	C9J1C6;Q9P0P0;F8WBU5;C9J391	5;5;3;3;2	5;5;3;3;2	5;5;3;3;2	E3 ubiquitin-protein ligase RNF181	RNF181	>tr|C9J1C6|C9J1C6_HUMAN E3 ubiquitin-protein ligase RNF181 OS=Homo sapiens GN=RNF181 PE=2 SV=1;>sp|Q9P0P0|RN181_HUMAN E3 ubiquitin-protein ligase RNF181 OS=Homo sapiens GN=RNF181 PE=1 SV=1;>tr|F8WBU5|F8WBU5_HUMAN E3 ubiquitin-protein ligase RNF181 OS=Homo	5	5	5	5	4	5	5	4	5	4	4	5	5	4	5	4	4	5	5	4	5	4	42.4	42.4	42.4	16.031	139	139;153;78;103;170	12.5												43	37
C9J2P0;P51965;H7C061;P51965-2;P51965-3	C9J2P0;P51965;H7C061;P51965-2;P51965-3	4;4;3;3;3	2;2;1;1;1	2;2;1;1;1	Ubiquitin-conjugating enzyme E2 E1	UBE2E1	>tr|C9J2P0|C9J2P0_HUMAN Ubiquitin-conjugating enzyme E2 E1 (Fragment) OS=Homo sapiens GN=UBE2E1 PE=2 SV=1;>sp|P51965|UB2E1_HUMAN Ubiquitin-conjugating enzyme E2 E1 OS=Homo sapiens GN=UBE2E1 PE=1 SV=1;>tr|H7C061|H7C061_HUMAN Ubiquitin-conjugating enzyme E2	5	4	2	2	4	4	4	4	4	4	2	2	2	2	2	2	2	2	2	2	2	2	40.8	27.9	27.9	16.21	147	147;193;151;160;176	11.3											17	8
C9J2Y9;P30876;C9J4M6	C9J2Y9;P30876;C9J4M6	23;23;22	23;23;22	23;23;22	DNA-directed RNA polymerase;DNA-directed RNA polymerase II subunit RPB2	POLR2B	>tr|C9J2Y9|C9J2Y9_HUMAN DNA-directed RNA polymerase OS=Homo sapiens GN=POLR2B PE=2 SV=2;>sp|P30876|RPB2_HUMAN DNA-directed RNA polymerase II subunit RPB2 OS=Homo sapiens GN=POLR2B PE=1 SV=1;>tr|C9J4M6|C9J4M6_HUMAN DNA-directed RNA polymerase OS=Homo sapien	3	23	23	23	23	23	21	22	21	22	23	23	21	22	21	22	23	23	21	22	21	22	22.5	22.5	22.5	133.06	1167	1167;1174;1099	2.03	3	168	8
E7EVL6;C9JZE3;C9JYJ8;Q9BWE0;C9J3L7	E7EVL6;C9JZE3;C9JYJ8;Q9BWE0;C9J3L7	2;2;2;2;2	2;2;2;2;2	2;2;2;2;2	Replication initiator 1	REPIN1	>tr|E7EVL6|E7EVL6_HUMAN Replication initiator 1 (Fragment) OS=Homo sapiens GN=REPIN1 PE=2 SV=1;>tr|C9JZE3|C9JZE3_HUMAN Replication initiator 1 (Fragment) OS=Homo sapiens GN=REPIN1 PE=2 SV=1;>tr|C9JYJ8|C9JYJ8_HUMAN Replication initiator 1 (Fragment) OS=Homo	5	2	2	2	2	2	2	2	2	2	2	2	2	2	2	2	2	2	2	2	2	2	21.2	21.2	21.2	16.14	146	146;366;394;567;624	4.5				9	9
C9J4T6;P10145;P10145-2	C9J4T6;P10145;P10145-2	1;1;1	1;1;1	1;1;1	Interleukin-8;MDNCF-a;Interleukin-8;IL-8(5-77);IL-8(6-77);IL-8(7-77);IL-8(8-77);IL-8(9-77)	IL8	>tr|C9J4T6|C9J4T6_HUMAN IL-8(9-77) OS=Homo sapiens GN=IL8 PE=2 SV=1;>sp|P10145|IL8_HUMAN Interleukin-8 OS=Homo sapiens GN=IL8 PE=1 SV=1;>sp|P10145-2|IL8_HUMAN Isoform 2 of Interleukin-8 OS=Homo sapiens GN=IL8	3	1	1	1	1	1	1	1	1	0	1	1	1	1	1	0	1	1	1	1	1	0	16.8	16.8	16.8	10.697	95	95;99;102	16
P55327-2;P55327-4;P55327;D0UFD3;C9J502;D0UFD1;P55327-3;E5RFR7;H0YC44;D0UFD5;E5RK35	P55327-2;P55327-4;P55327;D0UFD3;C9J502;D0UFD1;P55327-3	13;13;13;13;13;13;13;5;5;5;3	13;13;13;13;13;13;13;5;5;5;3	2;2;2;2;2;2;2;0;0;0;2	Tumor protein D52	TPD52;PrLZ	>sp|P55327-2|TPD52_HUMAN Isoform 2 of Tumor protein D52 OS=Homo sapiens GN=TPD52;>sp|P55327-4|TPD52_HUMAN Isoform 4 of Tumor protein D52 OS=Homo sapiens GN=TPD52;>sp|P55327|TPD52_HUMAN Tumor protein D52 OS=Homo sapiens GN=TPD52 PE=1 SV=2;>tr|D0UFD3|D0UFD3_	11	13	13	2	12	12	13	13	13	13	12	12	13	13	13	13	2	2	2	2	2	2	79.3	79.3	20.1	19.863	184	184;207;224;233;238;247;248;111;148;151;60	9.98								3	80	99	39	19	1
C9JJV6;C9JZL8;C9J5M0;C9JC07;Q96S97	C9JJV6;C9JZL8;C9J5M0;C9JC07;Q96S97	2;2;2;2;2	2;2;2;2;2	2;2;2;2;2	Myeloid-associated differentiation marker	MYADM	>tr|C9JJV6|C9JJV6_HUMAN Myeloid-associated differentiation marker (Fragment) OS=Homo sapiens GN=MYADM PE=2 SV=1;>tr|C9JZL8|C9JZL8_HUMAN Myeloid-associated differentiation marker (Fragment) OS=Homo sapiens GN=MYADM PE=2 SV=1;>tr|C9J5M0|C9J5M0_HUMAN Myeloid-	5	2	2	2	1	1	1	2	1	2	1	1	1	2	1	2	1	1	1	2	1	2	22.4	22.4	22.4	15.935	147	147;188;242;259;322	1.38	8	5
Q9BTE6;C9J5N1;Q9BTE6-2;Q9BTE6-3;K7EQ85;L7N2F4	Q9BTE6;C9J5N1;Q9BTE6-2;Q9BTE6-3	8;8;8;8;3;3	8;8;8;8;3;3	8;8;8;8;3;3	Alanyl-tRNA editing protein Aarsd1	AARSD1;PTGES3L-AARSD1	>sp|Q9BTE6|AASD1_HUMAN Alanyl-tRNA editing protein Aarsd1 OS=Homo sapiens GN=AARSD1 PE=1 SV=2;>tr|C9J5N1|C9J5N1_HUMAN Protein PTGES3L-AARSD1 OS=Homo sapiens GN=PTGES3L-AARSD1 PE=2 SV=1;>sp|Q9BTE6-2|AASD1_HUMAN Isoform 2 of Alanyl-tRNA editing protein Aarsd	6	8	8	8	6	7	8	7	6	6	6	7	8	7	6	6	6	7	8	7	6	6	26.5	26.5	26.5	45.479	412	412;495;525;586;94;140	5.98					1	41
C9J6J1;C9JA07;Q9GZY4	C9J6J1;C9JA07;Q9GZY4	1;1;1	1;1;1	1;1;1	Cytochrome c oxidase assembly protein 1 homolog	COA1	>tr|C9J6J1|C9J6J1_HUMAN Cytochrome c oxidase assembly protein 1 homolog (Fragment) OS=Homo sapiens GN=COA1 PE=2 SV=1;>tr|C9JA07|C9JA07_HUMAN Cytochrome c oxidase assembly protein 1 homolog (Fragment) OS=Homo sapiens GN=COA1 PE=2 SV=1;>sp|Q9GZY4|COA1_HUMAN	3	1	1	1	1	1	1	1	1	1	1	1	1	1	1	1	1	1	1	1	1	1	29.5	29.5	29.5	10.202	88	88;113;146	14
C9J6Q4;Q96CE8	C9J6Q4;Q96CE8	1;1	1;1	1;1	Transmembrane 4 L6 family member 18	TM4SF18	>tr|C9J6Q4|C9J6Q4_HUMAN Transmembrane 4 L6 family member 18 (Fragment) OS=Homo sapiens GN=TM4SF18 PE=2 SV=1;>sp|Q96CE8|T4S18_HUMAN Transmembrane 4 L6 family member 18 OS=Homo sapiens GN=TM4SF18 PE=2 SV=1	2	1	1	1	1	0	1	1	1	1	1	0	1	1	1	1	1	0	1	1	1	1	9.4	9.4	9.4	17.689	159	159;201	12											1	4	1
C9J712;P35080;C9J2N0	C9J712;P35080;C9J2N0	6;6;4	2;2;1	2;2;1	Profilin-2;Profilin	PFN2	>tr|C9J712|C9J712_HUMAN Profilin-2 OS=Homo sapiens GN=PFN2 PE=2 SV=1;>sp|P35080|PROF2_HUMAN Profilin-2 OS=Homo sapiens GN=PFN2 PE=1 SV=3;>tr|C9J2N0|C9J2N0_HUMAN Profilin OS=Homo sapiens GN=PFN2 PE=2 SV=1	3	6	2	2	5	5	4	5	5	5	1	1	0	1	1	1	1	1	0	1	1	1	67	19.8	19.8	9.7982	91	91;140;125	15
Q15042;C9J837;C9J1R5	Q15042;C9J837	23;23;1	23;23;1	1;1;1	Rab3 GTPase-activating protein catalytic subunit	RAB3GAP1	>sp|Q15042|RB3GP_HUMAN Rab3 GTPase-activating protein catalytic subunit OS=Homo sapiens GN=RAB3GAP1 PE=1 SV=3;>tr|C9J837|C9J837_HUMAN Rab3 GTPase-activating protein catalytic subunit OS=Homo sapiens GN=RAB3GAP1 PE=2 SV=1	3	23	23	1	19	20	22	21	21	20	19	20	22	21	21	20	1	1	1	1	1	0	29.9	29.9	0.9	110.52	981	981;988;58	1.98	5	178	2
E7EX83;C9J840;H7C0P6;E7ENQ1;O95819-4;G3XAA2;H7C360;O95819-2;O95819;O95819-5;E7EN19;E7ESS2;O95819-3;G5E948;H7C3Z6;Q9UKE5-8;Q9UKE5-5;Q9UKE5-7;Q9UKE5-3;F5H5M9;Q9UKE5-6;Q9UKE5-2;F5H865;Q9UKE5-4;Q9UKE5	E7EX83;C9J840;H7C0P6;E7ENQ1;O95819-4;G3XAA2;H7C360;O95819-2;O95819;O95819-5;E7EN19;E7ESS2;O95819-3;G5E948	5;5;5;5;5;5;5;5;5;5;5;5;5;5;1;1;1;1;1;1;1;1;1;1;1	4;4;4;4;4;4;4;4;4;4;4;4;4;4;1;0;0;0;0;0;0;0;0;0;0	4;4;4;4;4;4;4;4;4;4;4;4;4;4;1;0;0;0;0;0;0;0;0;0;0	Mitogen-activated protein kinase kinase kinase kinase 4	MAP4K4	>tr|E7EX83|E7EX83_HUMAN Mitogen-activated protein kinase kinase kinase kinase 4 OS=Homo sapiens GN=MAP4K4 PE=2 SV=1;>tr|C9J840|C9J840_HUMAN Mitogen-activated protein kinase kinase kinase kinase 4 OS=Homo sapiens GN=MAP4K4 PE=2 SV=2;>tr|H7C0P6|H7C0P6_HUMAN	25	5	4	4	5	5	5	5	5	5	4	4	4	4	4	4	4	4	4	4	4	4	7.5	6.5	6.5	119	1038	1038;1042;1056;1154;1165;1166;1170;1211;1239;1242;1272;1279;1319;1320;258;1268;1276;1297;1305;1312;1323;1331;1338;1352;1360	2.41	22	35	21	21
F5H328;C9J8Q5;P51649;P51649-2	F5H328;C9J8Q5;P51649;P51649-2	1;1;1;1	1;1;1;1	1;1;1;1	Succinate-semialdehyde dehydrogenase, mitochondrial	ALDH5A1	>tr|F5H328|F5H328_HUMAN Succinate-semialdehyde dehydrogenase, mitochondrial OS=Homo sapiens GN=ALDH5A1 PE=2 SV=1;>tr|C9J8Q5|C9J8Q5_HUMAN Succinate-semialdehyde dehydrogenase, mitochondrial OS=Homo sapiens GN=ALDH5A1 PE=2 SV=1;>sp|P51649|SSDH_HUMAN Succinat	4	1	1	1	0	0	0	0	0	1	0	0	0	0	0	1	0	0	0	0	0	1	4	4	4	48.31	447	447;507;535;548	5					1
Q14061;C9J8T6;H7C4E5	Q14061;C9J8T6;H7C4E5	2;2;1	2;2;1	2;2;1	Cytochrome c oxidase copper chaperone	COX17	>sp|Q14061|COX17_HUMAN Cytochrome c oxidase copper chaperone OS=Homo sapiens GN=COX17 PE=1 SV=2;>tr|C9J8T6|C9J8T6_HUMAN Cytochrome c oxidase copper chaperone OS=Homo sapiens GN=COX17 PE=2 SV=1;>tr|H7C4E5|H7C4E5_HUMAN Cytochrome c oxidase copper chaperone (	3	2	2	2	2	2	2	2	2	2	2	2	2	2	2	2	2	2	2	2	2	2	46	46	46	6.9151	63	63;98;58	15.6
C9J8U2;Q6XQN6-3;Q6XQN6;C9JC60;Q6XQN6-2;G5E977	C9J8U2;Q6XQN6-3;Q6XQN6;C9JC60;Q6XQN6-2;G5E977	1;1;1;1;1;1	1;1;1;1;1;1	1;1;1;1;1;1	Nicotinate phosphoribosyltransferase	NAPRT1	>tr|C9J8U2|C9J8U2_HUMAN Nicotinate phosphoribosyltransferase OS=Homo sapiens GN=NAPRT1 PE=2 SV=1;>sp|Q6XQN6-3|PNCB_HUMAN Isoform 3 of Nicotinate phosphoribosyltransferase OS=Homo sapiens GN=NAPRT1;>sp|Q6XQN6|PNCB_HUMAN Nicotinate phosphoribosyltransferase	6	1	1	1	0	1	0	0	0	0	0	1	0	0	0	0	0	1	0	0	0	0	3.9	3.9	3.9	52.161	490	490;525;538;566;567;584	6						1
C9J9K3;P08865;A6NE09;C9JQR9	C9J9K3;P08865;A6NE09	17;17;14;6	17;17;14;6	17;17;14;6	40S ribosomal protein SA	RPSA;RPSAP58	>tr|C9J9K3|C9J9K3_HUMAN 40S ribosomal protein SA (Fragment) OS=Homo sapiens GN=RPSA PE=2 SV=1;>sp|P08865|RSSA_HUMAN 40S ribosomal protein SA OS=Homo sapiens GN=RPSA PE=1 SV=4;>tr|A6NE09|A6NE09_HUMAN 40S ribosomal protein SA OS=Homo sapiens GN=RPSAP58 PE=2	4	17	17	17	17	15	16	17	15	17	17	15	16	17	15	17	17	15	16	17	15	17	71.6	71.6	71.6	29.505	264	264;295;295;73	8.06						4	387	43	77	40	11	5	5
C9JQB1;C9J9V6;O75414;O75414-2	C9JQB1;C9J9V6;O75414;O75414-2	3;3;3;2	3;3;3;2	3;3;3;2	Nucleoside diphosphate kinase;Nucleoside diphosphate kinase 6	NME6	>tr|C9JQB1|C9JQB1_HUMAN Nucleoside diphosphate kinase OS=Homo sapiens GN=NME6 PE=2 SV=1;>tr|C9J9V6|C9J9V6_HUMAN Nucleoside diphosphate kinase (Fragment) OS=Homo sapiens GN=NME6 PE=2 SV=1;>sp|O75414|NDK6_HUMAN Nucleoside diphosphate kinase 6 OS=Homo sapiens	4	3	3	3	3	3	3	3	3	3	3	3	3	3	3	3	3	3	3	3	3	3	26.2	26.2	26.2	16.188	141	141;174;186;119	11.9											7	23	4
C9J9Y9;C9JYK5;F1LLU6;Q99933-4;Q99933-3;Q99933-2;Q99933;J3QTA2	C9J9Y9;C9JYK5;F1LLU6;Q99933-4;Q99933-3;Q99933-2;Q99933;J3QTA2	1;1;1;1;1;1;1;1	1;1;1;1;1;1;1;1	1;1;1;1;1;1;1;1	BAG family molecular chaperone regulator 1	BAG1	>tr|C9J9Y9|C9J9Y9_HUMAN BAG family molecular chaperone regulator 1 (Fragment) OS=Homo sapiens GN=BAG1 PE=2 SV=2;>tr|C9JYK5|C9JYK5_HUMAN BAG family molecular chaperone regulator 1 (Fragment) OS=Homo sapiens GN=BAG1 PE=2 SV=2;>tr|F1LLU6|F1LLU6_HUMAN BAG fami	8	1	1	1	1	1	1	1	0	1	1	1	1	1	0	1	1	1	1	1	0	1	25	25	25	5.6103	48	48;150;160;230;274;311;345;345	8								5
Q96D46;C9JA08;C9J0B9;C9IY70;C9IZW9;C9K0C2	Q96D46;C9JA08;C9J0B9	8;8;5;3;3;3	8;8;5;3;3;3	8;8;5;3;3;3	60S ribosomal export protein NMD3	NMD3	>sp|Q96D46|NMD3_HUMAN 60S ribosomal export protein NMD3 OS=Homo sapiens GN=NMD3 PE=1 SV=1;>tr|C9JA08|C9JA08_HUMAN 60S ribosomal export protein NMD3 OS=Homo sapiens GN=NMD3 PE=2 SV=1;>tr|C9J0B9|C9J0B9_HUMAN 60S ribosomal export protein NMD3 (Fragment) OS=Ho	6	8	8	8	7	6	6	6	7	6	7	6	6	6	7	6	7	6	6	6	7	6	28	28	28	57.603	503	503;529;218;98;156;162	5					40
C9JA97;E9PEE8;P18564	C9JA97;E9PEE8;P18564	1;1;1	1;1;1	1;1;1	Integrin beta;Integrin beta-6	ITGB6	>tr|C9JA97|C9JA97_HUMAN Integrin beta OS=Homo sapiens GN=ITGB6 PE=2 SV=1;>tr|E9PEE8|E9PEE8_HUMAN Integrin beta OS=Homo sapiens GN=ITGB6 PE=2 SV=1;>sp|P18564|ITB6_HUMAN Integrin beta-6 OS=Homo sapiens GN=ITGB6 PE=1 SV=2	3	1	1	1	1	1	1	1	1	1	1	1	1	1	1	1	1	1	1	1	1	1	1.3	1.3	1.3	74.957	681	681;746;788	2.38	1	6	6
Q16629-3;Q16629-2;Q16629-4;C9JAB2;Q16629;F8WEA1	Q16629-3;Q16629-2;Q16629-4;C9JAB2;Q16629	6;6;6;6;6;1	5;5;5;5;5;1	5;5;5;5;5;1	Serine/arginine-rich splicing factor 7	SRSF7	>sp|Q16629-3|SRSF7_HUMAN Isoform 3 of Serine/arginine-rich splicing factor 7 OS=Homo sapiens GN=SRSF7;>sp|Q16629-2|SRSF7_HUMAN Isoform 2 of Serine/arginine-rich splicing factor 7 OS=Homo sapiens GN=SRSF7;>sp|Q16629-4|SRSF7_HUMAN Isoform 4 of Serine/arginin	6	6	5	5	6	6	6	6	6	6	5	5	5	5	5	5	5	5	5	5	5	5	42.4	42.4	42.4	15.257	132	132;135;226;235;238;51	9.42							8	45	42	8	2	2	5
C9JAG1;Q9C0D9	C9JAG1;Q9C0D9	2;2	2;2	2;2	Ethanolaminephosphotransferase 1	EPT1	>tr|C9JAG1|C9JAG1_HUMAN Ethanolaminephosphotransferase 1 (Fragment) OS=Homo sapiens GN=EPT1 PE=2 SV=1;>sp|Q9C0D9|EPT1_HUMAN Ethanolaminephosphotransferase 1 OS=Homo sapiens GN=EPT1 PE=1 SV=3	2	2	2	2	2	1	2	2	1	2	2	1	2	2	1	2	2	1	2	2	1	2	10	10	10	20.557	180	180;397	6.93	3	1							11
C9JAW5;Q9Y241;C9JNU6;A8MV81;Q9Y241-2	C9JAW5;Q9Y241;C9JNU6;A8MV81;Q9Y241-2	2;2;2;1;1	2;2;2;1;1	2;2;2;1;1	HIG1 domain family member 1A, mitochondrial;HIG1 domain family member 1C	HIGD1A;HIGD1C	>tr|C9JAW5|C9JAW5_HUMAN HIG1 domain family member 1A, mitochondrial OS=Homo sapiens GN=HIGD1A PE=2 SV=1;>sp|Q9Y241|HIG1A_HUMAN HIG1 domain family member 1A, mitochondrial OS=Homo sapiens GN=HIGD1A PE=1 SV=1;>tr|C9JNU6|C9JNU6_HUMAN HIG1 domain family member	5	2	2	2	2	1	1	2	1	1	2	1	1	2	1	1	2	1	1	2	1	1	32.5	32.5	32.5	8.8131	83	83;93;96;97;107	14.7
C9JAX1;Q16595-2;Q16595-3;Q16595;H7C585	C9JAX1;Q16595-2;Q16595-3;Q16595;H7C585	2;2;2;2;1	2;2;2;2;1	2;2;2;2;1	Frataxin, mitochondrial;Frataxin intermediate form;Frataxin(56-210);Frataxin(78-210);Frataxin mature form	FXN	>tr|C9JAX1|C9JAX1_HUMAN Frataxin, mitochondrial OS=Homo sapiens GN=FXN PE=2 SV=1;>sp|Q16595-2|FRDA_HUMAN Isoform 2 of Frataxin, mitochondrial OS=Homo sapiens GN=FXN;>sp|Q16595-3|FRDA_HUMAN Isoform 3 of Frataxin, mitochondrial OS=Homo sapiens GN=FXN;>sp|Q16	5	2	2	2	2	2	2	2	2	2	2	2	2	2	2	2	2	2	2	2	2	2	21.5	21.5	21.5	14.91	135	135;171;196;210;108	14.3													5
C9JB13;Q9NW68-2;Q9NW68;B4DM89;Q9NW68-7;Q9NW68-3;Q9NW68-5;Q9NW68-8;Q9NW68-9;Q9NW68-4;F8W6C6;E9PNA9;E9PS77;E9PQA7	C9JB13;Q9NW68-2;Q9NW68;B4DM89;Q9NW68-7;Q9NW68-3;Q9NW68-5;Q9NW68-8	5;5;5;4;4;4;3;3;2;2;1;1;1;1	5;5;5;4;4;4;3;3;2;2;1;1;1;1	5;5;5;4;4;4;3;3;2;2;1;1;1;1	BSD domain-containing protein 1	BSDC1	>tr|C9JB13|C9JB13_HUMAN BSD domain-containing protein 1 OS=Homo sapiens GN=BSDC1 PE=2 SV=1;>sp|Q9NW68-2|BSDC1_HUMAN Isoform 2 of BSD domain-containing protein 1 OS=Homo sapiens GN=BSDC1;>sp|Q9NW68|BSDC1_HUMAN BSD domain-containing protein 1 OS=Homo sapiens	14	5	5	5	5	4	4	3	4	0	5	4	4	3	4	0	5	4	4	3	4	0	18.7	18.7	18.7	46.159	422	422;428;430;369;447;474;173;374;335;353;64;89;156;178	4.76				6	19
P10646-2;C9JBB3;P10646;C9JT76;C9JQ14;C9JKV3	P10646-2;C9JBB3;P10646;C9JT76;C9JQ14;C9JKV3	2;2;2;1;1;1	2;2;2;1;1;1	2;2;2;1;1;1	Tissue factor pathway inhibitor	TFPI	>sp|P10646-2|TFPI1_HUMAN Isoform Beta of Tissue factor pathway inhibitor OS=Homo sapiens GN=TFPI;>tr|C9JBB3|C9JBB3_HUMAN Tissue factor pathway inhibitor (Fragment) OS=Homo sapiens GN=TFPI PE=2 SV=1;>sp|P10646|TFPI1_HUMAN Tissue factor pathway inhibitor OS=	6	2	2	2	1	1	1	1	2	2	1	1	1	1	2	2	1	1	1	1	2	2	11.6	11.6	11.6	28.652	251	251;288;304;105;106;215	6.46						7	6
C9JBI3;P78330;C9JEJ7;F8WD74	C9JBI3;P78330	7;7;1;1	7;7;1;1	7;7;1;1	Phosphoserine phosphatase	PSPH	>tr|C9JBI3|C9JBI3_HUMAN Phosphoserine phosphatase (Fragment) OS=Homo sapiens GN=PSPH PE=2 SV=1;>sp|P78330|SERB_HUMAN Phosphoserine phosphatase OS=Homo sapiens GN=PSPH PE=1 SV=2	4	7	7	7	7	7	7	6	6	6	7	7	7	6	6	6	7	7	7	6	6	6	44.9	44.9	44.9	20.745	187	187;225;46;90	9.26								3	44	21
C9JBL1;Q9Y6A9	C9JBL1;Q9Y6A9	1;1	1;1	1;1	Signal peptidase complex subunit 1	SPCS1	>tr|C9JBL1|C9JBL1_HUMAN Signal peptidase complex subunit 1 OS=Homo sapiens GN=SPCS1 PE=2 SV=1;>sp|Q9Y6A9|SPCS1_HUMAN Signal peptidase complex subunit 1 OS=Homo sapiens GN=SPCS1 PE=1 SV=3	2	1	1	1	1	1	1	1	1	1	1	1	1	1	1	1	1	1	1	1	1	1	21.2	21.2	21.2	9.2748	80	80;169	10.4	5	1
P02679-2;C9JEU5;P02679;C9JC84;C9JPQ9;C9JU00	P02679-2;C9JEU5;P02679;C9JC84;C9JPQ9;C9JU00	2;2;2;2;1;1	2;2;2;2;1;1	2;2;2;2;1;1	Fibrinogen gamma chain	FGG	>sp|P02679-2|FIBG_HUMAN Isoform Gamma-A of Fibrinogen gamma chain OS=Homo sapiens GN=FGG;>tr|C9JEU5|C9JEU5_HUMAN Fibrinogen gamma chain OS=Homo sapiens GN=FGG PE=2 SV=1;>sp|P02679|FIBG_HUMAN Fibrinogen gamma chain OS=Homo sapiens GN=FGG PE=1 SV=3;>tr|C9JC8	6	2	2	2	2	0	0	0	0	2	2	0	0	0	0	2	2	0	0	0	0	2	7.3	7.3	7.3	49.496	437	437;445;453;461;119;123	14										2
E9PNC7;E9PQX9;Q14919;Q14919-2;C9JCC6	E9PNC7;E9PQX9;Q14919;Q14919-2;C9JCC6	2;2;2;2;2	2;2;2;2;2	2;2;2;2;2	Dr1-associated corepressor	DRAP1	>tr|E9PNC7|E9PNC7_HUMAN Dr1-associated corepressor (Fragment) OS=Homo sapiens GN=DRAP1 PE=2 SV=1;>tr|E9PQX9|E9PQX9_HUMAN Dr1-associated corepressor OS=Homo sapiens GN=DRAP1 PE=2 SV=1;>sp|Q14919|NC2A_HUMAN Dr1-associated corepressor OS=Homo sapiens GN=DRAP1	5	2	2	2	2	2	2	2	2	2	2	2	2	2	2	2	2	2	2	2	2	2	14.1	14.1	14.1	16.658	156	156;185;205;211;212	9.08									12	1
C9JE12;C9JCW7;Q9BVT8	C9JE12;C9JCW7;Q9BVT8	2;2;2	2;2;2	2;2;2	Transmembrane and ubiquitin-like domain-containing protein 1	TMUB1	>tr|C9JE12|C9JE12_HUMAN Transmembrane and ubiquitin-like domain-containing protein 1 (Fragment) OS=Homo sapiens GN=TMUB1 PE=2 SV=1;>tr|C9JCW7|C9JCW7_HUMAN Transmembrane and ubiquitin-like domain-containing protein 1 (Fragment) OS=Homo sapiens GN=TMUB1 PE=2	3	2	2	2	2	2	2	2	2	2	2	2	2	2	2	2	2	2	2	2	2	2	27	27	27	16.12	152	152;171;246	9.95									18	4	16
C9JD73;H7C003;Q15435;C9J177;Q15435-2;B5MBZ8;Q15435-3;B5MCY6;Q15435-4;H7C118;C9JRC4	C9JD73;H7C003;Q15435;C9J177;Q15435-2;B5MBZ8;Q15435-3;B5MCY6;Q15435-4	9;9;9;8;8;7;7;6;6;3;3	9;9;9;8;8;7;7;6;6;3;3	9;9;9;8;8;7;7;6;6;3;3	Protein phosphatase 1 regulatory subunit 7	PPP1R7	>tr|C9JD73|C9JD73_HUMAN Protein phosphatase 1 regulatory subunit 7 (Fragment) OS=Homo sapiens GN=PPP1R7 PE=2 SV=1;>tr|H7C003|H7C003_HUMAN Protein phosphatase 1 regulatory subunit 7 (Fragment) OS=Homo sapiens GN=PPP1R7 PE=4 SV=1;>sp|Q15435|PP1R7_HUMAN Prote	11	9	9	9	6	6	6	7	8	5	6	6	6	7	8	5	6	6	6	7	8	5	44.7	44.7	44.7	32.39	282	282;335;360;289;317;274;280;221;237;140;184	6.51						41	28	5
Q9NSV4-6;Q9NSV4-5;Q9NSV4-4;Q9NSV4;C9JDG0;Q9NSV4-7;Q9NSV4-2;Q9NSV4-1	Q9NSV4-6;Q9NSV4-5;Q9NSV4-4;Q9NSV4;C9JDG0;Q9NSV4-7;Q9NSV4-2;Q9NSV4-1	8;8;8;8;8;6;5;5	8;8;8;8;8;6;5;5	8;8;8;8;8;6;5;5	Protein diaphanous homolog 3	DIAPH3	>sp|Q9NSV4-6|DIAP3_HUMAN Isoform 6 of Protein diaphanous homolog 3 OS=Homo sapiens GN=DIAPH3;>sp|Q9NSV4-5|DIAP3_HUMAN Isoform 5 of Protein diaphanous homolog 3 OS=Homo sapiens GN=DIAPH3;>sp|Q9NSV4-4|DIAP3_HUMAN Isoform 4 of Protein diaphanous homolog 3 OS=	8	8	8	8	5	6	7	6	6	5	5	6	7	6	6	5	5	6	7	6	6	5	10	10	10	128.99	1123	1123;1147;1182;1193;1193;1112;691;849	4.57		27					1	6	8	2
C9JDJ8;C9JRY4;C9JNZ0;Q96IW7	C9JDJ8;C9JRY4;C9JNZ0;Q96IW7	1;1;1;1	1;1;1;1	1;1;1;1	Vesicle-trafficking protein SEC22a	SEC22A	>tr|C9JDJ8|C9JDJ8_HUMAN Vesicle-trafficking protein SEC22a (Fragment) OS=Homo sapiens GN=SEC22A PE=2 SV=1;>tr|C9JRY4|C9JRY4_HUMAN Vesicle-trafficking protein SEC22a (Fragment) OS=Homo sapiens GN=SEC22A PE=2 SV=1;>tr|C9JNZ0|C9JNZ0_HUMAN Vesicle-trafficking	4	1	1	1	1	1	1	1	0	1	1	1	1	1	0	1	1	1	1	1	0	1	13.8	13.8	13.8	16.089	138	138;218;289;307	9									5
C9JG97;Q13685;C9JEH3;C9JTS3;H7C0R2	C9JG97;Q13685;C9JEH3;C9JTS3	4;4;4;3;1	4;4;4;3;1	4;4;4;3;1	Angio-associated migratory cell protein	AAMP	>tr|C9JG97|C9JG97_HUMAN Angio-associated migratory cell protein OS=Homo sapiens GN=AAMP PE=2 SV=1;>sp|Q13685|AAMP_HUMAN Angio-associated migratory cell protein OS=Homo sapiens GN=AAMP PE=1 SV=2;>tr|C9JEH3|C9JEH3_HUMAN Angio-associated migratory cell protei	5	4	4	4	3	4	3	3	4	3	3	4	3	3	4	3	3	4	3	3	4	3	13.3	13.3	13.3	44.693	415	415;434;435;201;189	5					20
C9JEV9;O95639-3;O95639-2;O95639;F8WEL7;B7Z7B0;H7C419	C9JEV9;O95639-3;O95639-2;O95639;F8WEL7;B7Z7B0;H7C419	2;2;2;2;1;1;1	2;2;2;2;1;1;1	2;2;2;2;1;1;1	Cleavage and polyadenylation specificity factor subunit 4	CPSF4	>tr|C9JEV9|C9JEV9_HUMAN Cleavage and polyadenylation-specificity factor subunit 4 OS=Homo sapiens GN=CPSF4 PE=2 SV=1;>sp|O95639-3|CPSF4_HUMAN Isoform 3 of Cleavage and polyadenylation specificity factor subunit 4 OS=Homo sapiens GN=CPSF4;>sp|O95639-2|CPSF4	7	2	2	2	1	2	1	2	1	2	1	2	1	2	1	2	1	2	1	2	1	2	10.9	10.9	10.9	23.653	211	211;243;244;269;44;191;193	8.89								1	8
E9PRW1;E9PSD6;C9JF50;E9PLU1;E9PRK5;Q9H019-2;Q9H019-3;Q9H019	E9PRW1;E9PSD6;C9JF50;E9PLU1;E9PRK5;Q9H019-2;Q9H019-3;Q9H019	2;2;2;2;2;2;2;2	2;2;2;2;2;2;2;2	2;2;2;2;2;2;2;2	Mitochondrial fission regulator 1-like	MTFR1L	>tr|E9PRW1|E9PRW1_HUMAN Mitochondrial fission regulator 1-like (Fragment) OS=Homo sapiens GN=MTFR1L PE=2 SV=1;>tr|E9PSD6|E9PSD6_HUMAN Mitochondrial fission regulator 1-like (Fragment) OS=Homo sapiens GN=MTFR1L PE=2 SV=1;>tr|C9JF50|C9JF50_HUMAN Mitochondria	8	2	2	2	1	2	2	1	1	1	1	2	2	1	1	1	1	2	2	1	1	1	35.5	35.5	35.5	12.196	110	110;115;152;170;182;205;280;292	6.15			1	1	2		9
C9JFE4;Q13098-5;Q13098;Q13098-7;Q13098-6;J3QLT0;J3KSA5;J3KRJ4;J3QQX0;J3QS88;J3KTB0;J3QS84;J3QLE8;J3QL53;J3KRE8	C9JFE4;Q13098-5;Q13098;Q13098-7;Q13098-6	11;11;11;11;7;4;4;4;2;2;2;1;1;1;1	11;11;11;11;7;4;4;4;2;2;2;1;1;1;1	11;11;11;11;7;4;4;4;2;2;2;1;1;1;1	COP9 signalosome complex subunit 1	GPS1	>tr|C9JFE4|C9JFE4_HUMAN COP9 signalosome complex subunit 1 OS=Homo sapiens GN=GPS1 PE=4 SV=2;>sp|Q13098-5|CSN1_HUMAN Isoform 4 of COP9 signalosome complex subunit 1 OS=Homo sapiens GN=GPS1;>sp|Q13098|CSN1_HUMAN COP9 signalosome complex subunit 1 OS=Homo sa	15	11	11	11	11	11	11	11	11	11	11	11	11	11	11	11	11	11	11	11	11	11	26.5	26.5	26.5	53.371	471	471;487;491;527;549;168;210;253;79;134;139;101;166;168;186	4.83			1	15	87
C9JFR7;P99999;CON__P62894	C9JFR7;P99999	11;11;3	11;11;3	11;11;3	Cytochrome c	CYCS	>tr|C9JFR7|C9JFR7_HUMAN Cytochrome c (Fragment) OS=Homo sapiens GN=CYCS PE=2 SV=1;>sp|P99999|CYC_HUMAN Cytochrome c OS=Homo sapiens GN=CYCS PE=1 SV=2	3	11	11	11	10	10	10	11	11	10	10	10	10	11	11	10	10	10	10	11	11	10	69.3	69.3	69.3	11.333	101	101;105;105	14.9													5
C9JG87;Q9NYK5;Q9NYK5-2	C9JG87;Q9NYK5;Q9NYK5-2	7;7;7	7;7;7	7;7;7	39S ribosomal protein L39, mitochondrial	MRPL39	>tr|C9JG87|C9JG87_HUMAN 39S ribosomal protein L39, mitochondrial (Fragment) OS=Homo sapiens GN=MRPL39 PE=2 SV=1;>sp|Q9NYK5|RM39_HUMAN 39S ribosomal protein L39, mitochondrial OS=Homo sapiens GN=MRPL39 PE=1 SV=3;>sp|Q9NYK5-2|RM39_HUMAN Isoform 2 of 39S ribo	3	7	7	7	5	5	6	6	7	6	5	5	6	6	7	6	5	5	6	6	7	6	21.9	21.9	21.9	34.032	297	297;338;353	8.05							1	35	3
C9JID5;H7BZY7	C9JID5	3;1	1;0	1;0		TMEM40	>tr|C9JID5|C9JID5_HUMAN Transmembrane protein 40 OS=Homo sapiens GN=TMEM40 PE=2 SV=1	2	3	1	1	3	3	3	3	2	3	1	1	1	1	0	1	1	1	1	1	0	1	45.2	24.8	24.8	17.553	157	157;97	10.4										5	3
P13798;C9JIF9;H7C393;H7C1U0;C9JLK2;F8WEH5	P13798;C9JIF9;H7C393	17;17;9;8;5;2	17;17;9;8;5;2	17;17;9;8;5;2	Acylamino-acid-releasing enzyme	APEH	>sp|P13798|ACPH_HUMAN Acylamino-acid-releasing enzyme OS=Homo sapiens GN=APEH PE=1 SV=4;>tr|C9JIF9|C9JIF9_HUMAN Acylamino-acid-releasing enzyme OS=Homo sapiens GN=APEH PE=2 SV=1;>tr|H7C393|H7C393_HUMAN Acylamino-acid-releasing enzyme (Fragment) OS=Homo sap	6	17	17	17	17	15	17	15	16	15	17	15	17	15	16	15	17	15	17	15	16	15	35.8	35.8	35.8	81.224	732	732;737;284;308;232;50	3.81			30	124	1
C9JIM0;P30039	C9JIM0;P30039	1;1	1;1	1;1	Phenazine biosynthesis-like domain-containing protein	PBLD	>tr|C9JIM0|C9JIM0_HUMAN MAWD binding protein, isoform CRA_a OS=Homo sapiens GN=PBLD PE=2 SV=1;>sp|P30039|PBLD_HUMAN Phenazine biosynthesis-like domain-containing protein OS=Homo sapiens GN=PBLD PE=1 SV=2	2	1	1	1	1	1	1	1	1	1	1	1	1	1	1	1	1	1	1	1	1	1	2.5	2.5	2.5	31.409	280	280;288	12.8												2	6
P82930;C9JJ19	P82930;C9JJ19	8;8	8;8	8;8	28S ribosomal protein S34, mitochondrial	MRPS34	>sp|P82930|RT34_HUMAN 28S ribosomal protein S34, mitochondrial OS=Homo sapiens GN=MRPS34 PE=1 SV=2;>tr|C9JJ19|C9JJ19_HUMAN 28S ribosomal protein S34, mitochondrial OS=Homo sapiens GN=MRPS34 PE=2 SV=2	2	8	8	8	7	8	7	7	7	6	7	8	7	7	7	6	7	8	7	7	7	6	39.9	39.9	39.9	25.65	218	218;225	9.34									51	14	5
C9JJ54;Q8IWB7	C9JJ54;Q8IWB7	1;1	1;1	1;1	WD repeat and FYVE domain-containing protein 1	WDFY1	>tr|C9JJ54|C9JJ54_HUMAN WD repeat and FYVE domain-containing protein 1 (Fragment) OS=Homo sapiens GN=WDFY1 PE=2 SV=1;>sp|Q8IWB7|WDFY1_HUMAN WD repeat and FYVE domain-containing protein 1 OS=Homo sapiens GN=WDFY1 PE=1 SV=1	2	1	1	1	1	1	1	1	1	0	1	1	1	1	1	0	1	1	1	1	1	0	5.1	5.1	5.1	24.259	215	215;410	6						5
Q6YHU6-2;C9JJB1;Q6YHU6;C9JER1;H0Y3V5;Q6YHU6-3;H7BYZ4;Q6YHU6-4;Q8IY32;Q6YHU6-5;B5MC89	Q6YHU6-2;C9JJB1;Q6YHU6;C9JER1;H0Y3V5;Q6YHU6-3	5;5;5;4;4;4;2;2;2;2;1	5;5;5;4;4;4;2;2;2;2;1	5;5;5;4;4;4;2;2;2;2;1	Thyroid adenoma-associated protein	THADA	>sp|Q6YHU6-2|THADA_HUMAN Isoform 2 of Thyroid adenoma-associated protein OS=Homo sapiens GN=THADA;>tr|C9JJB1|C9JJB1_HUMAN Thyroid adenoma-associated protein OS=Homo sapiens GN=THADA PE=2 SV=2;>sp|Q6YHU6|THADA_HUMAN Thyroid adenoma-associated protein OS=Hom	11	5	5	5	1	3	4	2	4	4	1	3	4	2	4	4	1	3	4	2	4	4	4.9	4.9	4.9	183.44	1632	1632;1634;1953;1097;1193;1879;408;674;894;937;870	5.33	12	2			1
P56134-4;C9JJT5;P56134-2;G3V325;F5H4H2;C9JU26	P56134-4;C9JJT5;P56134-2;G3V325;F5H4H2;C9JU26	4;4;4;4;2;2	2;2;2;2;0;0	2;2;2;2;0;0		PTCD1;ATP5J2-PTCD1;ATP5J2	>sp|P56134-4|ATPK_HUMAN Isoform 4 of ATP synthase subunit f, mitochondrial OS=Homo sapiens GN=ATP5J2;>tr|C9JJT5|C9JJT5_HUMAN Pentatricopeptide repeat-containing protein 1, mitochondrial OS=Homo sapiens GN=PTCD1 PE=2 SV=2;>sp|P56134-2|ATPK_HUMAN Isoform 2 o	6	4	2	2	3	3	4	2	3	3	1	1	2	0	1	1	1	1	2	0	1	1	69.4	20.4	20.4	5.7407	49	49;54;88;749;88;98	15.4
C9JKI3;Q03135-2	C9JKI3;Q03135-2	6;6	2;2	2;2	Caveolin	CAV1	>tr|C9JKI3|C9JKI3_HUMAN Caveolin (Fragment) OS=Homo sapiens GN=CAV1 PE=2 SV=1;>sp|Q03135-2|CAV1_HUMAN Isoform Beta of Caveolin-1 OS=Homo sapiens GN=CAV1	2	6	2	2	6	6	6	6	6	6	2	2	2	2	2	2	2	2	2	2	2	2	46.4	10.9	10.9	15.928	138	138;147	11.4											19	13
C9JLU1;P52434;C9JCU7;C9JBJ6;C9J413;C9JUA8	C9JLU1;P52434;C9JCU7;C9JBJ6;C9J413	8;8;7;5;4;1	8;8;7;5;4;1	8;8;7;5;4;1	DNA-directed RNA polymerases I, II, and III subunit RPABC3	POLR2H	>tr|C9JLU1|C9JLU1_HUMAN DNA-directed RNA polymerases I, II, and III subunit RPABC3 (Fragment) OS=Homo sapiens GN=POLR2H PE=2 SV=1;>sp|P52434|RPAB3_HUMAN DNA-directed RNA polymerases I, II, and III subunit RPABC3 OS=Homo sapiens GN=POLR2H PE=1 SV=4;>tr|C9JC	6	8	8	8	8	8	8	8	8	8	8	8	8	8	8	8	8	8	8	8	8	8	65.8	65.8	65.8	16.996	149	149;150;175;114;122;86	13.6												1	67
I3L2L5;C9JLW8;I3L4Q0;I3L317;I3L3A7	I3L2L5;C9JLW8;I3L4Q0;I3L317	6;6;6;4;1	6;6;6;4;1	6;6;6;4;1	Protein FAM195B	FAM195B	>tr|I3L2L5|I3L2L5_HUMAN Protein FAM195B OS=Homo sapiens GN=FAM195B PE=2 SV=1;>sp|C9JLW8|F195B_HUMAN Protein FAM195B OS=Homo sapiens GN=FAM195B PE=1 SV=1;>tr|I3L4Q0|I3L4Q0_HUMAN HCG1818442, isoform CRA_a OS=Homo sapiens GN=FAM195B PE=2 SV=1;>tr|I3L317|I3L31	5	6	6	6	6	6	6	6	6	5	6	6	6	6	6	5	6	6	6	6	6	5	62	62	62	10.463	92	92;97;118;117;63	15.5
C9JNE2;Q9Y530;C9J5P1;C9JXC3;H7C5Q1;C9JA90;C9IZY1	C9JNE2;Q9Y530;C9J5P1;C9JXC3	6;6;4;4;2;2;2	6;6;4;4;2;2;2	6;6;4;4;2;2;2	O-acetyl-ADP-ribose deacetylase 1	OARD1	>tr|C9JNE2|C9JNE2_HUMAN O-acetyl-ADP-ribose deacetylase 1 (Fragment) OS=Homo sapiens GN=OARD1 PE=2 SV=1;>sp|Q9Y530|OARD1_HUMAN O-acetyl-ADP-ribose deacetylase 1 OS=Homo sapiens GN=OARD1 PE=1 SV=2;>tr|C9J5P1|C9J5P1_HUMAN Chromosome 6 open reading frame 130,	7	6	6	6	6	6	6	6	6	6	6	6	6	6	6	6	6	6	6	6	6	6	50.4	50.4	50.4	14.67	131	131;152;86;113;77;77;88	13.5												2	34
H7C0U0;F8WCQ4;C9JNP8;Q9H300-2;Q9H300	H7C0U0;F8WCQ4;C9JNP8;Q9H300-2;Q9H300	2;2;2;2;2	2;2;2;2;2	2;2;2;2;2	Presenilins-associated rhomboid-like protein, mitochondrial;P-beta	PARL	>tr|H7C0U0|H7C0U0_HUMAN P-beta (Fragment) OS=Homo sapiens GN=PARL PE=4 SV=1;>tr|F8WCQ4|F8WCQ4_HUMAN P-beta OS=Homo sapiens GN=PARL PE=2 SV=1;>tr|C9JNP8|C9JNP8_HUMAN P-beta OS=Homo sapiens GN=PARL PE=2 SV=1;>sp|Q9H300-2|PARL_HUMAN Isoform 2 of Presenilins-a	5	2	2	2	2	2	2	2	2	2	2	2	2	2	2	2	2	2	2	2	2	2	20.8	20.8	20.8	17.608	159	159;173;295;329;379	5.94	6	1							11
C9JXB8;C9JNW5;P83731	C9JXB8;C9JNW5;P83731	10;10;10	10;10;10	10;10;10	60S ribosomal protein L24	RPL24	>tr|C9JXB8|C9JXB8_HUMAN 60S ribosomal protein L24 OS=Homo sapiens GN=RPL24 PE=2 SV=1;>tr|C9JNW5|C9JNW5_HUMAN 60S ribosomal protein L24 OS=Homo sapiens GN=RPL24 PE=2 SV=1;>sp|P83731|RL24_HUMAN 60S ribosomal protein L24 OS=Homo sapiens GN=RPL24 PE=1 SV=1	3	10	10	10	9	8	10	8	9	9	9	8	10	8	9	9	9	8	10	8	9	9	52.9	52.9	52.9	14.369	121	121;150;157	11.9								3	4	5	28	115	15
C9JP00;Q9NR56;Q9NR56-7;Q9NR56-6;Q9NR56-2;Q9NR56-5;Q9NR56-3;Q9NR56-4;H7C4T5;Q86VM6;C9JCX1;H7C4Y1;O95205;Q5VZF2-3;Q5VZF2-2;Q5VZF2;C9J4T8;B4E3F7;Q9NUK0-4;Q9NUK0-3;Q9NUK0-2;B1AKI6;Q9NUK0	C9JP00;Q9NR56;Q9NR56-7;Q9NR56-6;Q9NR56-2;Q9NR56-5;Q9NR56-3;Q9NR56-4;H7C4T5;Q86VM6	7;7;6;6;6;6;5;5;4;4;2;2;2;2;2;2;1;1;1;1;1;1;1	7;7;6;6;6;6;5;5;4;4;2;2;2;2;2;2;1;1;1;1;1;1;1	7;7;6;6;6;6;5;5;4;4;2;2;2;2;2;2;1;1;1;1;1;1;1	Muscleblind-like protein 1	MBNL1	>tr|C9JP00|C9JP00_HUMAN Muscleblind-like protein 1 OS=Homo sapiens GN=MBNL1 PE=2 SV=1;>sp|Q9NR56|MBNL1_HUMAN Muscleblind-like protein 1 OS=Homo sapiens GN=MBNL1 PE=1 SV=2;>sp|Q9NR56-7|MBNL1_HUMAN Isoform 7 of Muscleblind-like protein 1 OS=Homo sapiens GN=M	23	7	7	7	7	6	6	6	5	6	7	6	6	6	5	6	7	6	6	6	5	6	19.8	19.8	19.8	37.898	348	348;388;340;342;370;382;302;314;329;343;155;210;255;361;367;373;58;206;292;304;334;342;354	8.2					1	28	50	13	12	1
Q9NYR9-3;Q9NYR9-2;C9JPP2;Q9NYR9;H7BXP1;K7ERG2;K7EKE9;K7ER26;K7ELL8;Q9NYR9-4	Q9NYR9-3;Q9NYR9-2;C9JPP2;Q9NYR9;H7BXP1;K7ERG2	3;3;3;3;3;2;1;1;1;1	3;3;3;3;3;2;1;1;1;1	3;3;3;3;3;2;1;1;1;1	NF-kappa-B inhibitor-interacting Ras-like protein 2	NKIRAS2	>sp|Q9NYR9-3|KBRS2_HUMAN Isoform 3 of NF-kappa-B inhibitor-interacting Ras-like protein 2 OS=Homo sapiens GN=NKIRAS2;>sp|Q9NYR9-2|KBRS2_HUMAN Isoform 2 of NF-kappa-B inhibitor-interacting Ras-like protein 2 OS=Homo sapiens GN=NKIRAS2;>tr|C9JPP2|C9JPP2_HUMA	10	3	3	3	2	0	3	3	3	2	2	0	3	3	3	2	2	0	3	3	3	2	25.9	25.9	25.9	14.91	135	135;189;189;191;229;141;42;46;58;97	11.1										1	13	2
G5E9W8;C9JQ42;P46976-3;P46976-2;P46976;C9J8R8;C9J7C7	G5E9W8;C9JQ42;P46976-3;P46976-2;P46976;C9J8R8;C9J7C7	2;2;2;2;2;1;1	2;2;2;2;2;1;1	2;2;2;2;2;1;1	Glycogenin-1	GYG1	>tr|G5E9W8|G5E9W8_HUMAN Glycogenin 1, isoform CRA_e OS=Homo sapiens GN=GYG1 PE=2 SV=1;>tr|C9JQ42|C9JQ42_HUMAN Glycogenin-1 (Fragment) OS=Homo sapiens GN=GYG1 PE=2 SV=1;>sp|P46976-3|GLYG_HUMAN Isoform GN-1S of Glycogenin-1 OS=Homo sapiens GN=GYG1;>sp|P46976	7	2	2	2	2	1	1	1	1	2	2	1	1	1	1	2	2	1	1	1	1	2	13.5	13.5	13.5	21.51	193	193;266;279;333;350;60;110	1.75	7	6	3
H0Y398;C9JQ48;Q9H8U3	H0Y398;C9JQ48;Q9H8U3	1;1;1	1;1;1	1;1;1	AN1-type zinc finger protein 3	ZFAND3	>tr|H0Y398|H0Y398_HUMAN AN1-type zinc finger protein 3 (Fragment) OS=Homo sapiens GN=ZFAND3 PE=4 SV=1;>tr|C9JQ48|C9JQ48_HUMAN AN1-type zinc finger protein 3 (Fragment) OS=Homo sapiens GN=ZFAND3 PE=2 SV=1;>sp|Q9H8U3|ZFAN3_HUMAN AN1-type zinc finger protein	3	1	1	1	1	0	1	1	1	1	1	0	1	1	1	1	1	0	1	1	1	1	9.8	9.8	9.8	18.093	164	164;186;227	7							5
C9JQV0;Q9BRJ6;H7C0T1;H7C2R9	C9JQV0;Q9BRJ6;H7C0T1;H7C2R9	10;10;6;6	10;10;6;6	10;10;6;6	Uncharacterized protein C7orf50	C7orf50	>tr|C9JQV0|C9JQV0_HUMAN Uncharacterized protein C7orf50 (Fragment) OS=Homo sapiens GN=C7orf50 PE=2 SV=1;>sp|Q9BRJ6|CG050_HUMAN Uncharacterized protein C7orf50 OS=Homo sapiens GN=C7orf50 PE=1 SV=1;>tr|H7C0T1|H7C0T1_HUMAN Uncharacterized protein C7orf50 (Fra	4	10	10	10	9	9	9	9	10	9	9	9	9	9	10	9	9	9	9	9	10	9	53.1	53.1	53.1	21.883	192	192;194;162;179	10.4									1	79	48	4
C9JRJ5;Q9UGP4	C9JRJ5;Q9UGP4	1;1	1;1	1;1	LIM domain-containing protein 1	LIMD1	>tr|C9JRJ5|C9JRJ5_HUMAN LIM domain-containing protein 1 OS=Homo sapiens GN=LIMD1 PE=2 SV=1;>sp|Q9UGP4|LIMD1_HUMAN LIM domain-containing protein 1 OS=Homo sapiens GN=LIMD1 PE=1 SV=1	2	1	1	1	1	1	1	1	1	1	1	1	1	1	1	1	1	1	1	1	1	1	2.6	2.6	2.6	65.534	620	620;676	4.25				6	2
Q9NX63;C9JRZ6;F8WAR4;G3V1K1;F8WD73	Q9NX63;C9JRZ6;F8WAR4;G3V1K1	14;14;12;10;3	14;14;12;10;3	14;14;12;10;3	Coiled-coil-helix-coiled-coil-helix domain-containing protein 3, mitochondrial	CHCHD3	>sp|Q9NX63|CHCH3_HUMAN Coiled-coil-helix-coiled-coil-helix domain-containing protein 3, mitochondrial OS=Homo sapiens GN=CHCHD3 PE=1 SV=1;>tr|C9JRZ6|C9JRZ6_HUMAN Coiled-coil-helix-coiled-coil-helix domain-containing protein 3, mitochondrial OS=Homo sapiens	5	14	14	14	13	13	14	12	12	12	13	13	14	12	12	12	13	13	14	12	12	12	42.3	42.3	42.3	26.152	227	227;232;241;138;63	9.24								9	117	43	4
Q5JRX3;Q5JRX3-2;C9JSL2;Q5JRX3-3;B1APQ0;H0Y4F7	Q5JRX3;Q5JRX3-2;C9JSL2;Q5JRX3-3	21;21;21;17;4;1	21;21;21;17;4;1	20;20;20;16;4;1	Presequence protease, mitochondrial	PITRM1	>sp|Q5JRX3|PREP_HUMAN Presequence protease, mitochondrial OS=Homo sapiens GN=PITRM1 PE=1 SV=3;>sp|Q5JRX3-2|PREP_HUMAN Isoform 2 of Presequence protease, mitochondrial OS=Homo sapiens GN=PITRM1;>tr|C9JSL2|C9JSL2_HUMAN Uncharacterized protein OS=Homo sapiens	6	21	21	20	18	19	16	17	17	16	18	19	16	17	17	16	18	18	16	17	17	16	30.8	30.8	28.7	117.41	1037	1037;1038;1038;939;184;233	2.12	4	119	17	2
C9JSU1;Q9Y608-4;Q9Y608;Q9Y608-2;A8MXR0;C9JJC9;C9JC17;C9J321;C9J0U5	C9JSU1;Q9Y608-4;Q9Y608;Q9Y608-2;A8MXR0	4;4;4;3;3;1;1;1;1	4;4;4;3;3;1;1;1;1	4;4;4;3;3;1;1;1;1	Leucine-rich repeat flightless-interacting protein 2	LRRFIP2	>tr|C9JSU1|C9JSU1_HUMAN Leucine-rich repeat flightless-interacting protein 2 (Fragment) OS=Homo sapiens GN=LRRFIP2 PE=2 SV=1;>sp|Q9Y608-4|LRRF2_HUMAN Isoform 4 of Leucine-rich repeat flightless-interacting protein 2 OS=Homo sapiens GN=LRRFIP2;>sp|Q9Y608|LR	9	4	4	4	3	4	4	3	2	2	3	4	4	3	2	2	3	4	4	3	2	2	24.4	24.4	24.4	25.981	225	225;424;721;400;503;59;59;59;68	5					18
C9JTA6;Q12824-2;Q12824;G5E975;B5MCL5	C9JTA6;Q12824-2;Q12824;G5E975	3;3;3;3;1	3;3;3;3;1	3;3;3;3;1	SWI/SNF-related matrix-associated actin-dependent regulator of chromatin subfamily B member 1	SMARCB1	>tr|C9JTA6|C9JTA6_HUMAN SWI/SNF-related matrix-associated actin-dependent regulator of chromatin subfamily B member 1 (Fragment) OS=Homo sapiens GN=SMARCB1 PE=2 SV=1;>sp|Q12824-2|SNF5_HUMAN Isoform B of SWI/SNF-related matrix-associated actin-dependent reg	5	3	3	3	3	3	3	3	3	3	3	3	3	3	3	3	3	3	3	3	3	3	24.2	24.2	24.2	25.917	227	227;376;385;394;339	6						18
H7C4G8;Q9H857-3;Q9H857-2;Q9H857;C9JTZ6;E9PAL9;Q9H857-4	H7C4G8;Q9H857-3;Q9H857-2;Q9H857;C9JTZ6;E9PAL9;Q9H857-4	2;2;2;2;2;2;1	2;2;2;2;2;2;1	2;2;2;2;2;2;1	5-nucleotidase domain-containing protein 2	NT5DC2	>tr|H7C4G8|H7C4G8_HUMAN 5-nucleotidase domain-containing protein 2 (Fragment) OS=Homo sapiens GN=NT5DC2 PE=4 SV=1;>sp|Q9H857-3|NT5D2_HUMAN Isoform 3 of 5-nucleotidase domain-containing protein 2 OS=Homo sapiens GN=NT5DC2;>sp|Q9H857-2|NT5D2_HUMAN Isoform	7	2	2	2	1	2	2	1	2	1	1	2	2	1	2	1	1	2	2	1	2	1	17.1	17.1	17.1	30.001	258	258;461;486;520;532;557;390	5					10
C9JVE2;Q96GG9;C9J8R4;C9JRU6;C9J0B2;C9JUW4;C9JRE2;C9JAV2;Q6PH85-2;H7C216;Q6PH85	C9JVE2;Q96GG9;C9J8R4;C9JRU6;C9J0B2;C9JUW4	6;6;4;3;3;3;1;1;1;1;1	6;6;4;3;3;3;1;1;1;1;1	6;6;4;3;3;3;1;1;1;1;1	DCN1-like protein 1	DCUN1D1	>tr|C9JVE2|C9JVE2_HUMAN DCN1, defective in cullin neddylation 1, domain containing 1 (S. cerevisiae), isoform CRA_a OS=Homo sapiens GN=DCUN1D1 PE=2 SV=1;>sp|Q96GG9|DCNL1_HUMAN DCN1-like protein 1 OS=Homo sapiens GN=DCUN1D1 PE=1 SV=1;>tr|C9J8R4|C9J8R4_HUMAN	11	6	6	6	6	5	6	5	5	5	6	5	6	5	5	5	6	5	6	5	5	5	25.4	25.4	25.4	28.305	244	244;259;128;75;92;98;90;134;186;244;259	9.16								1	39	9
Q0VGL1;C9JXA7	Q0VGL1;C9JXA7	1;1	1;1	1;1	Ragulator complex protein LAMTOR4	LAMTOR4	>sp|Q0VGL1|LTOR4_HUMAN Ragulator complex protein LAMTOR4 OS=Homo sapiens GN=LAMTOR4 PE=1 SV=1;>tr|C9JXA7|C9JXA7_HUMAN Ragulator complex protein LAMTOR4 OS=Homo sapiens GN=LAMTOR4 PE=2 SV=1	2	1	1	1	1	1	1	1	1	1	1	1	1	1	1	1	1	1	1	1	1	1	10.1	10.1	10.1	10.741	99	99;137	15.5
C9JYM0;O75817	C9JYM0;O75817	1;1	1;1	1;1	Ribonuclease P protein subunit p20	POP7	>tr|C9JYM0|C9JYM0_HUMAN Ribonuclease P protein subunit p20 (Fragment) OS=Homo sapiens GN=POP7 PE=2 SV=1;>sp|O75817|POP7_HUMAN Ribonuclease P protein subunit p20 OS=Homo sapiens GN=POP7 PE=1 SV=2	2	1	1	1	1	1	1	1	1	1	1	1	1	1	1	1	1	1	1	1	1	1	10.9	10.9	10.9	15.324	137	137;140	12.5												6	5
F2Z3N7;C9JZ87;Q9NUM4	F2Z3N7;C9JZ87;Q9NUM4	1;1;1	1;1;1	1;1;1	Transmembrane protein 106B	TMEM106B	>tr|F2Z3N7|F2Z3N7_HUMAN Transmembrane protein 106B OS=Homo sapiens GN=TMEM106B PE=2 SV=1;>tr|C9JZ87|C9JZ87_HUMAN Transmembrane protein 106B (Fragment) OS=Homo sapiens GN=TMEM106B PE=2 SV=1;>sp|Q9NUM4|T106B_HUMAN Transmembrane protein 106B OS=Homo sapiens G	3	1	1	1	1	1	1	1	1	1	1	1	1	1	1	1	1	1	1	1	1	1	12.5	12.5	12.5	11.652	104	104;110;274	7							6
C9JZG9;C9JZY6;P62256;H7C4M9;C9J8Q9;P62256-2	C9JZG9;C9JZY6;P62256;H7C4M9;C9J8Q9;P62256-2	4;4;4;3;3;3	4;4;4;3;3;3	4;4;4;3;3;3	Ubiquitin-conjugating enzyme E2 H	UBE2H	>tr|C9JZG9|C9JZG9_HUMAN Ubiquitin-conjugating enzyme E2 H (Fragment) OS=Homo sapiens GN=UBE2H PE=2 SV=1;>tr|C9JZY6|C9JZY6_HUMAN Ubiquitin-conjugating enzyme E2 H (Fragment) OS=Homo sapiens GN=UBE2H PE=2 SV=1;>sp|P62256|UBE2H_HUMAN Ubiquitin-conjugating enz	6	4	4	4	4	4	3	3	3	3	4	4	3	3	3	3	4	4	3	3	3	3	35	35	35	11.545	103	103;123;183;62;149;152	11.5											22	23
O60716-21;O60716-19;O60716-18;O60716-17;O60716-13;O60716-11;O60716-10;O60716-9;O60716-5;C9JZR2;O60716-3;O60716-2;O60716;O60716-24;O60716-23;O60716-22;O60716-20;O60716-16;O60716-15;O60716-14;O60716-12;O60716-8;O60716-7;O60716-6;O60716-4;O60716-29;O60716-27;O60716-26;O60716-25;O60716-32;O60716-31;O60716-30;O60716-28;E9PRE2;E9PKY0	O60716-21;O60716-19;O60716-18;O60716-17;O60716-13;O60716-11;O60716-10;O60716-9;O60716-5;C9JZR2;O60716-3;O60716-2;O60716;O60716-24;O60716-23;O60716-22;O60716-20;O60716-16;O60716-15;O60716-14;O60716-12;O60716-8;O60716-7;O60716-6;O60716-4;O60716-29;O60716-27;O60716-26;O60716-25;O60716-32;O60716-31;O60716-30;O60716-28	17;17;17;17;17;17;17;17;17;17;17;17;17;16;16;16;16;16;16;16;16;16;16;16;16;13;13;13;13;12;12;12;12;4;1	17;17;17;17;17;17;17;17;17;17;17;17;17;16;16;16;16;16;16;16;16;16;16;16;16;13;13;13;13;12;12;12;12;4;1	14;14;14;14;14;14;14;14;14;14;14;14;14;14;14;14;14;14;14;14;14;14;14;14;14;10;10;10;10;10;10;10;10;4;1	Catenin delta-1	CTNND1	>sp|O60716-21|CTND1_HUMAN Isoform 3A of Catenin delta-1 OS=Homo sapiens GN=CTNND1;>sp|O60716-19|CTND1_HUMAN Isoform 3AC of Catenin delta-1 OS=Homo sapiens GN=CTNND1;>sp|O60716-18|CTND1_HUMAN Isoform 3AB of Catenin delta-1 OS=Homo sapiens GN=CTNND1;>sp|O607	35	17	17	14	17	17	17	16	17	17	17	17	17	16	17	17	14	14	14	13	14	14	28.6	28.6	23.7	92.674	832	832;838;861;867;879;885;908;914;933;938;939;962;968;811;817;840;846;858;864;887;893;912;918;941;947;610;616;639;645;589;595;618;624;261;126	2.88	6	53	120	33	3
H0Y6A0;C9JZR4;Q9NP61-2;Q9NP61	H0Y6A0;C9JZR4;Q9NP61-2;Q9NP61	1;1;1;1	1;1;1;1	1;1;1;1	ADP-ribosylation factor GTPase-activating protein 3	ARFGAP3	>tr|H0Y6A0|H0Y6A0_HUMAN ADP-ribosylation factor GTPase-activating protein 3 (Fragment) OS=Homo sapiens GN=ARFGAP3 PE=4 SV=1;>tr|C9JZR4|C9JZR4_HUMAN ADP-ribosylation factor GTPase-activating protein 3 OS=Homo sapiens GN=ARFGAP3 PE=2 SV=2;>sp|Q9NP61-2|ARFG3_	4	1	1	1	1	1	1	1	1	1	1	1	1	1	1	1	1	1	1	1	1	1	6.2	6.2	6.2	29.956	273	273;444;472;516	13.3										1	5	1
Q7Z422-2;Q7Z422-4;Q7Z422-3;C9K0U0;Q7Z422;F8WEE8	Q7Z422-2;Q7Z422-4;Q7Z422-3;C9K0U0;Q7Z422;F8WEE8	8;8;8;8;8;6	8;8;8;8;8;6	8;8;8;8;8;6	SUZ domain-containing protein 1	SZRD1	>sp|Q7Z422-2|SZRD1_HUMAN Isoform 2 of SUZ domain-containing protein 1 OS=Homo sapiens GN=SZRD1;>sp|Q7Z422-4|SZRD1_HUMAN Isoform 4 of SUZ domain-containing protein 1 OS=Homo sapiens GN=SZRD1;>sp|Q7Z422-3|SZRD1_HUMAN Isoform 3 of SUZ domain-containing protei	6	8	8	8	8	5	8	7	7	8	8	5	8	7	7	8	8	5	8	7	7	8	76.5	76.5	76.5	14.604	132	132;133;134;151;152;158	12.1											30	37	21
CON__P01030;CON__ENSEMBL:ENSBTAP00000007350	CON__P01030;CON__ENSEMBL:ENSBTAP00000007350	4;4	4;4	4;4			>P01030 SWISS-PROT:P01030 (Bos taurus) similar to Complement C4-A precursor;>ENSEMBL:ENSBTAP00000007350 (Bos taurus) similar to Complement C4-A precursor	2	4	4	4	2	3	2	4	4	2	2	3	2	4	4	2	2	3	2	4	4	2	3.7	3.7	3.7	192.79	1741	1741;1742	13.5						5
CON__ENSEMBL:ENSBTAP00000014147	CON__ENSEMBL:ENSBTAP00000014147	1	1	1			>ENSEMBL:ENSBTAP00000014147 (Bos taurus) 12 kDa protein	1	1	1	1	1	1	1	1	0	0	1	1	1	1	0	0	1	1	1	1	0	0	13.3	13.3	13.3	11.756	113	113	15.6
CON__Q3MHN5;CON__ENSEMBL:ENSBTAP00000018229	CON__Q3MHN5;CON__ENSEMBL:ENSBTAP00000018229	2;2	2;2	2;2			>Q3MHN5 SWISS-PROT:Q3MHN5 (Bos taurus) Vitamin D-binding protein precursor;>ENSEMBL:ENSBTAP00000018229 (Bos taurus) 54 kDa protein	2	2	2	2	1	1	1	2	1	0	1	1	1	2	1	0	1	1	1	2	1	0	7	7	7	53.341	474	474;475	6.83					5
CON__ENSEMBL:ENSBTAP00000024146;F5GXY0;H0YGH6	CON__ENSEMBL:ENSBTAP00000024146	38;1;1	38;1;1	34;0;0			>ENSEMBL:ENSBTAP00000024146 (Bos taurus) similar to alpha-2-macroglobulin isoform 1	3	38	38	34	32	32	35	28	33	30	32	32	35	28	33	30	29	29	32	26	31	27	36.3	36.3	34.4	164.34	1477	1477;144;200	2.24	210	129	36	17	2
CON__ENSEMBL:ENSBTAP00000034412	CON__ENSEMBL:ENSBTAP00000034412	9	9	9			>ENSEMBL:ENSBTAP00000034412 (Bos taurus) similar to C4b-binding protein alpha chain	1	9	9	9	8	9	8	6	6	6	8	9	8	6	6	6	8	9	8	6	6	6	41.2	41.2	41.2	22.336	199	199	12.1											5	53	13
CON__ENSEMBL:ENSBTAP00000038253	CON__ENSEMBL:ENSBTAP00000038253	13	2	2			>ENSEMBL:ENSBTAP00000038253 (Bos taurus) 63 kDa protein	1	13	2	2	10	10	8	12	11	8	0	0	0	1	1	0	0	0	0	1	1	0	18	3.6	3.6	63.165	606	606	10.5									1			1
O43790;CON__O43790;P78385;CON__Q6NT21;CON__P78385;CON__Q14533;Q14533;A6NCN2;CON__Q61726;B4DIR1;K7ELP4;K7EJU1;K7EKH9	O43790;CON__O43790;P78385;CON__Q6NT21;CON__P78385;CON__Q14533;Q14533;A6NCN2;CON__Q61726	10;10;10;10;10;10;9;7;5;1;1;1;1	9;9;9;9;9;9;8;7;4;0;0;0;0	4;4;4;4;4;4;4;4;2;0;0;0;0	Keratin, type II cuticular Hb6;Keratin, type II cuticular Hb3;Keratin, type II cuticular Hb1;Keratin-81-like protein KRT121P	KRT86;KRT83;KRT81;KRT121P	>sp|O43790|KRT86_HUMAN Keratin, type II cuticular Hb6 OS=Homo sapiens GN=KRT86 PE=1 SV=1;>O43790 SWISS-PROT:O43790 Keratin, type II cuticular Hb6 (Hair keratin, type II Hb6) (ghHb6) - Homo sapiens (Human).;>sp|P78385|KRT83_HUMAN Keratin, type II cuticular	13	10	9	4	3	1	2	6	8	1	2	0	1	5	7	0	0	0	0	3	3	0	17.7	16.3	8.4	53.5	486	486;486;493;493;493;505;505;255;479;179;189;248;261	11.9											2	12	1
CON__P00711	CON__P00711	3	3	3			>P00711 SWISS-PROT:P00711 Alpha-lactalbumin - Bos taurus (Bovine).	1	3	3	3	3	3	2	2	2	2	3	3	2	2	2	2	3	3	2	2	2	2	33.3	33.3	33.3	14.186	123	123	13.6									1	2	4	5	4
CON__P00761	CON__P00761	4	4	4			>P00761 SWISS-PROT:P00761|TRYP_PIG Trypsin - Sus scrofa (Pig).	1	4	4	4	4	4	4	4	4	4	4	4	4	4	4	4	4	4	4	4	4	4	25.1	25.1	25.1	24.409	231	231	8.99	23	24	20	20	24	22	30	27	20	28	26	28	29
CON__P01966;P02008	CON__P01966	11;1	11;1	7;0			>P01966 SWISS-PROT:P01966 (Bos taurus) Hemoglobin subunit alpha	2	11	11	7	9	10	11	11	11	9	9	10	11	11	11	9	5	6	7	7	7	5	85.9	85.9	69.7	15.184	142	142;142	12.3	54	57	47	44	26	39	43	36	85	80	62	55	52
CON__P02070	CON__P02070	7	3	3			>P02070 SWISS-PROT:P02070 (Bos taurus) Hemoglobin subunit beta	1	7	3	3	7	7	7	7	7	6	3	3	3	3	3	2	3	3	3	3	3	2	53.8	29.7	29.7	15.954	145	145	14.9										3
P02533;CON__P02533;CON__Q6IFX2;CON__A2A4G1;P19012;CON__P19012;CON__Q61782;K7ENV3;K7EMS3	P02533;CON__P02533	35;35;13;8;7;7;6;2;2	30;30;12;3;4;4;6;2;2	13;13;4;0;0;0;2;0;0	Keratin, type I cytoskeletal 14	KRT14	>sp|P02533|K1C14_HUMAN Keratin, type I cytoskeletal 14 OS=Homo sapiens GN=KRT14 PE=1 SV=4;>P02533 SWISS-PROT:P02533 Tax_Id=9606 Gene_Symbol=KRT14 Keratin, type I cytoskeletal 14	9	35	30	13	22	21	22	35	17	20	17	17	18	30	13	16	5	6	6	13	4	5	71.8	66.5	36.2	51.561	472	472;472;452;456;456;456;93;49;181	12.4	11	5				1	7	9	15	27	48	87	46
CON__P02535-1	CON__P02535-1	16	5	4			>P02535-1 SWISS-PROT:P02535-1 Tax_Id=10090 Gene_Symbol=Krt10 Isoform 1 of Keratin, type I cytoskeletal 10	1	16	5	4	12	10	12	15	13	11	2	0	2	4	3	1	2	0	2	3	3	1	27.2	13.3	11.8	57.769	570	570	14.4											1	3
P02538;CON__P02538	P02538;CON__P02538	35;35	17;17	1;1	Keratin, type II cytoskeletal 6A	KRT6A	>sp|P02538|K2C6A_HUMAN Keratin, type II cytoskeletal 6A OS=Homo sapiens GN=KRT6A PE=1 SV=3;>P02538 SWISS-PROT:P02538 Tax_Id=9606 Gene_Symbol=KRT6A Keratin, type II cytoskeletal 6A	2	35	17	1	29	27	26	35	21	24	13	12	11	17	7	9	1	1	1	1	0	1	48.8	30.5	1.8	60.044	564	564;564	12.3			1				3	2	11	18	32	58	34
CON__P02662	CON__P02662	7	7	7			>P02662 SWISS-PROT:P02662 Alpha-S1-casein - Bos taurus (Bovine).	1	7	7	7	7	7	6	6	6	7	7	7	6	6	6	7	7	7	6	6	6	7	39.7	39.7	39.7	22.975	199	199	7.83	53	40	38	48	34	36	46	61	41	27	30	35	36
CON__P02663	CON__P02663	4	4	4			>P02663 SWISS-PROT:P02663 Alpha-S2-casein [Contains: Casocidin-1 - Bos taurus (Bovine).	1	4	4	4	4	4	4	4	4	4	4	4	4	4	4	4	4	4	4	4	4	4	24.6	24.6	24.6	24.348	207	207	7.09	19	20	6	14	5	2	11	27	15	6	10	8	5
CON__P02666	CON__P02666	2	2	2			>P02666 SWISS-PROT:P02666 Beta-casein - Bos taurus (Bovine).	1	2	2	2	2	2	2	2	2	2	2	2	2	2	2	2	2	2	2	2	2	2	12.4	12.4	12.4	23.583	209	209	8	20	16	14	16	14	12	12	21	32	22	11	15	15
CON__P02668	CON__P02668	4	4	4			>P02668 SWISS-PROT:P02668 Kappa-casein [Contains: Casoxin C; Casoxin 6; Casoxin A; Casoxin B; Casoplatelin] - Bos taurus (Bovine).	1	4	4	4	4	4	4	4	4	4	4	4	4	4	4	4	4	4	4	4	4	4	40.2	40.2	40.2	18.974	169	169	8.85	15	5	2	1	2	1	16	16	29	26	7	7	7
CON__P02754	CON__P02754	11	11	11			>P02754 SWISS-PROT:P02754 Beta-lactoglobulin - Bos taurus (Bovine).	1	11	11	11	11	10	11	10	10	11	11	10	11	10	10	11	11	10	11	10	10	11	75.9	75.9	75.9	18.281	162	162	10.3	7	15	17	11	18	23	30	34	57	56	55	65	70
P02768;CON__P02768-1;H0YA55;B7WNR0;D6RHD5;P02768-2;C9JKR2;H7C013	P02768;CON__P02768-1;H0YA55;B7WNR0;D6RHD5;P02768-2;C9JKR2	43;43;31;31;30;26;26;15	38;38;26;27;26;22;22;14	38;38;26;27;26;22;22;14	Serum albumin	ALB	>sp|P02768|ALBU_HUMAN Serum albumin OS=Homo sapiens GN=ALB PE=1 SV=2;>P02768-1 SWISS-PROT:P02768-1 Tax_Id=9606 Gene_Symbol=ALB Isoform 1 of Serum albumin precursor;>tr|H0YA55|H0YA55_HUMAN Serum albumin (Fragment) OS=Homo sapiens GN=ALB PE=4 SV=1;>tr|B7WNR0	8	43	38	38	10	12	8	34	43	27	5	7	3	29	38	22	5	7	3	29	38	22	73.2	67	67	69.366	609	609;609;454;494;459;417;417;197	5.87		1	8	143	60	5				1	3	14	5
CON__P02769	CON__P02769	59	59	54			>P02769 SWISS-PROT:P02769 (Bos taurus) Bovine serum albumin precursor	1	59	59	54	54	56	55	56	55	55	54	56	55	56	55	55	49	51	50	51	50	50	80.6	80.6	74.3	69.293	607	607	8.14	696	431	341	465	245	214	261	231	285	317	321	345	341
67067;467068;467069;467070;467071;467072;467073;467074;467075;467076;467077;467078;467079;467080;467081;467082;467083;467084;467085;467086;467087;467088;467089;467090;467091;467092;467093;467094;467095;467096;467097;467098;467099;467100;467101;467102;467103;467104;467105;467106;467107;467108;467109;467110;467111;467112;467113;467114;467115;467116;467117;467118;467119;467120;494983;494984;494985;4…	18813;18814;18815;18816;18817;18818;18819;18820;18821;18822;18823;18824;18825;18826;18827;18828;18829;18830;18831;18832;18833;18834;18835;18836;18837;18838;18839;18840;18841;18842;18843;18844;18845;18846;18847;18848;18849;18850;18851;18852;18853;18854;18855;18856;18857;18858;18859;18860;18861;18862;18863;18864;18865;18866;18867;18868;18869;18870;18871;18872;18873;18874;18875;18876;18877;18878;188…
;631344;631345;631346;631347;631348;631349;631350;631351;631352;631353;631354;631355;631356;631357;631358;631359;631360;631361;631362;631363;631364;631365;631366;631367;631368;631369;631370;631371;631372;631373;631374;631375;631376;631377;631378;631379;631380;631381;631382;631383;631384;631385;631386;631387;631388;631389;631390;631391;631392;631393;631394;631395;631396;631397;631398;631399;631400…	18893;58946;70896;71133;76280;77795;77801;81747;81790;95061;108808;114980;119977;119993;120007;152653;155794;155799;170589;188307;215661;243788;245609;246004;316553;319691;323616;328756;338977;341559;353696;354381;354583;354635;382367;389873;392261;392773;398300;402881;402916;433345;440479;442997;450814;451128;453555;474360;474385;484776;514683;552389;578533;578542;600077;631272;636451;637183;637…	70;71;72	111;469;571
CON__P04259	CON__P04259	35	3	1			>P04259 SWISS-PROT:P04259 Tax_Id=9606 Gene_Symbol=KRT6B Keratin, type II cytoskeletal 6B	1	35	3	1	29	27	25	35	21	22	2	3	2	3	1	1	1	1	1	1	1	1	49.5	6.4	1.6	59.998	564	564	11.9										2	1	10	2
CON__P05784	CON__P05784	10	1	1			>P05784 SWISS-PROT:P05784 Tax_Id=10090 Gene_Symbol=Krt18 Keratin, type I cytoskeletal 18	1	10	1	1	9	8	8	8	10	8	1	1	1	1	1	1	1	1	1	1	1	1	22.5	4.7	4.7	47.538	423	423	6.33						12	6
P05787;CON__P05787;P05787-2;F8VUG2;CON__H-INV:HIT000292931;Q9H552;CON__Q9H552;F8VP67;F8VRG4;CON__Q9DCV7;P08729;CON__Q3KNV1;CON__H-INV:HIT000016045;F8VQY3;CON__REFSEQ:XP_092267;H0YIB2	P05787;CON__P05787;P05787-2;F8VUG2	36;36;36;18;16;11;11;9;9;5;5;5;4;3;3;2	28;28;28;12;14;7;7;6;6;0;0;0;1;3;3;2	16;16;16;1;8;3;3;0;0;0;0;0;0;0;3;0	Keratin, type II cytoskeletal 8	KRT8	>sp|P05787|K2C8_HUMAN Keratin, type II cytoskeletal 8 OS=Homo sapiens GN=KRT8 PE=1 SV=7;>P05787 SWISS-PROT:P05787 Tax_Id=9606 Gene_Symbol=KRT8 Keratin, type II cytoskeletal 8;>sp|P05787-2|K2C8_HUMAN Isoform 2 of Keratin, type II cytoskeletal 8 OS=Homo sapi	16	36	28	16	31	30	31	31	35	33	23	22	23	23	28	25	13	12	13	13	16	14	63.8	56.5	32.5	53.704	483	483;483;511;273;443;499;499;113;177;457;469;469;99;180;213;83	7.71			2	1	58	267	239	13	20	16	14	10	5
CON__P08730-1	CON__P08730-1	8	1	1			>P08730-1 SWISS-PROT:P08730-1 Tax_Id=10090 Gene_Symbol=Krt13 Isoform 1 of Keratin, type I cytoskeletal 13	1	8	1	1	6	6	7	8	7	7	0	0	0	1	0	0	0	0	0	1	0	0	13	4.1	4.1	47.754	437	437	12												1
P08779;CON__P08779;CON__Q9Z2K1;CON__Q3ZAW8	P08779;CON__P08779	31;31;11;11	16;16;3;3	10;10;0;0	Keratin, type I cytoskeletal 16	KRT16	>sp|P08779|K1C16_HUMAN Keratin, type I cytoskeletal 16 OS=Homo sapiens GN=KRT16 PE=1 SV=4;>P08779 SWISS-PROT:P08779 Tax_Id=9606 Gene_Symbol=KRT16 Keratin, type I cytoskeletal 16	4	31	16	10	22	21	21	30	17	16	11	10	9	15	7	6	7	6	6	10	6	4	65.3	43.3	28.8	51.267	473	473;473;469;474	12.3								1	4	9	26	52	25
CON__P12763;P02765;C9JV77	CON__P12763	15;3;1	15;3;1	15;3;1			>P12763 SWISS-PROT:P12763 (Bos taurus) Alpha-2-HS-glycoprotein precursor	3	15	15	15	15	15	15	13	15	15	15	15	15	13	15	15	15	15	15	13	15	15	51.8	51.8	51.8	38.418	359	359;367;368	6.62	77	87	81	367	249	122	111	67	68	65	56	56	46
P13645;CON__P13645;Q7Z3Y7;CON__Q7Z3Y7;CON__Q148H6;Q7Z3Z0;CON__Q7Z3Z0;Q99456;CON__Q99456;Q2M2I5;CON__Q2M2I5;CON__A2AB72;O76015;CON__O76015;Q7Z3Y9;CON__Q7Z3Y9	P13645;CON__P13645	48;48;4;4;3;2;2;2;2;2;2;1;1;1;1;1	48;48;4;4;3;2;2;2;2;2;2;1;1;1;1;1	33;33;1;1;0;0;0;0;0;0;0;0;0;0;0;0	Keratin, type I cytoskeletal 10	KRT10	>sp|P13645|K1C10_HUMAN Keratin, type I cytoskeletal 10 OS=Homo sapiens GN=KRT10 PE=1 SV=6;>P13645 SWISS-PROT:P13645 Tax_Id=9606 Gene_Symbol=KRT10 Keratin, type I cytoskeletal 10	16	48	48	33	40	38	37	47	37	36	40	38	37	47	37	36	26	25	24	32	24	23	67.1	67.1	56.7	58.826	584	584;593;464;486;464;450;450;494;494;525;525;453;456;456;468;468	10.3	127	117	110	87	108	86	133	109	192	191	238	459	302
P13647;CON__P13647;H0YI76;F8W0C6;H0YIN9;F8VV57;F8VU69	P13647;CON__P13647	41;41;20;13;11;5;3	30;30;15;7;9;5;3	8;8;5;0;1;2;0	Keratin, type II cytoskeletal 5	KRT5	>sp|P13647|K2C5_HUMAN Keratin, type II cytoskeletal 5 OS=Homo sapiens GN=KRT5 PE=1 SV=3;>P13647 SWISS-PROT:P13647 Tax_Id=9606 Gene_Symbol=KRT5 Keratin, type II cytoskeletal 5	7	41	30	8	32	25	23	41	19	24	23	17	15	30	11	15	7	6	5	8	3	3	53.7	43.9	12.5	62.378	590	590;590;201;179;196;132;147	12.6	2	4	3				2	2	13	35	48	58	42
CON__P15497	CON__P15497	23	23	22			>P15497 SWISS-PROT:P15497 (Bos taurus) Apolipoprotein A-I precursor	1	23	23	22	20	21	22	21	22	21	20	21	22	21	22	21	19	20	21	20	21	20	67.5	67.5	67.5	30.276	265	265	10							6	5	131	144	25	3	1
CON__P17690;J3KS17;P02749	CON__P17690	5;1;1	5;1;1	5;1;1			>P17690 SWISS-PROT:P17690 (Bos taurus) Beta-2-glycoprotein 1 precursor	3	5	5	5	3	3	5	4	3	4	3	3	5	4	3	4	3	3	5	4	3	4	20.3	20.3	20.3	38.252	345	345;104;345	4.57		2	1	6	20	1
F5H8K9;P19013;CON__P19013	F5H8K9;P19013;CON__P19013	5;5;5	2;2;2	2;2;2	Keratin, type II cytoskeletal 4	KRT4	>tr|F5H8K9|F5H8K9_HUMAN Keratin, type II cytoskeletal 4 OS=Homo sapiens GN=KRT4 PE=2 SV=1;>sp|P19013|K2C4_HUMAN Keratin, type II cytoskeletal 4 OS=Homo sapiens GN=KRT4 PE=1 SV=4;>P19013 SWISS-PROT:P19013 Tax_Id=9606 Gene_Symbol=KRT4 keratin 4	3	5	2	2	3	3	3	5	3	3	0	0	0	2	0	0	0	0	0	2	0	0	9.8	6	6	53.965	500	500;534;594	12												2
P20930;CON__P20930	P20930;CON__P20930	10;10	10;10	10;10	Filaggrin	FLG	>sp|P20930|FILA_HUMAN Filaggrin OS=Homo sapiens GN=FLG PE=1 SV=3;>P20930 SWISS-PROT:P20930 Tax_Id=9606 Gene_Symbol=FLG Filaggrin	2	10	10	10	0	1	1	8	0	0	0	1	1	8	0	0	0	1	1	8	0	0	6.7	6.7	6.7	435.16	4061	4061;4061	12.3											1	9	1
CON__P34955	CON__P34955	13	13	13			>P34955 SWISS-PROT:P34955 (Bos taurus) Alpha-1-antiproteinase precursor	1	13	13	13	11	12	12	11	12	11	11	12	12	11	12	11	11	12	12	11	12	11	33.9	33.9	33.9	46.103	416	416	6.77	14	12	13	40	86	23	17	12	8	6	7	10	5
CON__P35908	CON__P35908	63	63	1			>P35908 SWISS-PROT:P35908 Tax_Id=9606 Gene_Symbol=KRT2 Keratin, type II cytoskeletal 2 epidermal	1	63	63	1	49	42	44	59	45	41	49	42	44	59	45	41	0	1	1	1	1	1	92.6	92.6	5.6	65.865	645	645	10.6	83	100	77	62	82	104	163	106	195	189	236	409	269
P60709;CON__P60712;G5E9R0;E7EVS6;C9JZR7;C9JTX5	P60709;CON__P60712	31;31;12;12;10;8	1;1;1;1;1;1	1;1;1;1;1;1	Actin, cytoplasmic 1;Actin, cytoplasmic 1, N-terminally processed	ACTB	>sp|P60709|ACTB_HUMAN Actin, cytoplasmic 1 OS=Homo sapiens GN=ACTB PE=1 SV=1;>P60712 SWISS-PROT:P60712 (Bos taurus) Actin, cytoplasmic 1	6	31	1	1	28	25	26	27	30	26	1	1	1	1	1	1	1	1	1	1	1	1	78.4	4.5	4.5	41.736	375	375;375;125;164;103;80	7.54						11	9					1	2
89212;489213;489214;489215;489216;489217;489218;489219;489220;489221;489222;489223;489224;489225;489226;489227;489228;489229;489230;489231;489232;489233;489234;489235;489236;489237;489238;525788;525789;525790;525791;525792;525793;525794;525795;525796;525797;525798;525799;525800;525801;525802;525803;525804;525805;525806;525807;525808;525809;525810;525811;525812;525813;525814;525815;525816;525817;5…	24701;24702;24703;24704;24705;24706;24707;24708;24709;24710;24711;24712;24713;24714;24715;24716;24717;24718;24719;24720;24721;24722;24723;24724;24725;24726;24727;24728;24729;24730;24731;24732;24733;24734;24735;24736;24737;24738;24739;24740;24741;24742;24743;24744;24745;24746;24747;24748;24749;24750;24751;24752;24753;24754;24755;24756;24757;24758;24759;24760;24761;24762;24763;24764;24765;24766;247…
6795;506796;506797;506798;506799;506800;506801;506802;506803;506804;506805;506806;506807;506808;506809;506810;506811;506812;506813;506814;506815;506816;506817;506818;506819;506820;506821;506822;506823;506824;506825;506826;506827;506828;506829;506830;506831;506832;506833;506834;506835;506836;506837;506838;506839;506840;506841;506842;506843;506844;506845;506846;506847;506848;506849;506850;506851;50…	25010;64489;64898;71780;74118;80816;90468;97531;98480;107584;107892;134781;135961;178920;234143;246448;246451;268439;268449;274304;274305;298019;302545;329591;433733;433824;507659;547990;560108;561378;638035	93;94;95;96;97;98;99;100;101;102	16;44;47;153;190;227;269;283;305;325
CON__P81644	CON__P81644	3	3	3			>P81644 SWISS-PROT:P81644 (Bos taurus) Apolipoprotein A-II precursor	1	3	3	3	3	3	1	3	3	2	3	3	1	3	3	2	3	3	1	3	3	2	35	35	35	11.202	100	100	12.7						1	1	3	4
CON__Q03247	CON__Q03247	1	1	1			>Q03247 SWISS-PROT:Q03247 (Bos taurus) Apolipoprotein E precursor	1	1	1	1	1	1	1	1	1	1	1	1	1	1	1	1	1	1	1	1	1	1	4.4	4.4	4.4	35.979	316	316	12.1							2	4
Q04695;CON__Q04695;K7EPJ9;J3QR55;Q9C075;CON__Q9C075;CON__Q99PS0	Q04695;CON__Q04695;K7EPJ9	22;22;11;1;1;1;1	8;8;4;1;1;1;1	1;1;1;0;0;0;0	Keratin, type I cytoskeletal 17	KRT17	>sp|Q04695|K1C17_HUMAN Keratin, type I cytoskeletal 17 OS=Homo sapiens GN=KRT17 PE=1 SV=2;>Q04695 SWISS-PROT:Q04695 Tax_Id=9606 Gene_Symbol=KRT17 Keratin, type I cytoskeletal 17;>tr|K7EPJ9|K7EPJ9_HUMAN Keratin, type I cytoskeletal 17 (Fragment) OS=Homo sap	7	22	8	1	17	14	14	22	10	15	5	4	3	8	1	4	1	1	0	1	0	1	46.5	22.7	2.5	48.105	432	432;432;231;149;422;422;422	13.4										1	5	13	3
Q15323;CON__Q9UE12;CON__Q15323;CON__A2A5Y0;Q14532;CON__REFSEQ:XP_986630;O76009;CON__Q6NTB9;CON__O76009;Q14525;CON__Q14525;CON__Q14532;O76014;CON__O76014	Q15323;CON__Q9UE12;CON__Q15323;CON__A2A5Y0;Q14532;CON__REFSEQ:XP_986630;O76009;CON__Q6NTB9;CON__O76009;Q14525;CON__Q14525;CON__Q14532;O76014;CON__O76014	4;4;4;3;3;3;2;2;2;2;2;2;2;2	3;3;3;2;2;2;2;2;2;1;1;1;1;1	1;1;1;0;1;0;1;1;1;0;0;1;0;0	Keratin, type I cuticular Ha1;Keratin, type I cuticular Ha2;Keratin, type I cuticular Ha3-I;Keratin, type I cuticular Ha3-II;Keratin, type I cuticular Ha7	KRT31;KRT32;KRT33A;KRT33B;KRT37	>sp|Q15323|K1H1_HUMAN Keratin, type I cuticular Ha1 OS=Homo sapiens GN=KRT31 PE=2 SV=3;>Q9UE12 TREMBL:Q9UE12 Type I hair keratin 1 - Homo sapiens (Human).;>Q15323 SWISS-PROT:Q15323 Keratin, type I cuticular HA1 (Hair keratin, type I HA1);>A2A5Y0 TREMBL:A2A	14	4	3	1	1	1	1	3	3	1	0	0	0	2	2	0	0	0	0	1	0	0	10.3	8.7	3.1	47.237	416	416;416;416;416;448;476;404;404;404;404;404;448;449;471	12												4
CON__Q1RMN8	CON__Q1RMN8	2	2	2			>Q1RMN8 TREMBL:Q1RMN8 (Bos taurus) Similar to Immunoglobulin lambda-like polypeptide 1	1	2	2	2	2	2	2	2	2	2	2	2	2	2	2	2	2	2	2	2	2	2	7.7	7.7	7.7	24.536	234	234	11.4									10	12	8	2	1
CON__Q28107	CON__Q28107	2	2	2			>Q28107 SWISS-PROT:Q28107 (Bos taurus) Coagulation factor V precursor	1	2	2	2	2	2	2	2	2	1	2	2	2	2	2	1	2	2	2	2	2	1	1.4	1.4	1.4	248.98	2211	2211	6.53				5	3			5	4
CON__Q2KIH2	CON__Q2KIH2	3	3	3			>Q2KIH2 TREMBL:Q2KIH2;Q68RU0 (Bos taurus) Ovarian and testicular apolipoprotein N	1	3	3	3	1	3	3	2	3	2	1	3	3	2	3	2	1	3	3	2	3	2	13.5	13.5	13.5	29.091	259	259	15.7
CON__Q2KIS7;E9PHK0;P05452	CON__Q2KIS7;E9PHK0;P05452	5;3;3	5;3;3	5;3;3	Tetranectin	CLEC3B	>Q2KIS7 SWISS-PROT:Q2KIS7 (Bos taurus) Tetranectin precursor;>tr|E9PHK0|E9PHK0_HUMAN Tetranectin OS=Homo sapiens GN=CLEC3B PE=2 SV=1;>sp|P05452|TETN_HUMAN Tetranectin OS=Homo sapiens GN=CLEC3B PE=1 SV=3	3	5	5	5	4	5	5	3	4	4	4	5	5	3	4	4	4	5	5	3	4	4	34.7	34.7	34.7	22.144	202	202;160;202	12.3											13	29	13
CON__Q2KJF1	CON__Q2KJF1	3	3	3			>Q2KJF1 TREMBL:Q2KJF1 (Bos taurus) Alpha-1-B glycoprotein	1	3	3	3	1	3	2	2	0	2	1	3	2	2	0	2	1	3	2	2	0	2	10.3	10.3	10.3	53.553	503	503	6.4				8
CON__Q2UVX4	CON__Q2UVX4	9	9	9			>Q2UVX4 SWISS-PROT:Q2UVX4 (Bos taurus) Complement C3 precursor	1	9	9	9	9	6	7	7	7	6	9	6	7	7	7	6	9	6	7	7	7	6	8.4	8.4	8.4	187.37	1662	1662	7.58				16	6		16	14					1
Q7RTS7;CON__Q7RTS7;Q86Y46;CON__Q32MB2;F8W1S1;Q86Y46-2;Q14CN4-3;Q14CN4-2;Q14CN4;CON__Q14CN4-1;CON__Q6IME9;Q3SY84;CON__Q3SY84;H0YIG3	Q7RTS7;CON__Q7RTS7;Q86Y46;CON__Q32MB2;F8W1S1;Q86Y46-2;Q14CN4-3;Q14CN4-2;Q14CN4;CON__Q14CN4-1;CON__Q6IME9;Q3SY84;CON__Q3SY84	5;5;5;5;5;3;3;3;3;3;3;3;3;1	1;1;1;1;1;1;1;1;1;1;1;1;1;1	1;1;1;1;1;1;1;1;1;1;1;1;1;1	Keratin, type II cytoskeletal 74;Keratin, type II cytoskeletal 73;Keratin, type II cytoskeletal 72;Keratin, type II cytoskeletal 71	KRT74;KRT73;KRT72;KRT71	>sp|Q7RTS7|K2C74_HUMAN Keratin, type II cytoskeletal 74 OS=Homo sapiens GN=KRT74 PE=1 SV=2;>Q7RTS7 SWISS-PROT:Q7RTS7 Tax_Id=9606 Gene_Symbol=KRT74 Keratin, type II cytoskeletal 74;>sp|Q86Y46|K2C73_HUMAN Keratin, type II cytoskeletal 73 OS=Homo sapiens GN=K	14	5	1	1	5	4	4	5	5	5	1	1	1	1	1	1	1	1	1	1	1	1	5.7	2.3	2.3	57.865	529	529;529;540;540;543;381;469;510;511;511;520;523;523;192	13.4							1	1		1	9	10	10
CON__Q32PJ2	CON__Q32PJ2	4	4	4			>Q32PJ2 SWISS-PROT:Q32PJ2 (Bos taurus) Apolipoprotein A-IV precursor	1	4	4	4	4	2	4	0	2	1	4	2	4	0	2	1	4	2	4	0	2	1	16.3	16.3	16.3	43.017	380	380	7.21							12	1	1
CON__Q3SX09;A8MUF7;E9PBW4;P69892;P69891;P02100	CON__Q3SX09	16;1;1;1;1;1	16;1;1;1;1;1	11;0;0;0;0;0			>Q3SX09 TREMBL:Q3SX09 (Bos taurus) similar to HBG protein	6	16	16	11	15	16	16	15	16	15	15	16	16	15	16	15	10	11	11	10	11	10	65.7	65.7	48.3	22.06	201	201;87;137;147;147;147	13.5	19	6	5	12	2	13	20	12	70	71	39	39	42
CON__Q3SX14	CON__Q3SX14	14	1	1			>Q3SX14 TREMBL:Q3SX14 (Bos taurus) Similar to Gelsolin	1	14	1	1	13	12	13	12	12	11	1	0	0	0	0	0	1	0	0	0	0	0	22.4	3.8	3.8	85.686	781	781	3			1
CON__Q3SZH5	CON__Q3SZH5	3	3	3			>Q3SZH5 TREMBL:Q3SZH5 (Bos taurus) Similar to Angiotensinogen	1	3	3	3	2	3	2	1	2	2	2	3	2	1	2	2	2	3	2	1	2	2	13.2	13.2	13.2	45.456	424	424	11.3					4								10
CON__Q3SZR3	CON__Q3SZR3	5	5	5			>Q3SZR3 SWISS-PROT:Q3SZR3 (Bos taurus) Alpha-1-acid glycoprotein precursor	1	5	5	5	4	4	4	5	4	5	4	4	4	5	4	5	4	4	4	5	4	5	27.2	27.2	27.2	23.182	202	202	12.9				1	2	4	6					6	6
CON__Q3T052;F5GXQ1;H7C0L5;Q14624-4;Q14624-3;Q14624-2;Q14624;B7ZKJ8	CON__Q3T052	3;1;1;1;1;1;1;1	3;1;1;1;1;1;1;1	3;1;1;1;1;1;1;1			>Q3T052 TREMBL:Q3T052;Q5EA67 (Bos taurus) Inter-alpha (Globulin) inhibitor H4	8	3	3	3	2	3	3	3	3	3	2	3	3	3	3	3	2	3	3	3	3	3	2.8	2.8	2.8	101.51	916	916;560;719;845;900;914;930;935	14		3											1
CON__Q3ZBD7	CON__Q3ZBD7	7	1	1			>Q3ZBD7 SWISS-PROT:Q3ZBD7 (Bos taurus) Glucose-6-phosphate isomerase	1	7	1	1	4	5	6	5	6	6	0	0	1	0	1	1	0	0	1	0	1	1	20.8	4.8	4.8	62.87	557	557	5					3
CON__Q3ZBS7;P04004	CON__Q3ZBS7	7;1	7;1	7;1			>Q3ZBS7 TREMBL:Q3ZBS7 (Bos taurus) Vitronectin	2	7	7	7	7	7	7	7	7	7	7	7	7	7	7	7	7	7	7	7	7	7	17.1	17.1	17.1	54.099	484	484;478	7.35	2	12	20	42	35	12	15	5	10	5	7	11	14
Q5D862;CON__Q5D862	Q5D862;CON__Q5D862	18;18	18;18	18;18	Filaggrin-2	FLG2	>sp|Q5D862|FILA2_HUMAN Filaggrin-2 OS=Homo sapiens GN=FLG2 PE=1 SV=1;>Q5D862 SWISS-PROT:Q5D862 Tax_Id=9606 Gene_Symbol=FLG2 Filaggrin-2	2	18	18	18	6	4	4	18	6	6	6	4	4	18	6	6	6	4	4	18	6	6	15.8	15.8	15.8	248.07	2391	2391;2391	12.7									5	7	16	31	10
Q5XKE5;CON__Q5XKE5	Q5XKE5;CON__Q5XKE5	12;12	1;1	0;0	Keratin, type II cytoskeletal 79	KRT79	>sp|Q5XKE5|K2C79_HUMAN Keratin, type II cytoskeletal 79 OS=Homo sapiens GN=KRT79 PE=1 SV=2;>Q5XKE5 SWISS-PROT:Q5XKE5 Tax_Id=9606 Gene_Symbol=KRT79 Keratin, type II cytoskeletal 79	2	12	1	0	9	9	9	12	7	9	1	1	1	1	1	1	0	0	0	0	0	0	15.7	1.9	0	57.835	535	535;535	15.8
CON__Q6IFZ6	CON__Q6IFZ6	11	2	2			>Q6IFZ6 SWISS-PROT:Q6IFZ6 Tax_Id=10090 Gene_Symbol=Krt77 Keratin, type II cytoskeletal 1b	1	11	2	2	8	7	8	8	8	6	0	0	0	0	2	0	0	0	0	0	2	0	17	5.8	5.8	61.358	572	572	15
Q6KB66-2;Q6KB66;CON__Q6KB66-1;Q6KB66-3;CON__Q0VBK2	Q6KB66-2;Q6KB66;CON__Q6KB66-1;Q6KB66-3	4;4;4;3;1	4;4;4;3;1	4;4;4;3;1	Keratin, type II cytoskeletal 80	KRT80	>sp|Q6KB66-2|K2C80_HUMAN Isoform 2 of Keratin, type II cytoskeletal 80 OS=Homo sapiens GN=KRT80;>sp|Q6KB66|K2C80_HUMAN Keratin, type II cytoskeletal 80 OS=Homo sapiens GN=KRT80 PE=1 SV=2;>Q6KB66-1 SWISS-PROT:Q6KB66-1 Tax_Id=9606 Gene_Symbol=KRT80 Isoform 1	5	4	4	4	3	3	2	3	4	1	3	3	2	3	4	1	3	3	2	3	4	1	13.7	13.7	13.7	47.241	422	422;452;452;487;452	5.59		6	2			10					3	1
Q7Z3Y8;CON__Q7Z3Y8	Q7Z3Y8;CON__Q7Z3Y8	3;3	1;1	1;1	Keratin, type I cytoskeletal 27	KRT27	>sp|Q7Z3Y8|K1C27_HUMAN Keratin, type I cytoskeletal 27 OS=Homo sapiens GN=KRT27 PE=1 SV=2;>Q7Z3Y8 SWISS-PROT:Q7Z3Y8 Tax_Id=9606 Gene_Symbol=KRT27 Keratin, type I cytoskeletal 27	2	3	1	1	2	2	2	3	2	2	0	0	0	1	0	0	0	0	0	1	0	0	6.5	2.6	2.6	49.822	459	459;459	12												1
Q7Z794;CON__Q7Z794;F5GY66;F8VS61	Q7Z794;CON__Q7Z794;F5GY66	12;12;7;2	8;8;6;1	5;5;3;1	Keratin, type II cytoskeletal 1b	KRT77	>sp|Q7Z794|K2C1B_HUMAN Keratin, type II cytoskeletal 1b OS=Homo sapiens GN=KRT77 PE=2 SV=3;>Q7Z794 SWISS-PROT:Q7Z794 Tax_Id=9606 Gene_Symbol=KRT77 Keratin 77;>tr|F5GY66|F5GY66_HUMAN Keratin, type II cytoskeletal 1b OS=Homo sapiens GN=KRT77 PE=2 SV=1	4	12	8	5	6	5	6	11	5	4	2	1	2	7	1	0	0	0	0	5	0	0	22.5	17.5	11.8	61.901	578	578;578;345;248	12.4					1					1	4	8
Q86YZ3;CON__Q86YZ3	Q86YZ3;CON__Q86YZ3	25;25	25;25	25;25	Hornerin	HRNR	>sp|Q86YZ3|HORN_HUMAN Hornerin OS=Homo sapiens GN=HRNR PE=1 SV=2;>Q86YZ3 SWISS-PROT:Q86YZ3 Tax_Id=9606 Gene_Symbol=HRNR Hornerin	2	25	25	25	21	18	14	21	9	16	21	18	14	21	9	16	21	18	14	21	9	16	28.6	28.6	28.6	282.39	2850	2850;2850	11.9	8	8	10	3	1	3	9	10	13	30	65	77	32
D2D4A3;P30038;P30038-2;Q5TF55	D2D4A3;P30038;P30038-2	9;9;8;1	9;9;8;1	9;9;8;1	Delta-1-pyrroline-5-carboxylate dehydrogenase, mitochondrial	ALDH4A1	>tr|D2D4A3|D2D4A3_HUMAN Delta-1-pyrroline-5-carboxylate dehydrogenase, mitochondrial OS=Homo sapiens GN=ALDH4A1 PE=2 SV=1;>sp|P30038|AL4A1_HUMAN Delta-1-pyrroline-5-carboxylate dehydrogenase, mitochondrial OS=Homo sapiens GN=ALDH4A1 PE=1 SV=3;>sp|P30038-2|	4	9	9	9	7	8	7	8	7	4	7	8	7	8	7	4	7	8	7	8	7	4	33.6	33.6	33.6	56.042	512	512;563;503;214	5					48
P78344;D3DQV9;P78344-2;H0Y3P2;E9PKF8;H0YCH5;H0YEC5;H0YD77;H0YE22;H0YD99;H0YEN8;H0YDC0;H0YCF8	P78344;D3DQV9;P78344-2;H0Y3P2	14;14;13;13;6;6;5;5;2;1;1;1;1	14;14;13;13;6;6;5;5;2;1;1;1;1	14;14;13;13;6;6;5;5;2;1;1;1;1	Eukaryotic translation initiation factor 4 gamma 2	EIF4G2	>sp|P78344|IF4G2_HUMAN Eukaryotic translation initiation factor 4 gamma 2 OS=Homo sapiens GN=EIF4G2 PE=1 SV=1;>tr|D3DQV9|D3DQV9_HUMAN Eukaryotic translation initiation factor 4 gamma 2 (Fragment) OS=Homo sapiens GN=EIF4G2 PE=2 SV=1;>sp|P78344-2|IF4G2_HUMAN	13	14	14	14	13	12	14	13	11	11	13	12	14	13	11	11	13	12	14	13	11	11	19.4	19.4	19.4	102.36	907	907;907;869;869;186;444;244;282;234;84;112;116;130	4.35		1	79	7	25	31	11	4
D3DRR9;Q86WR7	D3DRR9;Q86WR7	1;1	1;1	1;1	Proline and serine-rich protein 2	C10orf47;PROSER2	>tr|D3DRR9|D3DRR9_HUMAN Chromosome 10 open reading frame 47, isoform CRA_b OS=Homo sapiens GN=C10orf47 PE=2 SV=1;>sp|Q86WR7|PRSR2_HUMAN Proline and serine-rich protein 2 OS=Homo sapiens GN=PROSER2 PE=1 SV=2	2	1	1	1	1	1	1	1	1	1	1	1	1	1	1	1	1	1	1	1	1	1	5.4	5.4	5.4	24.792	239	239;435	12									2	4	3	2	6
Q9Y6M7-9;Q9Y6M7-6;D3K174;Q9Y6M7-2;E9PGC1;E9PFN4;Q9Y6M7-8;Q9Y6M7-7;E9PDL9;Q9Y6M7;C9JRP1;Q9Y6M7-4;Q9Y6M7-11;Q9Y6M7-3;Q9Y6M7-10;Q9Y6M7-5;F8W7E6;H7C3C4	Q9Y6M7-9;Q9Y6M7-6;D3K174;Q9Y6M7-2;E9PGC1;E9PFN4;Q9Y6M7-8;Q9Y6M7-7;E9PDL9;Q9Y6M7;C9JRP1;Q9Y6M7-4;Q9Y6M7-11;Q9Y6M7-3;Q9Y6M7-10;Q9Y6M7-5;F8W7E6;H7C3C4	18;18;18;17;17;17;17;17;17;16;15;14;13;13;12;9;9;9	18;18;18;17;17;17;17;17;17;16;15;14;13;13;12;9;9;9	18;18;18;17;17;17;17;17;17;16;15;14;13;13;12;9;9;9	Sodium bicarbonate cotransporter 3	SLC4A7	>sp|Q9Y6M7-9|S4A7_HUMAN Isoform 9 of Sodium bicarbonate cotransporter 3 OS=Homo sapiens GN=SLC4A7;>sp|Q9Y6M7-6|S4A7_HUMAN Isoform 6 of Sodium bicarbonate cotransporter 3 OS=Homo sapiens GN=SLC4A7;>tr|D3K174|D3K174_HUMAN Sodium bicarbonate cotransporter 3 O	18	18	18	18	14	16	16	18	17	15	14	16	16	18	17	15	14	16	16	18	17	15	23.3	23.3	23.3	123.41	1095	1095;1131;1135;1090;1206;1210;1246;1259;1259;1214;1051;1000;463;1018;574;800;800;801	1.09	139	13
F6U1T9;P63098;D3YTA9;H7BYZ3	F6U1T9;P63098;D3YTA9;H7BYZ3	2;2;2;2	2;2;2;2	2;2;2;2	Calcineurin subunit B type 1	PPP3R1	>tr|F6U1T9|F6U1T9_HUMAN Calcineurin subunit B type 1 OS=Homo sapiens GN=PPP3R1 PE=2 SV=1;>sp|P63098|CANB1_HUMAN Calcineurin subunit B type 1 OS=Homo sapiens GN=PPP3R1 PE=1 SV=2;>tr|D3YTA9|D3YTA9_HUMAN Calcineurin subunit B type 1 OS=Homo sapiens GN=PPP3R1	4	2	2	2	1	1	1	2	0	1	1	1	1	2	0	1	1	1	1	2	0	1	16.2	16.2	16.2	18.208	160	160;170;189;331	14.3
D3YTB1;P62910;F8W727;D3YTI8	D3YTB1;P62910;F8W727	12;12;12;2	12;12;12;2	12;12;12;2	60S ribosomal protein L32	RPL32	>tr|D3YTB1|D3YTB1_HUMAN 60S ribosomal protein L32 (Fragment) OS=Homo sapiens GN=RPL32 PE=2 SV=1;>sp|P62910|RL32_HUMAN 60S ribosomal protein L32 OS=Homo sapiens GN=RPL32 PE=1 SV=2;>tr|F8W727|F8W727_HUMAN 60S ribosomal protein L32 OS=Homo sapiens GN=RPL32 PE	4	12	12	12	12	10	11	12	12	10	12	10	11	12	12	10	12	10	11	12	12	10	54.9	54.9	54.9	15.616	133	133;135;153;62	13.1										9	17	65	104
H7C224;P51617-4;P51617-2;P51617-3;D3YTB5;P51617;H7C3C1;H7C2I6;F8WAB6	H7C224;P51617-4;P51617-2;P51617-3;D3YTB5;P51617;H7C3C1;H7C2I6	3;3;3;3;3;3;2;2;1	3;3;3;3;3;3;2;2;1	3;3;3;3;3;3;2;2;1	Interleukin-1 receptor-associated kinase 1	IRAK1	>tr|H7C224|H7C224_HUMAN Interleukin-1 receptor-associated kinase 1 (Fragment) OS=Homo sapiens GN=IRAK1 PE=4 SV=1;>sp|P51617-4|IRAK1_HUMAN Isoform 4 of Interleukin-1 receptor-associated kinase 1 OS=Homo sapiens GN=IRAK1;>sp|P51617-2|IRAK1_HUMAN Isoform 2 of	9	3	3	3	2	3	2	2	2	1	2	3	2	2	2	1	2	3	2	2	2	1	15.1	15.1	15.1	42.111	392	392;633;682;693;708;712;218;276;339	4				12
D3YTE0;Q8N9T8-2;Q8N9T8;H0YFD2	D3YTE0;Q8N9T8-2;Q8N9T8	3;3;2;1	3;3;2;1	3;3;2;1	Protein KRI1 homolog	KRI1	>tr|D3YTE0|D3YTE0_HUMAN Protein KRI1 homolog OS=Homo sapiens GN=KRI1 PE=2 SV=1;>sp|Q8N9T8-2|KRI1_HUMAN Isoform 2 of Protein KRI1 homolog OS=Homo sapiens GN=KRI1;>sp|Q8N9T8|KRI1_HUMAN Protein KRI1 homolog OS=Homo sapiens GN=KRI1 PE=1 SV=2	4	3	3	3	1	3	1	2	2	1	1	3	1	2	2	1	1	3	1	2	2	1	5.4	5.4	5.4	82.484	705	705;706;709;190	4.1		6			3
F5H1L4;E7ENA2;Q9NNW7-2;D3YTF8;F5H2V0;D3YTF9;Q9NNW7;E7EWK1;Q9NNW7-3;Q9NNW7-4	F5H1L4;E7ENA2;Q9NNW7-2;D3YTF8;F5H2V0;D3YTF9;Q9NNW7;E7EWK1;Q9NNW7-3	7;7;7;7;7;7;7;4;4;3	6;6;6;6;6;6;6;3;4;3	6;6;6;6;6;6;6;3;4;3	Thioredoxin reductase 2, mitochondrial	TXNRD2	>tr|F5H1L4|F5H1L4_HUMAN Thioredoxin reductase 2, mitochondrial OS=Homo sapiens GN=TXNRD2 PE=2 SV=1;>tr|E7ENA2|E7ENA2_HUMAN Thioredoxin reductase 2, mitochondrial OS=Homo sapiens GN=TXNRD2 PE=3 SV=1;>sp|Q9NNW7-2|TRXR2_HUMAN Isoform 2 of Thioredoxin reductas	10	7	6	6	7	7	7	7	7	6	6	6	6	6	6	6	6	6	6	6	6	6	18.9	15.9	15.9	53.406	492	492;494;498;501;521;523;524;338;428;277	5					42
Q13557-8;Q13557-12;Q13557-10;D6R938;Q13557;E9PBG7;Q13557-6;Q13557-11;E9PF82;H0Y9J2;Q13557-9;Q13557-5;Q13557-3;Q13557-4	Q13557-8;Q13557-12;Q13557-10;D6R938;Q13557;E9PBG7;Q13557-6;Q13557-11;E9PF82;H0Y9J2;Q13557-9;Q13557-5;Q13557-3;Q13557-4	2;2;2;2;2;2;2;2;2;1;1;1;1;1	2;2;2;2;2;2;2;2;2;1;1;1;1;1	2;2;2;2;2;2;2;2;2;1;1;1;1;1	Calcium/calmodulin-dependent protein kinase type II subunit delta	CAMK2D	>sp|Q13557-8|KCC2D_HUMAN Isoform Delta 6 of Calcium/calmodulin-dependent protein kinase type II subunit delta OS=Homo sapiens GN=CAMK2D;>sp|Q13557-12|KCC2D_HUMAN Isoform Delta 12 of Calcium/calmodulin-dependent protein kinase type II subunit delta OS=Homo	14	2	2	2	1	2	2	2	2	2	1	2	2	2	2	2	1	2	2	2	2	2	5.4	5.4	5.4	54.127	478	478;478;492;498;499;512;513;524;533;182;489;498;510;519	5.92					1	12
D6RIV7;D6R992;Q01201	D6RIV7;D6R992;Q01201	1;1;1	1;1;1	1;1;1	Transcription factor RelB	RELB	>tr|D6RIV7|D6RIV7_HUMAN Transcription factor RelB OS=Homo sapiens GN=RELB PE=2 SV=1;>tr|D6R992|D6R992_HUMAN Transcription factor RelB OS=Homo sapiens GN=RELB PE=2 SV=1;>sp|Q01201|RELB_HUMAN Transcription factor RelB OS=Homo sapiens GN=RELB PE=1 SV=2	3	1	1	1	1	1	1	1	1	1	1	1	1	1	1	1	1	1	1	1	1	1	46.6	46.6	46.6	5.6763	58	58;576;579	4				6
D6RCT6;D6R9E3;Q9BWT6;D6RIA0	D6RCT6;D6R9E3;Q9BWT6;D6RIA0	2;2;2;1	2;2;2;1	2;2;2;1	Meiotic nuclear division protein 1 homolog	MND1	>tr|D6RCT6|D6RCT6_HUMAN Meiotic nuclear division protein 1 homolog (Fragment) OS=Homo sapiens GN=MND1 PE=2 SV=1;>tr|D6R9E3|D6R9E3_HUMAN Meiotic nuclear division protein 1 homolog OS=Homo sapiens GN=MND1 PE=2 SV=1;>sp|Q9BWT6|MND1_HUMAN Meiotic nuclear divis	4	2	2	2	0	0	2	2	1	2	0	0	2	2	1	2	0	0	2	2	1	2	26.5	26.5	26.5	11.544	102	102;165;205;126	10										7
D6R9P3;D6RD18;Q99729-3;D6RBZ0;Q99729-2;Q99729-4;Q99729	D6R9P3;D6RD18;Q99729-3;D6RBZ0;Q99729-2;Q99729-4;Q99729	11;11;11;11;11;8;8	11;11;11;11;11;8;8	11;11;11;11;11;8;8	Heterogeneous nuclear ribonucleoprotein A/B	HNRNPAB	>tr|D6R9P3|D6R9P3_HUMAN Heterogeneous nuclear ribonucleoprotein A/B OS=Homo sapiens GN=HNRNPAB PE=2 SV=1;>tr|D6RD18|D6RD18_HUMAN Heterogeneous nuclear ribonucleoprotein A/B OS=Homo sapiens GN=HNRNPAB PE=2 SV=1;>sp|Q99729-3|ROAA_HUMAN Isoform 3 of Heterogen	7	11	11	11	11	10	8	9	9	8	11	10	8	9	9	8	11	10	8	9	9	8	30.4	30.4	30.4	30.302	280	280;283;285;327;332;286;332	8.27							107	15	14	7	7	5	5
D6RAY7;D6R9P4;P46926;B7Z3X4;D6R917;D6RB13;E7EVU7;D6RFF8	D6RAY7;D6R9P4;P46926;B7Z3X4;D6R917;D6RB13;E7EVU7;D6RFF8	6;6;6;5;4;4;4;4	4;4;4;3;2;2;4;4	4;4;4;3;2;2;4;4	Glucosamine-6-phosphate isomerase 1	GNPDA1	>tr|D6RAY7|D6RAY7_HUMAN Glucosamine-6-phosphate isomerase 1 (Fragment) OS=Homo sapiens GN=GNPDA1 PE=2 SV=1;>tr|D6R9P4|D6R9P4_HUMAN Glucosamine-6-phosphate isomerase 1 OS=Homo sapiens GN=GNPDA1 PE=2 SV=1;>sp|P46926|GNPI1_HUMAN Glucosamine-6-phosphate isomer	8	6	4	4	5	4	5	5	6	5	3	2	3	4	4	3	3	2	3	4	4	3	35	27.4	27.4	26.987	237	237;274;289;212;138;161;255;290	8.1								18	2
D6R9T3;E7EMP6;Q96FZ2;D6RGK7;D6RAI0;D6RAZ3	D6R9T3;E7EMP6;Q96FZ2;D6RGK7;D6RAI0;D6RAZ3	4;4;4;3;2;2	4;4;4;3;2;2	4;4;4;3;2;2	UPF0361 protein C3orf37	C3orf37	>tr|D6R9T3|D6R9T3_HUMAN UPF0361 protein C3orf37 (Fragment) OS=Homo sapiens GN=C3orf37 PE=2 SV=1;>tr|E7EMP6|E7EMP6_HUMAN UPF0361 protein C3orf37 OS=Homo sapiens GN=C3orf37 PE=2 SV=1;>sp|Q96FZ2|CC037_HUMAN UPF0361 protein C3orf37 OS=Homo sapiens GN=C3orf37 P	6	4	4	4	3	3	3	3	2	4	3	3	3	3	2	4	3	3	3	3	2	4	23.8	23.8	23.8	32.132	282	282;312;354;183;140;233	7							23
D6R9W2;Q8NEC7-3;Q8NEC7;D6RCC4;D6RCC9	D6R9W2;Q8NEC7-3;Q8NEC7	5;5;5;1;1	5;5;5;1;1	5;5;5;1;1	Glutathione S-transferase C-terminal domain-containing protein	GSTCD	>tr|D6R9W2|D6R9W2_HUMAN Glutathione S-transferase C-terminal domain-containing protein OS=Homo sapiens GN=GSTCD PE=2 SV=1;>sp|Q8NEC7-3|GSTCD_HUMAN Isoform 2 of Glutathione S-transferase C-terminal domain-containing protein OS=Homo sapiens GN=GSTCD;>sp|Q8NE	5	5	5	5	2	4	4	4	3	4	2	4	4	4	3	4	2	4	4	4	3	4	18.5	18.5	18.5	38.198	340	340;546;633;166;167	4				21
D6R9Z7;P15954	D6R9Z7;P15954	1;1	1;1	1;1	Cytochrome c oxidase subunit 7C, mitochondrial	COX7C	>tr|D6R9Z7|D6R9Z7_HUMAN Cytochrome c oxidase subunit 7C, mitochondrial OS=Homo sapiens GN=COX7C PE=2 SV=1;>sp|P15954|COX7C_HUMAN Cytochrome c oxidase subunit 7C, mitochondrial OS=Homo sapiens GN=COX7C PE=1 SV=1	2	1	1	1	1	0	0	0	1	0	1	0	0	0	1	0	1	0	0	0	1	0	16.1	16.1	16.1	6.3824	56	56;63	16
D6RA77;Q9BPZ3	D6RA77;Q9BPZ3	1;1	1;1	1;1	Polyadenylate-binding protein-interacting protein 2	PAIP2	>tr|D6RA77|D6RA77_HUMAN Polyadenylate-binding protein-interacting protein 2 (Fragment) OS=Homo sapiens GN=PAIP2 PE=2 SV=1;>sp|Q9BPZ3|PAIP2_HUMAN Polyadenylate-binding protein-interacting protein 2 OS=Homo sapiens GN=PAIP2 PE=1 SV=1	2	1	1	1	1	1	1	1	0	1	1	1	1	1	0	1	1	1	1	1	0	1	15.1	15.1	15.1	11.385	93	93;127	10.2										5	1
O95359-6;D6RAA5;O95359-1;Q4VXL8;O95359-5;E7EMZ9;O95359-3;E9PBC6;O95359;E9PGB3;O95359-2;Q4VXL4;H0Y9Y7;H0Y8P9;H0YA73;H0Y911	O95359-6;D6RAA5;O95359-1;Q4VXL8;O95359-5;E7EMZ9;O95359-3;E9PBC6;O95359;E9PGB3;O95359-2;Q4VXL4	4;4;4;4;4;4;4;4;4;3;2;2;1;1;1;1	4;4;4;4;4;4;4;4;4;3;2;2;1;1;1;1	4;4;4;4;4;4;4;4;4;3;2;2;1;1;1;1	Transforming acidic coiled-coil-containing protein 2	TACC2	>sp|O95359-6|TACC2_HUMAN Isoform 6 of Transforming acidic coiled-coil-containing protein 2 OS=Homo sapiens GN=TACC2;>tr|D6RAA5|D6RAA5_HUMAN Transforming acidic coiled-coil-containing protein 2 OS=Homo sapiens GN=TACC2 PE=2 SV=1;>sp|O95359-1|TACC2_HUMAN Iso	16	4	4	4	3	1	2	1	2	2	3	1	2	1	2	2	3	1	2	1	2	2	7.6	7.6	7.6	108.69	996	996;1008;1026;1038;1094;2826;2871;2875;2948;669;571;575;165;184;189;409	12.4			1						1			4	1
D6RAD4;P50613;D6R9G1;D6REC6	D6RAD4;P50613;D6R9G1	3;3;2;1	3;3;2;1	3;3;2;1	Cyclin-dependent kinase 7	CDK7	>tr|D6RAD4|D6RAD4_HUMAN Cyclin-dependent kinase 7 OS=Homo sapiens GN=CDK7 PE=2 SV=1;>sp|P50613|CDK7_HUMAN Cyclin-dependent kinase 7 OS=Homo sapiens GN=CDK7 PE=1 SV=1;>tr|D6R9G1|D6R9G1_HUMAN Cyclin-dependent kinase 7 OS=Homo sapiens GN=CDK7 PE=2 SV=1	4	3	3	3	3	3	3	2	3	3	3	3	3	2	3	3	3	3	3	2	3	3	14.9	14.9	14.9	34.643	309	309;346;253;149	7.25							18	6
D6RAN6;Q9NVZ3-3;F6SKB8;Q9NVZ3;Q9NVZ3-2;H0Y970;D6RB24;Q9NVZ3-4	D6RAN6;Q9NVZ3-3;F6SKB8;Q9NVZ3;Q9NVZ3-2	3;3;3;3;3;1;1;1	3;3;3;3;3;1;1;1	3;3;3;3;3;1;1;1	Adaptin ear-binding coat-associated protein 2	NECAP2	>tr|D6RAN6|D6RAN6_HUMAN Adaptin ear-binding coat-associated protein 2 OS=Homo sapiens GN=NECAP2 PE=2 SV=1;>sp|Q9NVZ3-3|NECP2_HUMAN Isoform 3 of Adaptin ear-binding coat-associated protein 2 OS=Homo sapiens GN=NECAP2;>tr|F6SKB8|F6SKB8_HUMAN Adaptin ear-bind	8	3	3	3	2	2	2	2	3	2	2	2	2	2	3	2	2	2	2	2	3	2	60.4	60.4	60.4	11.325	101	101;172;194;263;273;63;202;237	9.68								21	8	6	12	10
D6RAT4	D6RAT4	2	1	1		CNBP	>tr|D6RAT4|D6RAT4_HUMAN Cellular nucleic acid-binding protein (Fragment) OS=Homo sapiens GN=CNBP PE=2 SV=1	1	2	1	1	2	2	2	2	2	2	1	1	1	1	1	1	1	1	1	1	1	1	20.2	14	14	12.298	114	114	12.4												5	3
D6RB01;Q9Y6X4	D6RB01;Q9Y6X4	6;6	6;6	6;6	Soluble lamin-associated protein of 75 kDa	FAM169A	>tr|D6RB01|D6RB01_HUMAN Soluble lamin-associated protein of 75 kDa OS=Homo sapiens GN=FAM169A PE=2 SV=1;>sp|Q9Y6X4|F169A_HUMAN Soluble lamin-associated protein of 75 kDa OS=Homo sapiens GN=FAM169A PE=1 SV=2	2	6	6	6	6	5	5	5	5	6	6	5	5	5	5	6	6	5	5	5	5	6	15.1	15.1	15.1	68.054	610	610;670	2.16	17	22	8	6	2
D6REE2;D6RBD8;Q8NBA8	D6REE2;D6RBD8;Q8NBA8	1;1;1	1;1;1	1;1;1	DTW domain-containing protein 2	DTWD2	>tr|D6REE2|D6REE2_HUMAN DTW domain-containing protein 2 OS=Homo sapiens GN=DTWD2 PE=2 SV=1;>tr|D6RBD8|D6RBD8_HUMAN DTW domain-containing protein 2 OS=Homo sapiens GN=DTWD2 PE=2 SV=1;>sp|Q8NBA8|DTWD2_HUMAN DTW domain-containing protein 2 OS=Homo sapiens GN=	3	1	1	1	1	1	1	0	1	1	1	1	1	0	1	1	1	1	1	0	1	1	10.9	10.9	10.9	15.077	137	137;202;298	7.33							4	2
D6RBR6;D6RFG3;D6REL6;Q9H201-2;I6L9I8;Q9H201;B4DIQ9;F6QWW5	D6RBR6;D6RFG3;D6REL6;Q9H201-2;I6L9I8;Q9H201;B4DIQ9;F6QWW5	2;2;2;2;2;2;1;1	1;1;1;1;1;1;1;1	1;1;1;1;1;1;1;1	Epsin-3	EPN3	>tr|D6RBR6|D6RBR6_HUMAN Epsin-3 (Fragment) OS=Homo sapiens GN=EPN3 PE=2 SV=1;>tr|D6RFG3|D6RFG3_HUMAN Epsin-3 (Fragment) OS=Homo sapiens GN=EPN3 PE=2 SV=1;>tr|D6REL6|D6REL6_HUMAN Epsin-3 (Fragment) OS=Homo sapiens GN=EPN3 PE=2 SV=1;>sp|Q9H201-2|EPN3_HUMAN I	8	2	1	1	2	2	2	2	2	2	1	1	1	1	1	1	1	1	1	1	1	1	20.4	9.3	9.3	12.473	108	108;136;168;208;318;632;250;660	4.14				6	1
D6RBS5;Q8IZ81	D6RBS5;Q8IZ81	1;1	1;1	1;1	ELMO domain-containing protein 2	ELMOD2	>tr|D6RBS5|D6RBS5_HUMAN ELMO domain-containing protein 2 (Fragment) OS=Homo sapiens GN=ELMOD2 PE=2 SV=1;>sp|Q8IZ81|ELMD2_HUMAN ELMO domain-containing protein 2 OS=Homo sapiens GN=ELMOD2 PE=1 SV=1	2	1	1	1	1	1	1	1	1	1	1	1	1	1	1	1	1	1	1	1	1	1	6	6	6	20.204	168	168;293	9									6
D6RC52;D6RCB9;Q9NX24;J3QSY4;H0YC83	D6RC52;D6RCB9;Q9NX24;J3QSY4	4;4;4;3;1	4;4;4;3;1	4;4;4;3;1	H/ACA ribonucleoprotein complex subunit 2	NHP2	>tr|D6RC52|D6RC52_HUMAN H/ACA ribonucleoprotein complex subunit 2 (Fragment) OS=Homo sapiens GN=NHP2 PE=2 SV=1;>tr|D6RCB9|D6RCB9_HUMAN H/ACA ribonucleoprotein complex subunit 2 (Fragment) OS=Homo sapiens GN=NHP2 PE=2 SV=1;>sp|Q9NX24|NHP2_HUMAN H/ACA ribonu	5	4	4	4	4	4	4	4	4	4	4	4	4	4	4	4	4	4	4	4	4	4	36.4	36.4	36.4	15.017	132	132;135;153;90;85	11.5											30	32
D6RC71;D6RD65;H0YAL4;D6RF48;Q9P2W9	D6RC71;D6RD65;H0YAL4;D6RF48;Q9P2W9	2;2;2;2;2	2;2;2;2;2	2;2;2;2;2	Syntaxin-18	STX18	>tr|D6RC71|D6RC71_HUMAN Syntaxin-18 (Fragment) OS=Homo sapiens GN=STX18 PE=2 SV=1;>tr|D6RD65|D6RD65_HUMAN Syntaxin-18 (Fragment) OS=Homo sapiens GN=STX18 PE=2 SV=1;>tr|H0YAL4|H0YAL4_HUMAN Syntaxin-18 (Fragment) OS=Homo sapiens GN=STX18 PE=4 SV=1;>tr|D6RF48	5	2	2	2	2	2	2	2	2	2	2	2	2	2	2	2	2	2	2	2	2	2	7.7	7.7	7.7	19.691	169	169;173;175;308;335	7							14
F8W8T7;D6RC74;E7EW05;Q9NVU7	F8W8T7;D6RC74;E7EW05;Q9NVU7	1;1;1;1	1;1;1;1	1;1;1;1	Protein SDA1 homolog	SDAD1	>tr|F8W8T7|F8W8T7_HUMAN Protein SDA1 homolog OS=Homo sapiens GN=SDAD1 PE=2 SV=1;>tr|D6RC74|D6RC74_HUMAN Protein SDA1 homolog OS=Homo sapiens GN=SDAD1 PE=2 SV=1;>tr|E7EW05|E7EW05_HUMAN Protein SDA1 homolog OS=Homo sapiens GN=SDAD1 PE=2 SV=1;>sp|Q9NVU7|SDA1_	4	1	1	1	1	0	1	1	1	1	1	0	1	1	1	1	1	0	1	1	1	1	25	25	25	8.4747	72	72;88;650;687	3			7
D6RCB6;Q8IUF8-2;Q8IUF8-4;Q8IUF8	D6RCB6;Q8IUF8-2;Q8IUF8-4;Q8IUF8	2;2;2;2	2;2;2;2	2;2;2;2	Bifunctional lysine-specific demethylase and histidyl-hydroxylase MINA	MINA	>tr|D6RCB6|D6RCB6_HUMAN Bifunctional lysine-specific demethylase and histidyl-hydroxylase MINA (Fragment) OS=Homo sapiens GN=MINA PE=2 SV=1;>sp|Q8IUF8-2|MINA_HUMAN Isoform 2 of Bifunctional lysine-specific demethylase and histidyl-hydroxylase MINA OS=Homo	4	2	2	2	2	1	1	1	1	1	2	1	1	1	1	1	2	1	1	1	1	1	29.5	29.5	29.5	12.413	112	112;280;464;465	5.92					1	12
D6RCD0;Q8NBQ5	D6RCD0;Q8NBQ5	4;4	4;4	4;4	Estradiol 17-beta-dehydrogenase 11	HSD17B11	>tr|D6RCD0|D6RCD0_HUMAN Estradiol 17-beta-dehydrogenase 11 OS=Homo sapiens GN=HSD17B11 PE=2 SV=1;>sp|Q8NBQ5|DHB11_HUMAN Estradiol 17-beta-dehydrogenase 11 OS=Homo sapiens GN=HSD17B11 PE=1 SV=3	2	4	4	4	2	4	4	3	4	3	2	4	4	3	4	3	2	4	4	3	4	3	23	23	23	28.074	256	256;300	8.42							4	6	14
D6RCD6;D6REY7;D6RE65;Q16566	D6RCD6;D6REY7;D6RE65;Q16566	1;1;1;1	1;1;1;1	1;1;1;1	Calcium/calmodulin-dependent protein kinase type IV	CAMK4	>tr|D6RCD6|D6RCD6_HUMAN Calcium/calmodulin-dependent protein kinase type IV OS=Homo sapiens GN=CAMK4 PE=2 SV=1;>tr|D6REY7|D6REY7_HUMAN Calcium/calmodulin-dependent protein kinase type IV OS=Homo sapiens GN=CAMK4 PE=2 SV=1;>tr|D6RE65|D6RE65_HUMAN Calcium/ca	4	1	1	1	1	1	1	1	1	0	1	1	1	1	1	0	1	1	1	1	1	0	17	17	17	9.3206	88	88;109;142;473	5					5
D6RD44;Q96EI5;Q96EI5-2	D6RD44;Q96EI5;Q96EI5-2	2;2;2	2;2;2	2;2;2	Transcription elongation factor A protein-like 4	TCEAL4	>tr|D6RD44|D6RD44_HUMAN Transcription elongation factor A protein-like 4 (Fragment) OS=Homo sapiens GN=TCEAL4 PE=2 SV=1;>sp|Q96EI5|TCAL4_HUMAN Transcription elongation factor A protein-like 4 OS=Homo sapiens GN=TCEAL4 PE=1 SV=2;>sp|Q96EI5-2|TCAL4_HUMAN Iso	3	2	2	2	2	2	2	2	2	2	2	2	2	2	2	2	2	2	2	2	2	2	23.3	23.3	23.3	14.328	129	129;215;358	7.67							7	14
Q9NP73-2;D6RE84;Q9NP73	Q9NP73-2;D6RE84;Q9NP73	2;2;2	2;2;2	2;2;2	UDP-N-acetylglucosamine transferase subunit ALG13 homolog	ALG13	>sp|Q9NP73-2|ALG13_HUMAN Isoform 2 of UDP-N-acetylglucosamine transferase subunit ALG13 homolog OS=Homo sapiens GN=ALG13;>tr|D6RE84|D6RE84_HUMAN UDP-N-acetylglucosamine transferase subunit ALG13 homolog (Fragment) OS=Homo sapiens GN=ALG13 PE=2 SV=1;>sp|Q9N	3	2	2	2	2	0	1	2	1	1	2	0	1	2	1	1	2	0	1	2	1	1	18.2	18.2	18.2	18.225	165	165;222;1137	13.3													6
D6REA0;O75879;D6RDU9	D6REA0;O75879;D6RDU9	4;4;3	4;4;3	4;4;3	Glutamyl-tRNA(Gln) amidotransferase subunit B, mitochondrial	PET112	>tr|D6REA0|D6REA0_HUMAN Glutamyl-tRNA(Gln) amidotransferase subunit B, mitochondrial OS=Homo sapiens GN=PET112 PE=2 SV=1;>sp|O75879|GATB_HUMAN Glutamyl-tRNA(Gln) amidotransferase subunit B, mitochondrial OS=Homo sapiens GN=PET112 PE=1 SV=1;>tr|D6RDU9|D6RDU	3	4	4	4	3	1	2	3	1	0	3	1	2	3	1	0	3	1	2	3	1	0	14.7	14.7	14.7	57.653	516	516;557;357	5					10
Q9H871-2;D6RER3;D6RIF9;Q96G75-2;F5H6G4;Q9H871;Q96G75	Q9H871-2;D6RER3;D6RIF9;Q96G75-2;F5H6G4;Q9H871;Q96G75	1;1;1;1;1;1;1	1;1;1;1;1;1;1	1;1;1;1;1;1;1	Protein RMD5 homolog A;Protein RMD5 homolog B	RMND5B;RMND5A	>sp|Q9H871-2|RMD5A_HUMAN Isoform 2 of Protein RMD5 homolog A OS=Homo sapiens GN=RMND5A;>tr|D6RER3|D6RER3_HUMAN Protein RMD5 homolog B (Fragment) OS=Homo sapiens GN=RMND5B PE=2 SV=1;>tr|D6RIF9|D6RIF9_HUMAN Protein RMD5 homolog B (Fragment) OS=Homo sapiens G	7	1	1	1	1	1	1	1	1	1	1	1	1	1	1	1	1	1	1	1	1	1	14.3	14.3	14.3	10.911	98	98;114;148;333;380;391;393	6.35					1	9	7
D6RGI3;Q9NVA2;D6RER5;Q9NVA2-2;D6RDU5;H0Y961;H0Y9G8;D6RDP1;D6R9Y6	D6RGI3;Q9NVA2;D6RER5;Q9NVA2-2;D6RDU5;H0Y961	17;17;17;16;11;9;6;4;4	17;17;17;16;11;9;6;4;4	12;12;12;11;6;5;5;4;4	Septin-11	2015-09-11	>tr|D6RGI3|D6RGI3_HUMAN Septin 11, isoform CRA_b OS=Homo sapiens GN=SEPT11 PE=2 SV=1;>sp|Q9NVA2|SEP11_HUMAN Septin-11 OS=Homo sapiens GN=SEPT11 PE=1 SV=3;>tr|D6RER5|D6RER5_HUMAN Septin-11 OS=Homo sapiens GN=SEPT11 PE=2 SV=1;>sp|Q9NVA2-2|SEP11_HUMAN Isoform	9	17	17	12	16	15	17	15	15	15	16	15	17	15	15	15	12	11	12	11	11	11	46.4	46.4	32	49.005	425	425;429;432;439;372;160;82;126;136	5.71				1	57	130	3
D6RFW1;Q96EQ0	D6RFW1;Q96EQ0	3;3	3;3	3;3	Small glutamine-rich tetratricopeptide repeat-containing protein beta	SGTB	>tr|D6RFW1|D6RFW1_HUMAN Small glutamine-rich tetratricopeptide repeat-containing protein beta (Fragment) OS=Homo sapiens GN=SGTB PE=2 SV=1;>sp|Q96EQ0|SGTB_HUMAN Small glutamine-rich tetratricopeptide repeat-containing protein beta OS=Homo sapiens GN=SGTB P	2	3	3	3	1	2	2	1	2	1	1	2	2	1	2	1	1	2	2	1	2	1	21	21	21	21.83	195	195;304	6.89						1	8
D6RFZ2;Q0IIM8-2;Q0IIM8-3;J3KN75;Q0IIM8;D6RC82	D6RFZ2;Q0IIM8-2;Q0IIM8-3;J3KN75;Q0IIM8;D6RC82	2;2;2;2;2;1	2;2;2;2;2;1	2;2;2;2;2;1	TBC1 domain family member 8B	TBC1D8B	>tr|D6RFZ2|D6RFZ2_HUMAN TBC1 domain family member 8B OS=Homo sapiens GN=TBC1D8B PE=2 SV=1;>sp|Q0IIM8-2|TBC8B_HUMAN Isoform 2 of TBC1 domain family member 8B OS=Homo sapiens GN=TBC1D8B;>sp|Q0IIM8-3|TBC8B_HUMAN Isoform 3 of TBC1 domain family member 8B OS=Ho	6	2	2	2	0	1	1	1	1	0	0	1	1	1	1	0	0	1	1	1	1	0	10.7	10.7	10.7	48.211	419	419;630;632;1114;1120;22	2		4
D6RHI7;D6RG18;P51946	D6RHI7;D6RG18;P51946	1;1;1	1;1;1	1;1;1	Cyclin-H	CCNH	>tr|D6RHI7|D6RHI7_HUMAN Cyclin-H OS=Homo sapiens GN=CCNH PE=2 SV=1;>tr|D6RG18|D6RG18_HUMAN Cyclin-H OS=Homo sapiens GN=CCNH PE=2 SV=1;>sp|P51946|CCNH_HUMAN Cyclin-H OS=Homo sapiens GN=CCNH PE=1 SV=1	3	1	1	1	1	1	1	1	1	1	1	1	1	1	1	1	1	1	1	1	1	1	10.4	10.4	10.4	28.869	249	249;255;323	8.25								6	2
D6RGD1;Q9HD67	D6RGD1;Q9HD67	2;2	2;2	2;2	Unconventional myosin-X	MYO10	>tr|D6RGD1|D6RGD1_HUMAN Unconventional myosin-X (Fragment) OS=Homo sapiens GN=MYO10 PE=2 SV=1;>sp|Q9HD67|MYO10_HUMAN Unconventional myosin-X OS=Homo sapiens GN=MYO10 PE=1 SV=3	2	2	2	2	1	0	1	2	2	2	1	0	1	2	2	2	1	0	1	2	2	2	4.6	4.6	4.6	96.122	830	830;2058	1	8
P14406;D6RIE3;D6RGV5;H0UI06;D6R9C3	P14406;D6RIE3;D6RGV5;H0UI06	3;3;3;3;1	3;3;3;3;1	3;3;3;3;1	Cytochrome c oxidase subunit 7A2, mitochondrial	COX7A2	>sp|P14406|CX7A2_HUMAN Cytochrome c oxidase subunit 7A2, mitochondrial OS=Homo sapiens GN=COX7A2 PE=1 SV=1;>tr|D6RIE3|D6RIE3_HUMAN Cytochrome c oxidase subunit 7A2, mitochondrial OS=Homo sapiens GN=COX7A2 PE=2 SV=1;>tr|D6RGV5|D6RGV5_HUMAN Cytochrome c oxid	5	3	3	3	3	3	3	3	3	3	3	3	3	3	3	3	3	3	3	3	3	3	30.1	30.1	30.1	9.3959	83	83;91;103;115;53	16
D6RH30;P19838;P19838-2;D6RC45	D6RH30;P19838;P19838-2;D6RC45	3;3;3;2	3;3;3;2	3;3;3;2	Nuclear factor NF-kappa-B p105 subunit;Nuclear factor NF-kappa-B p50 subunit	NFKB1	>tr|D6RH30|D6RH30_HUMAN Nuclear factor NF-kappa-B p105 subunit (Fragment) OS=Homo sapiens GN=NFKB1 PE=2 SV=1;>sp|P19838|NFKB1_HUMAN Nuclear factor NF-kappa-B p105 subunit OS=Homo sapiens GN=NFKB1 PE=1 SV=2;>sp|P19838-2|NFKB1_HUMAN Isoform 2 of Nuclear fact	4	3	3	3	3	3	3	3	3	1	3	3	3	3	3	1	3	3	3	3	3	1	27.8	27.8	27.8	21.87	198	198;968;969;145	4.8		6				14
Q86TN9;D6RIC8;Q96DR4	Q86TN9;D6RIC8;Q96DR4	2;2;2	2;2;2	2;2;2	StAR-related lipid transfer protein 4	STARD4	>tr|Q86TN9|Q86TN9_HUMAN STARD4 protein OS=Homo sapiens GN=STARD4 PE=2 SV=1;>tr|D6RIC8|D6RIC8_HUMAN StAR-related lipid transfer protein 4 OS=Homo sapiens GN=STARD4 PE=2 SV=1;>sp|Q96DR4|STAR4_HUMAN StAR-related lipid transfer protein 4 OS=Homo sapiens GN=STA	3	2	2	2	2	2	2	2	2	2	2	2	2	2	2	2	2	2	2	2	2	2	16.4	16.4	16.4	18.517	159	159;191;205	10										15
D6RIY6;Q06265;Q06265-2;Q06265-3;Q06265-4;D6R905;D6RA17;D6RAP4;H0Y9L5	D6RIY6;Q06265;Q06265-2;Q06265-3;Q06265-4;D6R905;D6RA17	4;4;4;3;3;2;2;1;1	4;4;4;3;3;2;2;1;1	4;4;4;3;3;2;2;1;1	Exosome complex component RRP45	EXOSC9	>tr|D6RIY6|D6RIY6_HUMAN Exosome complex component RRP45 OS=Homo sapiens GN=EXOSC9 PE=2 SV=1;>sp|Q06265|EXOS9_HUMAN Exosome complex component RRP45 OS=Homo sapiens GN=EXOSC9 PE=1 SV=3;>sp|Q06265-2|EXOS9_HUMAN Isoform 2 of Exosome complex component RRP45 OS=	9	4	4	4	3	2	3	3	4	2	3	2	3	3	4	2	3	2	3	3	4	2	15.4	15.4	15.4	46.977	423	423;439;456;355;372;226;242;86;172	4				18
P35680-3;E0YMJ9;P35680-2;H0YL84;P35680	P35680-3;E0YMJ9;P35680-2;H0YL84;P35680	1;1;1;1;1	1;1;1;1;1	1;1;1;1;1	Hepatocyte nuclear factor 1-beta	HNF1B	>sp|P35680-3|HNF1B_HUMAN Isoform C of Hepatocyte nuclear factor 1-beta OS=Homo sapiens GN=HNF1B;>tr|E0YMJ9|E0YMJ9_HUMAN HNF1 beta A splice variant 4 OS=Homo sapiens GN=HNF1B PE=2 SV=1;>sp|P35680-2|HNF1B_HUMAN Isoform B of Hepatocyte nuclear factor 1-beta O	5	1	1	1	1	1	1	0	1	0	1	1	1	0	1	0	1	1	1	0	1	0	4.8	4.8	4.8	44.764	399	399;457;531;548;557	4.86				2	4	1
E1P5H9;Q96BD0-3;Q96BD0-4;Q96BD0;Q96BD0-2	E1P5H9;Q96BD0-3;Q96BD0-4;Q96BD0;Q96BD0-2	6;6;6;6;3	6;6;6;6;3	6;6;6;6;3	Solute carrier organic anion transporter family member 4A1	SLCO4A1	>tr|E1P5H9|E1P5H9_HUMAN Solute carrier organic anion transporter family member 4A1 OS=Homo sapiens GN=SLCO4A1 PE=2 SV=1;>sp|Q96BD0-3|SO4A1_HUMAN Isoform 3 of Solute carrier organic anion transporter family member 4A1 OS=Homo sapiens GN=SLCO4A1;>sp|Q96BD0-4	5	6	6	6	4	4	4	4	3	5	4	4	4	4	3	5	4	4	4	4	3	5	10.5	10.5	10.5	65.837	620	620;661;722;722;583	2.29	15	19	16	8
E2QRD4;Q6ZRQ5	E2QRD4;Q6ZRQ5	4;4	4;4	4;4	Protein MMS22-like	MMS22L	>tr|E2QRD4|E2QRD4_HUMAN Protein MMS22-like OS=Homo sapiens GN=MMS22L PE=2 SV=1;>sp|Q6ZRQ5|MMS22_HUMAN Protein MMS22-like OS=Homo sapiens GN=MMS22L PE=1 SV=3	2	4	4	4	2	1	3	2	2	3	2	1	3	2	2	3	2	1	3	2	2	3	5.7	5.7	5.7	137.5	1203	1203;1243	2.54	2	9				1	1
E2QRM6;Q9H2U2;Q9H2U2-2;H0Y9D8;Q9H2U2-6;Q9H2U2-3;D6R967;Q9H2U2-4;D6RGV9;B4DFH3;D6RAD3;H0Y8X2;F8W7R6;D6RGI1	E2QRM6;Q9H2U2;Q9H2U2-2;H0Y9D8;Q9H2U2-6;Q9H2U2-3;D6R967	12;12;12;9;9;9;8;5;5;5;2;1;1;1	12;12;12;9;9;9;8;5;5;5;2;1;1;1	12;12;12;9;9;9;8;5;5;5;2;1;1;1	Inorganic pyrophosphatase 2, mitochondrial	PPA2	>tr|E2QRM6|E2QRM6_HUMAN Inorganic pyrophosphatase 2, mitochondrial OS=Homo sapiens GN=PPA2 PE=2 SV=1;>sp|Q9H2U2|IPYR2_HUMAN Inorganic pyrophosphatase 2, mitochondrial OS=Homo sapiens GN=PPA2 PE=1 SV=2;>sp|Q9H2U2-2|IPYR2_HUMAN Isoform 2 of Inorganic pyropho	14	12	12	12	11	11	11	12	11	11	11	11	11	12	11	11	11	11	11	12	11	11	51.3	51.3	51.3	35.731	316	316;334;349;226;232;305;191;168;195;202;113;42;55;88	8.28							9	75	10	5	6
E3W994;J3KR49;O75122;F5H604;E7ERI8;E7EW49;E9PBA6;F5H3X0;H7C4X8;C9J668;H7C4I5;D6RBU8;O75122-2;B3KR06;E7ENG2	E3W994;J3KR49;O75122;F5H604;E7ERI8;E7EW49;E9PBA6;F5H3X0	7;7;7;7;7;7;6;4;2;1;1;1;1;1;1	4;4;4;4;4;4;3;3;1;1;1;1;1;1;1	4;4;4;4;4;4;3;3;1;1;1;1;1;1;1	CLIP-associating protein 2	CLASP2	>tr|E3W994|E3W994_HUMAN CLIP-associating protein 2 OS=Homo sapiens GN=CLASP2 PE=2 SV=2;>tr|J3KR49|J3KR49_HUMAN CLIP-associating protein 2 OS=Homo sapiens GN=CLASP2 PE=4 SV=1;>sp|O75122|CLAP2_HUMAN CLIP-associating protein 2 OS=Homo sapiens GN=CLASP2 PE=1 S	15	7	4	4	6	6	7	7	6	7	3	3	4	4	3	4	3	3	4	4	3	4	7.1	3.8	3.8	138.86	1273	1273;1293;1294;1505;1513;1514;995;1063;184;178;205;233;431;454;458	2.68	8	12	18	12
E5RIM1;E5RFJ1;E5RHW9;Q96MF7	E5RIM1;E5RFJ1;E5RHW9;Q96MF7	1;1;1;1	1;1;1;1	1;1;1;1	E3 SUMO-protein ligase NSE2	NSMCE2	>tr|E5RIM1|E5RIM1_HUMAN E3 SUMO-protein ligase NSE2 (Fragment) OS=Homo sapiens GN=NSMCE2 PE=2 SV=1;>tr|E5RFJ1|E5RFJ1_HUMAN E3 SUMO-protein ligase NSE2 OS=Homo sapiens GN=NSMCE2 PE=2 SV=1;>tr|E5RHW9|E5RHW9_HUMAN E3 SUMO-protein ligase NSE2 (Fragment) OS=Hom	4	1	1	1	1	1	1	0	1	1	1	1	1	0	1	1	1	1	1	0	1	1	7.9	7.9	7.9	15.485	139	139;187;193;247	8								5
E5RH67;E5RFM2;E5RK82;O15182;E5RJF8;H0YBL5	E5RH67;E5RFM2;E5RK82;O15182;E5RJF8;H0YBL5	4;4;4;4;4;3	4;4;4;4;4;3	4;4;4;4;4;3	Centrin-3	CETN3	>tr|E5RH67|E5RH67_HUMAN Centrin-3 OS=Homo sapiens GN=CETN3 PE=2 SV=1;>tr|E5RFM2|E5RFM2_HUMAN Centrin-3 OS=Homo sapiens GN=CETN3 PE=2 SV=1;>tr|E5RK82|E5RK82_HUMAN Centrin-3 OS=Homo sapiens GN=CETN3 PE=2 SV=1;>sp|O15182|CETN3_HUMAN Centrin-3 OS=Homo sapiens	6	4	4	4	4	4	4	3	3	3	4	4	4	3	3	3	4	4	4	3	3	3	44.1	44.1	44.1	12.94	111	111;153;156;167;191;81	11.7											7	20
E5RFS3;H0YB63;H0YC79;H0YB84;H0YC11;Q9UQ53-2;Q9UQ53;Q9UQ53-3	E5RFS3;H0YB63;H0YC79;H0YB84;H0YC11;Q9UQ53-2;Q9UQ53;Q9UQ53-3	1;1;1;1;1;1;1;1	1;1;1;1;1;1;1;1	1;1;1;1;1;1;1;1	Alpha-1,3-mannosyl-glycoprotein 4-beta-N-acetylglucosaminyltransferase B	MGAT4B	>tr|E5RFS3|E5RFS3_HUMAN Alpha-1,3-mannosyl-glycoprotein 4-beta-N-acetylglucosaminyltransferase B (Fragment) OS=Homo sapiens GN=MGAT4B PE=2 SV=1;>tr|H0YB63|H0YB63_HUMAN Alpha-1,3-mannosyl-glycoprotein 4-beta-N-acetylglucosaminyltransferase B (Fragment) OS=H	8	1	1	1	1	1	1	0	1	1	1	1	1	0	1	1	1	1	1	0	1	1	13.5	13.5	13.5	23.366	200	200;245;307;373;429;547;548;563	4				5
E5RJC2;E5RIP9;E5RIY0;E5RFT4;Q8N4L2	E5RJC2;E5RIP9;E5RIY0;E5RFT4;Q8N4L2	1;1;1;1;1	1;1;1;1;1	1;1;1;1;1	Transmembrane protein 55A	TMEM55A	>tr|E5RJC2|E5RJC2_HUMAN Transmembrane protein 55A OS=Homo sapiens GN=TMEM55A PE=2 SV=1;>tr|E5RIP9|E5RIP9_HUMAN Transmembrane protein 55A OS=Homo sapiens GN=TMEM55A PE=2 SV=1;>tr|E5RIY0|E5RIY0_HUMAN Transmembrane protein 55A OS=Homo sapiens GN=TMEM55A PE=2	5	1	1	1	1	1	1	1	1	1	1	1	1	1	1	1	1	1	1	1	1	1	46.4	46.4	46.4	6.1708	56	56;57;166;251;257	9									6
E5RJ10;E5RHB8;E5RJX6;Q8NEZ2-3;E5RG91;Q8NEZ2-2;Q8NEZ2	E5RJ10;E5RHB8;E5RJX6;Q8NEZ2-3;E5RG91;Q8NEZ2-2;Q8NEZ2	1;1;1;1;1;1;1	1;1;1;1;1;1;1	1;1;1;1;1;1;1	Vacuolar protein sorting-associated protein 37A	VPS37A	>tr|E5RJ10|E5RJ10_HUMAN Vacuolar protein sorting-associated protein 37A OS=Homo sapiens GN=VPS37A PE=2 SV=1;>tr|E5RHB8|E5RHB8_HUMAN Vacuolar protein sorting-associated protein 37A OS=Homo sapiens GN=VPS37A PE=2 SV=1;>tr|E5RJX6|E5RJX6_HUMAN Vacuolar protein	7	1	1	1	1	1	1	1	1	1	1	1	1	1	1	1	1	1	1	1	1	1	37.7	37.7	37.7	5.9598	53	53;76;116;185;317;372;397	6						7
E5RGN3;O00244;E5RIM7	E5RGN3;O00244;E5RIM7	3;3;3	3;3;3	3;3;3	Copper transport protein ATOX1	ATOX1	>tr|E5RGN3|E5RGN3_HUMAN Copper transport protein ATOX1 OS=Homo sapiens GN=ATOX1 PE=2 SV=1;>sp|O00244|ATOX1_HUMAN Copper transport protein ATOX1 OS=Homo sapiens GN=ATOX1 PE=1 SV=1;>tr|E5RIM7|E5RIM7_HUMAN Copper transport protein ATOX1 OS=Homo sapiens GN=ATO	3	3	3	3	3	3	2	3	3	3	3	3	2	3	3	3	3	3	2	3	3	3	23.7	23.7	23.7	6.3304	59	59;68;73	16
E5RGS7	E5RGS7	4	4	1			>tr|E5RGS7|E5RGS7_HUMAN Uncharacterized protein OS=Homo sapiens PE=2 SV=1	1	4	4	1	3	4	3	2	2	2	3	4	3	2	2	2	1	1	1	0	0	0	50.8	50.8	13.6	14.434	132	132	14.1												1	17
E5RGX5;Q93045;Q93045-2	E5RGX5;Q93045;Q93045-2	6;6;6	1;1;1	1;1;1	Stathmin;Stathmin-2	STMN2	>tr|E5RGX5|E5RGX5_HUMAN Stathmin OS=Homo sapiens GN=STMN2 PE=2 SV=1;>sp|Q93045|STMN2_HUMAN Stathmin-2 OS=Homo sapiens GN=STMN2 PE=1 SV=3;>sp|Q93045-2|STMN2_HUMAN Isoform 2 of Stathmin-2 OS=Homo sapiens GN=STMN2	3	6	1	1	6	6	6	4	6	6	1	1	1	1	1	1	1	1	1	1	1	1	17.3	6	6	19.574	168	168;179;187	13										1	5	26	50
E5RH51;Q96EX1	E5RH51;Q96EX1	1;1	1;1	1;1	Small integral membrane protein 12	SMIM12	>tr|E5RH51|E5RH51_HUMAN Small integral membrane protein 12 OS=Homo sapiens GN=SMIM12 PE=2 SV=1;>sp|Q96EX1|SIM12_HUMAN Small integral membrane protein 12 OS=Homo sapiens GN=SMIM12 PE=2 SV=3	2	1	1	1	1	1	1	1	1	1	1	1	1	1	1	1	1	1	1	1	1	1	14.9	14.9	14.9	8.6789	74	74;92	15.5
E5RHG8;Q15369;Q15369-2;R4GMY8	E5RHG8;Q15369;Q15369-2;R4GMY8	7;7;6;5	7;7;6;5	7;7;6;5	Transcription elongation factor B polypeptide 1	TCEB1	>tr|E5RHG8|E5RHG8_HUMAN Transcription elongation factor B polypeptide 1 (Fragment) OS=Homo sapiens GN=TCEB1 PE=2 SV=1;>sp|Q15369|ELOC_HUMAN Transcription elongation factor B polypeptide 1 OS=Homo sapiens GN=TCEB1 PE=1 SV=1;>sp|Q15369-2|ELOC_HUMAN Isoform 2	4	7	7	7	6	6	6	7	6	6	6	6	6	7	6	6	6	6	6	7	6	6	74.2	74.2	74.2	9.9601	89	89;112;96;65	14.6												1	10
E5RHW4;O94905;E5RJ09;O94905-2;O94905-3	E5RHW4;O94905;E5RJ09	6;6;4;2;2	2;2;2;1;1	2;2;2;1;1	Erlin-2	ERLIN2	>tr|E5RHW4|E5RHW4_HUMAN Erlin-2 (Fragment) OS=Homo sapiens GN=ERLIN2 PE=2 SV=1;>sp|O94905|ERLN2_HUMAN Erlin-2 OS=Homo sapiens GN=ERLIN2 PE=1 SV=1;>tr|E5RJ09|E5RJ09_HUMAN Erlin-2 (Fragment) OS=Homo sapiens GN=ERLIN2 PE=2 SV=1	5	6	2	2	6	6	5	5	6	6	2	2	2	2	2	2	2	2	2	2	2	2	20.7	8.6	8.6	37.725	338	338;339;197;152;206	6.5					1	9	12
E5RI99;P62888;E5RJH3	E5RI99;P62888	8;8;3	8;8;3	8;8;3	60S ribosomal protein L30	RPL30	>tr|E5RI99|E5RI99_HUMAN 60S ribosomal protein L30 (Fragment) OS=Homo sapiens GN=RPL30 PE=2 SV=1;>sp|P62888|RL30_HUMAN 60S ribosomal protein L30 OS=Homo sapiens GN=RPL30 PE=1 SV=2	3	8	8	8	8	8	8	8	8	8	8	8	8	8	8	8	8	8	8	8	8	8	59.6	59.6	59.6	12.656	114	114;115;56	14.4											3	4	23
E5RIH5;Q6NXR4	E5RIH5;Q6NXR4	1;1	1;1	1;1	TELO2-interacting protein 2	TTI2	>tr|E5RIH5|E5RIH5_HUMAN TELO2-interacting protein 2 OS=Homo sapiens GN=TTI2 PE=2 SV=1;>sp|Q6NXR4|TTI2_HUMAN TELO2-interacting protein 2 OS=Homo sapiens GN=TTI2 PE=1 SV=1	2	1	1	1	1	1	1	1	1	1	1	1	1	1	1	1	1	1	1	1	1	1	4.4	4.4	4.4	53.305	477	477;508	5					6
E5RIV7;Q8IV48	E5RIV7;Q8IV48	1;1	1;1	1;1	3-5 exoribonuclease 1	ERI1	>tr|E5RIV7|E5RIV7_HUMAN 3-5 exoribonuclease 1 OS=Homo sapiens GN=ERI1 PE=2 SV=1;>sp|Q8IV48|ERI1_HUMAN 3-5 exoribonuclease 1 OS=Homo sapiens GN=ERI1 PE=1 SV=3	2	1	1	1	0	0	0	0	0	1	0	0	0	0	0	1	0	0	0	0	0	1	15.2	15.2	15.2	10.993	99	99;349	6						1
E5RIW3;O75347;E5RJD8;E5RHG6;B4DT30;E5RIX8	E5RIW3;O75347;E5RJD8;E5RHG6;B4DT30	9;9;9;8;5;4	9;9;9;8;5;4	9;9;9;8;5;4	Tubulin-specific chaperone A	TBCA	>tr|E5RIW3|E5RIW3_HUMAN Tubulin-specific chaperone A OS=Homo sapiens GN=TBCA PE=2 SV=1;>sp|O75347|TBCA_HUMAN Tubulin-specific chaperone A OS=Homo sapiens GN=TBCA PE=1 SV=3;>tr|E5RJD8|E5RJD8_HUMAN Tubulin-specific chaperone A OS=Homo sapiens GN=TBCA PE=2 SV	6	9	9	9	9	9	9	9	9	9	9	9	9	9	9	9	9	9	9	9	9	9	72.6	72.6	72.6	10.08	84	84;108;119;131;129;79	14.1												1	73
E5RJ68;O00203;H0YBD0;Q13367;B7ZKS0;F5GYB0;F5GWU4;B7ZKR7	E5RJ68;O00203	24;24;2;2;2;1;1;1	24;24;2;2;2;1;1;1	24;24;2;2;2;1;1;1	AP-3 complex subunit beta-1	AP3B1	>tr|E5RJ68|E5RJ68_HUMAN AP-3 complex subunit beta-1 OS=Homo sapiens GN=AP3B1 PE=2 SV=1;>sp|O00203|AP3B1_HUMAN AP-3 complex subunit beta-1 OS=Homo sapiens GN=AP3B1 PE=1 SV=3	8	24	24	24	19	18	21	20	20	20	19	18	21	20	20	20	19	18	21	20	20	20	26.6	26.6	26.6	116.19	1045	1045;1094;154;1082;1101;141;193;1050	3.34	6	136	7	6									8
G5EA18;Q9NUL3-4;E5RJN7;E7EVI1;Q9NUL3-6;Q9NUL3-8;Q9NUL3-3;F8VPI7;E7EPX0;Q9NUL3-7;E7EVJ4;Q9NUL3-2;E9PH62;Q9NUL3;E5RJ67	G5EA18;Q9NUL3-4;E5RJN7;E7EVI1;Q9NUL3-6;Q9NUL3-8;Q9NUL3-3;F8VPI7;E7EPX0;Q9NUL3-7;E7EVJ4;Q9NUL3-2;E9PH62;Q9NUL3;E5RJ67	2;2;2;2;2;2;2;2;2;2;2;2;2;2;1	1;1;1;1;1;1;1;1;1;1;1;1;1;1;1	1;1;1;1;1;1;1;1;1;1;1;1;1;1;1	Double-stranded RNA-binding protein Staufen homolog 2	STAU2	>tr|G5EA18|G5EA18_HUMAN Double-stranded RNA-binding protein Staufen homolog 2 OS=Homo sapiens GN=STAU2 PE=2 SV=1;>sp|Q9NUL3-4|STAU2_HUMAN Isoform 4 of Double-stranded RNA-binding protein Staufen homolog 2 OS=Homo sapiens GN=STAU2;>tr|E5RJN7|E5RJN7_HUMAN Do	15	2	1	1	2	2	2	2	2	2	1	1	1	1	1	1	1	1	1	1	1	1	7.6	4.8	4.8	31.723	291	291;314;320;390;398;473;479;479;491;504;511;538;538;570;135	5.71					10	7	4
P63208;E5RJR5;E7ERH2;F8W8N3;P63208-2;E5RGM3	P63208;E5RJR5;E7ERH2;F8W8N3;P63208-2	17;17;10;10;10;6	17;17;10;10;10;6	15;15;8;8;8;4	S-phase kinase-associated protein 1	SKP1	>sp|P63208|SKP1_HUMAN S-phase kinase-associated protein 1 OS=Homo sapiens GN=SKP1 PE=1 SV=2;>tr|E5RJR5|E5RJR5_HUMAN S-phase kinase-associated protein 1 OS=Homo sapiens GN=SKP1 PE=2 SV=1;>tr|E7ERH2|E7ERH2_HUMAN S-phase kinase-associated protein 1 (Fragment)	6	17	17	15	15	16	13	16	14	11	15	16	13	16	14	11	14	14	13	14	13	10	81.6	81.6	53.4	18.658	163	163;163;142;158;160;102	12.1											38	151	39
E5RJY1;E7ESM1;Q92597-3;E9PDL6;Q92597-2;Q92597	E5RJY1;E7ESM1;Q92597-3;E9PDL6;Q92597-2;Q92597	1;1;1;1;1;1	1;1;1;1;1;1	1;1;1;1;1;1	Protein NDRG1	NDRG1	>tr|E5RJY1|E5RJY1_HUMAN Protein NDRG1 OS=Homo sapiens GN=NDRG1 PE=2 SV=1;>tr|E7ESM1|E7ESM1_HUMAN Protein NDRG1 OS=Homo sapiens GN=NDRG1 PE=2 SV=1;>sp|Q92597-3|NDRG1_HUMAN Isoform 3 of Protein NDRG1 OS=Homo sapiens GN=NDRG1;>tr|E9PDL6|E9PDL6_HUMAN Protein N	6	1	1	1	1	1	1	1	1	1	1	1	1	1	1	1	1	1	1	1	1	1	24.3	24.3	24.3	10.979	103	103;141;313;324;328;394	6						8
E5RK00;O00399;E5RIK5;E5RGW9;E5RFU3	E5RK00;O00399;E5RIK5;E5RGW9;E5RFU3	2;2;1;1;1	2;2;1;1;1	2;2;1;1;1	Dynactin subunit 6	DCTN6	>tr|E5RK00|E5RK00_HUMAN Dynactin subunit 6 OS=Homo sapiens GN=DCTN6 PE=2 SV=1;>sp|O00399|DCTN6_HUMAN Dynactin subunit 6 OS=Homo sapiens GN=DCTN6 PE=1 SV=1;>tr|E5RIK5|E5RIK5_HUMAN Dynactin subunit 6 OS=Homo sapiens GN=DCTN6 PE=2 SV=1;>tr|E5RGW9|E5RGW9_HUMAN	5	2	2	2	2	2	1	2	1	2	2	2	1	2	1	2	2	2	1	2	1	2	14.1	14.1	14.1	18.401	170	170;190;37;46;73	9.43									8	6
E7EM64;Q7L5N1;H7C3T0	E7EM64;Q7L5N1	11;11;2	11;11;2	11;11;2	COP9 signalosome complex subunit 6	COPS6	>tr|E7EM64|E7EM64_HUMAN COP9 signalosome complex subunit 6 OS=Homo sapiens GN=COPS6 PE=2 SV=1;>sp|Q7L5N1|CSN6_HUMAN COP9 signalosome complex subunit 6 OS=Homo sapiens GN=COPS6 PE=1 SV=1	3	11	11	11	8	9	9	8	11	8	8	9	9	8	11	8	8	9	9	8	11	8	51.8	51.8	51.8	36.064	326	326;327;123	8.03							1	84	4
E7EM93;Q9BQG2	E7EM93;Q9BQG2	1;1	1;1	1;1	Peroxisomal NADH pyrophosphatase NUDT12	NUDT12	>tr|E7EM93|E7EM93_HUMAN Peroxisomal NADH pyrophosphatase NUDT12 OS=Homo sapiens GN=NUDT12 PE=2 SV=1;>sp|Q9BQG2|NUD12_HUMAN Peroxisomal NADH pyrophosphatase NUDT12 OS=Homo sapiens GN=NUDT12 PE=1 SV=1	2	1	1	1	1	0	0	1	0	0	1	0	0	1	0	0	1	0	0	1	0	0	5.4	5.4	5.4	50.051	444	444;462	6						2
Q99942;E7EM95	Q99942;E7EM95	2;2	2;2	2;2	E3 ubiquitin-protein ligase RNF5	RNF5	>sp|Q99942|RNF5_HUMAN E3 ubiquitin-protein ligase RNF5 OS=Homo sapiens GN=RNF5 PE=1 SV=1;>tr|E7EM95|E7EM95_HUMAN E3 ubiquitin-protein ligase RNF5 OS=Homo sapiens GN=RNF5 PE=2 SV=1	2	2	2	2	2	2	2	2	2	2	2	2	2	2	2	2	2	2	2	2	2	2	9.4	9.4	9.4	19.881	180	180;182	12.5												11	12
E7EMC8;J3KPI0;E7ETW5;Q96PM5-2;Q96PM5	E7EMC8;J3KPI0;E7ETW5;Q96PM5-2;Q96PM5	1;1;1;1;1	1;1;1;1;1	1;1;1;1;1	RING finger and CHY zinc finger domain-containing protein 1	RCHY1	>tr|E7EMC8|E7EMC8_HUMAN RING finger and CHY zinc finger domain-containing protein 1 (Fragment) OS=Homo sapiens GN=RCHY1 PE=2 SV=1;>tr|J3KPI0|J3KPI0_HUMAN RING finger and CHY zinc finger domain-containing protein 1 OS=Homo sapiens GN=RCHY1 PE=4 SV=1;>tr|E7E	5	1	1	1	1	1	1	1	1	1	1	1	1	1	1	1	1	1	1	1	1	1	6.1	6.1	6.1	24.209	212	212;221;239;252;261	9.33									6	3
Q14254;J3QLD9;E7EMK3;K7EKW9	Q14254;J3QLD9;E7EMK3	3;3;3;1	3;3;3;1	3;3;3;1	Flotillin-2	FLOT2	>sp|Q14254|FLOT2_HUMAN Flotillin-2 OS=Homo sapiens GN=FLOT2 PE=1 SV=2;>tr|J3QLD9|J3QLD9_HUMAN Flotillin-2 OS=Homo sapiens GN=FLOT2 PE=4 SV=1;>tr|E7EMK3|E7EMK3_HUMAN Flotillin-2 OS=Homo sapiens GN=FLOT2 PE=2 SV=1	4	3	3	3	2	2	2	1	3	3	2	2	2	1	3	3	2	2	2	1	3	3	8.6	8.6	8.6	47.064	428	428;428;483;249	6						14
E7EMN6;P41236;E7EUI7;Q6NXS1	E7EMN6;P41236;E7EUI7;Q6NXS1	4;4;3;3	4;4;3;3	4;4;3;3	Protein phosphatase inhibitor 2;Putative protein phosphatase inhibitor 2-like protein 3	PPP1R2;PPP1R2P3	>tr|E7EMN6|E7EMN6_HUMAN Protein phosphatase inhibitor 2 (Fragment) OS=Homo sapiens GN=PPP1R2 PE=2 SV=1;>sp|P41236|IPP2_HUMAN Protein phosphatase inhibitor 2 OS=Homo sapiens GN=PPP1R2 PE=1 SV=2;>tr|E7EUI7|E7EUI7_HUMAN Protein phosphatase inhibitor 2 OS=Homo	4	4	4	4	4	4	4	4	4	4	4	4	4	4	4	4	4	4	4	4	4	4	27.6	27.6	27.6	19.245	170	170;205;80;205	8.98								20	22	1	2	2	2
E7EMV7;E7EPY1;E7ET96;Q15025-3;Q15025-2;Q15025;H0YC17;E7EW15	E7EMV7;E7EPY1;E7ET96;Q15025-3;Q15025-2;Q15025	3;3;3;3;3;3;1;1	3;3;3;3;3;3;1;1	3;3;3;3;3;3;1;1	TNFAIP3-interacting protein 1	TNIP1	>tr|E7EMV7|E7EMV7_HUMAN TNFAIP3-interacting protein 1 OS=Homo sapiens GN=TNIP1 PE=2 SV=1;>tr|E7EPY1|E7EPY1_HUMAN TNFAIP3-interacting protein 1 OS=Homo sapiens GN=TNIP1 PE=2 SV=1;>tr|E7ET96|E7ET96_HUMAN TNFAIP3-interacting protein 1 OS=Homo sapiens GN=TNIP1	8	3	3	3	2	2	1	2	3	2	2	2	1	2	3	2	2	2	1	2	3	2	6.5	6.5	6.5	55.697	492	492;556;572;583;635;636;146;257	4.89			5	3	5	1	5
E7EMW7;J3KMW7;O95071;E7ET84;E5RFK7	E7EMW7;J3KMW7;O95071	11;11;11;3;1	11;11;11;3;1	11;11;11;3;1	E3 ubiquitin-protein ligase UBR5	UBR5	>tr|E7EMW7|E7EMW7_HUMAN E3 ubiquitin-protein ligase UBR5 OS=Homo sapiens GN=UBR5 PE=2 SV=1;>tr|J3KMW7|J3KMW7_HUMAN E3 ubiquitin-protein ligase UBR5 OS=Homo sapiens GN=UBR5 PE=4 SV=1;>sp|O95071|UBR5_HUMAN E3 ubiquitin-protein ligase UBR5 OS=Homo sapiens GN=	5	11	11	11	5	7	4	8	8	6	5	7	4	8	8	6	5	7	4	8	8	6	8	8	8	308.57	2792	2792;2798;2799;527;166	1.3	37	6						1
Q9P0K7-4;Q9P0K7-3;E7EMX7;Q9P0K7;Q9P0K7-2;D6REL2;D6R9G6;D6RF74;D6RE17;D6RB25;D6RBW6;D6RB27;D6R9G4;D6RBY4	Q9P0K7-4;Q9P0K7-3;E7EMX7;Q9P0K7;Q9P0K7-2	10;10;10;10;10;2;2;2;2;1;1;1;1;1	10;10;10;10;10;2;2;2;2;1;1;1;1;1	10;10;10;10;10;2;2;2;2;1;1;1;1;1	Ankycorbin	RAI14	>sp|Q9P0K7-4|RAI14_HUMAN Isoform 4 of Ankycorbin OS=Homo sapiens GN=RAI14;>sp|Q9P0K7-3|RAI14_HUMAN Isoform 3 of Ankycorbin OS=Homo sapiens GN=RAI14;>tr|E7EMX7|E7EMX7_HUMAN Ankycorbin OS=Homo sapiens GN=RAI14 PE=2 SV=1;>sp|Q9P0K7|RAI14_HUMAN Ankycorbin OS=H	14	10	10	10	6	7	8	7	5	7	6	7	8	7	5	7	6	7	8	7	5	7	13.7	13.7	13.7	106.9	951	951;972;973;980;983;125;126;139;150;56;66;104;107;114	2.12	1	38			2
E9PGW7;Q5T8T7;E7EN96;Q5T8T8;Q15528-2;Q15528	E9PGW7;Q5T8T7;E7EN96;Q5T8T8;Q15528-2;Q15528	3;3;3;3;3;3	3;3;3;3;3;3	3;3;3;3;3;3	Mediator of RNA polymerase II transcription subunit 22	MED22	>tr|E9PGW7|E9PGW7_HUMAN Mediator of RNA polymerase II transcription subunit 22 (Fragment) OS=Homo sapiens GN=MED22 PE=2 SV=1;>tr|Q5T8T7|Q5T8T7_HUMAN Mediator complex subunit 22 OS=Homo sapiens GN=MED22 PE=2 SV=1;>tr|E7EN96|E7EN96_HUMAN Mediator of RNA poly	6	3	3	3	3	3	2	2	2	2	3	3	2	2	2	2	3	3	2	2	2	2	34.2	34.2	34.2	12.853	111	111;134;135;137;140;200	14													11
E7EUL7;E7END2;P28290-2;E9PHV5;P28290-3;P28290	E7EUL7;E7END2;P28290-2;E9PHV5;P28290-3;P28290	8;8;8;8;8;8	8;8;8;8;8;8	8;8;8;8;8;8	Sperm-specific antigen 2	SSFA2	>tr|E7EUL7|E7EUL7_HUMAN Sperm-specific antigen 2 OS=Homo sapiens GN=SSFA2 PE=2 SV=1;>tr|E7END2|E7END2_HUMAN Sperm-specific antigen 2 OS=Homo sapiens GN=SSFA2 PE=2 SV=1;>sp|P28290-2|SSFA2_HUMAN Isoform 2 of Sperm-specific antigen 2 OS=Homo sapiens GN=SSFA2;	6	8	8	8	6	6	7	6	8	6	6	6	7	6	8	6	6	6	7	6	8	6	14.7	14.7	14.7	84.592	768	768;1084;1106;1237;1256;1259	4.21	32	13	6	4									1
E7ENF1;G5EA44;Q96C57;F5H7W8;F5H8B7;F5H3K2;H0YF83;H0YGK4;F6TFQ5	E7ENF1;G5EA44;Q96C57;F5H7W8;F5H8B7;F5H3K2;H0YF83;H0YGK4;F6TFQ5	2;2;2;2;1;1;1;1;1	2;2;2;2;1;1;1;1;1	2;2;2;2;1;1;1;1;1	Uncharacterized protein C12orf43	C12orf43	>tr|E7ENF1|E7ENF1_HUMAN Uncharacterized protein C12orf43 OS=Homo sapiens GN=C12orf43 PE=2 SV=2;>tr|G5EA44|G5EA44_HUMAN Chromosome 12 open reading frame 43, isoform CRA_b OS=Homo sapiens GN=C12orf43 PE=2 SV=1;>sp|Q96C57|CL043_HUMAN Uncharacterized protein C	9	2	2	2	2	2	2	2	2	2	2	2	2	2	2	2	2	2	2	2	2	2	16.8	16.8	16.8	25.114	232	232;252;262;263;180;188;208;216;221	7.08							12	1
E7ENN3;Q8NF91-4;E9PEL9;Q8NF91;Q8NF91-7;Q8NF91-8;Q8NF91-2;H0YGD3;H0Y4C0;F5GYQ7;F5H4Q0;F5GXQ8;Q8NF91-5;Q8NF91-6	E7ENN3;Q8NF91-4;E9PEL9;Q8NF91;Q8NF91-7	6;6;6;6;4;2;2;1;1;1;1;1;1;1	6;6;6;6;4;2;2;1;1;1;1;1;1;1	6;6;6;6;4;2;2;1;1;1;1;1;1;1	Nesprin-1	SYNE1	>tr|E7ENN3|E7ENN3_HUMAN Nesprin-1 OS=Homo sapiens GN=SYNE1 PE=2 SV=1;>sp|Q8NF91-4|SYNE1_HUMAN Isoform 4 of Nesprin-1 OS=Homo sapiens GN=SYNE1;>tr|E9PEL9|E9PEL9_HUMAN Nesprin-1 OS=Homo sapiens GN=SYNE1 PE=2 SV=1;>sp|Q8NF91|SYNE1_HUMAN Nesprin-1 OS=Homo sapi	14	6	6	6	5	5	5	6	6	6	5	5	5	6	6	6	5	5	5	6	6	6	0.8	0.8	0.8	966.64	8409	8409;8749;8749;8797;5580;3212;3321;207;511;615;754;1433;1443;1725	5.09	12	12	9	7	22	5	5	6	10	1
P55265-4;E7ENU4;P55265-5;P55265-3;H0YCK3;P55265-2;P55265	P55265-4;E7ENU4;P55265-5;P55265-3;H0YCK3;P55265-2;P55265	15;15;14;14;14;14;14	15;15;14;14;14;14;14	15;15;14;14;14;14;14	Double-stranded RNA-specific adenosine deaminase	ADAR	>sp|P55265-4|DSRAD_HUMAN Isoform 4 of Double-stranded RNA-specific adenosine deaminase OS=Homo sapiens GN=ADAR;>tr|E7ENU4|E7ENU4_HUMAN Double-stranded RNA-specific adenosine deaminase OS=Homo sapiens GN=ADAR PE=2 SV=1;>sp|P55265-5|DSRAD_HUMAN Isoform 5 of	7	15	15	15	13	13	13	13	12	10	13	13	13	13	12	10	13	13	13	13	12	10	16.1	16.1	16.1	140.84	1269	1269;1269;931;1181;1195;1200;1226	2.86	2	79	49	13	4	2				5
Q86VY2;E7ENV7;Q86YQ8	Q86VY2;E7ENV7;Q86YQ8	2;2;2	1;1;1	1;1;1	Copine-8	CPNE8	>tr|Q86VY2|Q86VY2_HUMAN Copine-8 OS=Homo sapiens GN=CPNE8 PE=2 SV=1;>tr|E7ENV7|E7ENV7_HUMAN Copine-8 OS=Homo sapiens GN=CPNE8 PE=2 SV=2;>sp|Q86YQ8|CPNE8_HUMAN Copine-8 OS=Homo sapiens GN=CPNE8 PE=1 SV=2	3	2	1	1	2	2	2	2	2	2	1	1	1	1	1	1	1	1	1	1	1	1	13.3	9.4	9.4	25.664	233	233;552;564	5					6
E7EPD0;O60784;O60784-3;O60784-4;O60784-2;B0QY02;B3KUU1;B0QY01	E7EPD0;O60784;O60784-3;O60784-4;O60784-2	4;4;3;3;3;1;1;1	4;4;3;3;3;1;1;1	4;4;3;3;3;1;1;1	Target of Myb protein 1	TOM1	>tr|E7EPD0|E7EPD0_HUMAN Target of Myb protein 1 OS=Homo sapiens GN=TOM1 PE=2 SV=1;>sp|O60784|TOM1_HUMAN Target of Myb protein 1 OS=Homo sapiens GN=TOM1 PE=1 SV=2;>sp|O60784-3|TOM1_HUMAN Isoform 3 of Target of Myb protein 1 OS=Homo sapiens GN=TOM1;>sp|O6078	8	4	4	4	4	3	4	4	4	4	4	3	4	4	4	4	4	3	4	4	4	4	14.1	14.1	14.1	49.596	454	454;492;447;460;493;151;265;335	4.96				1	23
Q16181-2;E7ES33;E7EPK1;Q16181;G3V1Q4;H0Y3Y4;H0YFF6;Q5JXL7;F5GZE5;Q6ZU15	Q16181-2;E7ES33;E7EPK1;Q16181;G3V1Q4;H0Y3Y4;H0YFF6	21;21;21;21;20;15;15;6;6;1	21;21;21;21;20;15;15;6;6;1	21;21;21;21;20;15;15;6;6;1	Septin-7	2015-09-07	>sp|Q16181-2|SEPT7_HUMAN Isoform 2 of Septin-7 OS=Homo sapiens GN=SEPT7;>tr|E7ES33|E7ES33_HUMAN Septin-7 OS=Homo sapiens GN=SEPT7 PE=2 SV=2;>tr|E7EPK1|E7EPK1_HUMAN Septin-7 OS=Homo sapiens GN=SEPT7 PE=2 SV=1;>sp|Q16181|SEPT7_HUMAN Septin-7 OS=Homo sapiens	10	21	21	21	18	19	21	20	18	15	18	19	21	20	18	15	18	19	21	20	18	15	49.1	49.1	49.1	50.58	436	436;436;436;437;384;373;381;88;235;432	6.08					11	172	3	1	1
E7EPL4;H3BNZ1;J3KNK7;Q6P996;H3BND4;E7EMH5;Q6P996-2;Q86XE2;Q6P474;H3BNL6;H3BU11;H3BQ54	E7EPL4;H3BNZ1;J3KNK7;Q6P996;H3BND4;E7EMH5;Q6P996-2;Q86XE2	10;10;10;10;10;9;5;5;4;3;1;1	10;10;10;10;10;9;5;5;4;3;1;1	10;10;10;10;10;9;5;5;4;3;1;1	Pyridoxal-dependent decarboxylase domain-containing protein 1	PDXDC1	>tr|E7EPL4|E7EPL4_HUMAN Pyridoxal-dependent decarboxylase domain-containing protein 1 OS=Homo sapiens GN=PDXDC1 PE=2 SV=1;>tr|H3BNZ1|H3BNZ1_HUMAN Pyridoxal-dependent decarboxylase domain-containing protein 1 OS=Homo sapiens GN=PDXDC1 PE=2 SV=1;>tr|J3KNK7|J	12	10	10	10	8	7	8	6	7	8	8	7	8	6	7	8	8	7	8	6	7	8	23.7	23.7	23.7	83.571	760	760;761;773;788;806;697;429;498;469;271;120;185	3.78			41	4					6
E7EPM6;P33121-2;P33121;B7Z452;B7Z3Z9;D6RER0;H0Y9U7;H0Y9Z9;D6RG07;B4DX30;Q9ULC5-4;Q9ULC5;Q9ULC5-3	E7EPM6;P33121-2;P33121;B7Z452;B7Z3Z9;D6RER0	14;14;14;13;10;9;4;3;2;1;1;1;1	14;14;14;13;10;9;4;3;2;1;1;1;1	14;14;14;13;10;9;4;3;2;1;1;1;1	Long-chain-fatty-acid--CoA ligase 1	ACSL1	>tr|E7EPM6|E7EPM6_HUMAN Long-chain-fatty-acid--CoA ligase 1 OS=Homo sapiens GN=ACSL1 PE=2 SV=1;>sp|P33121-2|ACSL1_HUMAN Isoform 2 of Long-chain-fatty-acid--CoA ligase 1 OS=Homo sapiens GN=ACSL1;>sp|P33121|ACSL1_HUMAN Long-chain-fatty-acid--CoA ligase 1 OS=	13	14	14	14	8	8	9	11	11	9	8	8	9	11	11	9	8	8	9	11	11	9	28.5	28.5	28.5	74.281	664	664;688;698;698;527;388;294;94;126;465;659;683;739	4.19			2	47	12	1
Q9Y520-3;Q9Y520-6;Q9Y520-4;E7EPN9;Q9Y520-5;Q9Y520;Q9Y520-7;Q9Y520-2;H7C5N8	Q9Y520-3;Q9Y520-6;Q9Y520-4;E7EPN9;Q9Y520-5;Q9Y520;Q9Y520-7;Q9Y520-2	10;10;10;10;10;10;10;9;2	10;10;10;10;10;10;10;9;2	10;10;10;10;10;10;10;9;2	Protein PRRC2C	PRRC2C	>sp|Q9Y520-3|PRC2C_HUMAN Isoform 3 of Protein PRRC2C OS=Homo sapiens GN=PRRC2C;>sp|Q9Y520-6|PRC2C_HUMAN Isoform 6 of Protein PRRC2C OS=Homo sapiens GN=PRRC2C;>sp|Q9Y520-4|PRC2C_HUMAN Isoform 4 of Protein PRRC2C OS=Homo sapiens GN=PRRC2C;>tr|E7EPN9|E7EPN9_H	9	10	10	10	9	9	10	9	8	9	9	9	10	9	8	9	9	9	10	9	8	9	7.4	7.4	7.4	295.73	2700	2700;2752;2817;2819;2849;2896;2898;2653;1300	1.65	64	39	13	3	1
P19404;E7EPT4	P19404;E7EPT4	5;5	5;5	5;5	NADH dehydrogenase [ubiquinone] flavoprotein 2, mitochondrial	NDUFV2	>sp|P19404|NDUV2_HUMAN NADH dehydrogenase [ubiquinone] flavoprotein 2, mitochondrial OS=Homo sapiens GN=NDUFV2 PE=1 SV=2;>tr|E7EPT4|E7EPT4_HUMAN NADH dehydrogenase [ubiquinone] flavoprotein 2, mitochondrial OS=Homo sapiens GN=NDUFV2 PE=2 SV=1	2	5	5	5	4	3	5	5	5	5	4	3	5	5	5	5	4	3	5	5	5	5	21.7	21.7	21.7	27.391	249	249;252	9.44								8	22	30	3
P37840-2;E7EPV7;P37840-3;P37840	P37840-2;E7EPV7;P37840-3;P37840	2;2;2;2	2;2;2;2	2;2;2;2	Alpha-synuclein	SNCA	>sp|P37840-2|SYUA_HUMAN Isoform 2-4 of Alpha-synuclein OS=Homo sapiens GN=SNCA;>tr|E7EPV7|E7EPV7_HUMAN Alpha-synuclein OS=Homo sapiens GN=SNCA PE=2 SV=1;>sp|P37840-3|SYUA_HUMAN Isoform 2-5 of Alpha-synuclein OS=Homo sapiens GN=SNCA;>sp|P37840|SYUA_HUMAN Al	4	2	2	2	1	1	1	1	1	2	1	1	1	1	1	2	1	1	1	1	1	2	33.9	33.9	33.9	11.372	112	112;115;126;140	12.3												7	3
I3L1K7;I3L4Z6;O14653-3;O14653;O14653-2;E7EQ34;I3L3V4;I3L0K1	I3L1K7;I3L4Z6;O14653-3;O14653;O14653-2;E7EQ34;I3L3V4;I3L0K1	4;4;4;4;4;4;3;2	4;4;4;4;4;4;3;2	4;4;4;4;4;4;3;2	Golgi SNAP receptor complex member 2	GOSR2	>tr|I3L1K7|I3L1K7_HUMAN Golgi SNAP receptor complex member 2 OS=Homo sapiens GN=GOSR2 PE=2 SV=1;>tr|I3L4Z6|I3L4Z6_HUMAN Golgi SNAP receptor complex member 2 OS=Homo sapiens GN=GOSR2 PE=2 SV=1;>sp|O14653-3|GOSR2_HUMAN Isoform 3 of Golgi SNAP receptor comple	8	4	4	4	3	3	2	3	2	2	3	3	2	3	2	2	3	3	2	3	2	2	34.3	34.3	34.3	16.762	143	143;165;195;212;213;232;149;199	10.1								1	2	23	3	2
Q92954-5;E7EQ48;Q92954-4;Q92954-3;Q92954-6;Q92954-2;Q92954	Q92954-5;E7EQ48;Q92954-4;Q92954-3;Q92954-6;Q92954-2;Q92954	1;1;1;1;1;1;1	1;1;1;1;1;1;1	1;1;1;1;1;1;1	Proteoglycan 4;Proteoglycan 4 C-terminal part	PRG4	>sp|Q92954-5|PRG4_HUMAN Isoform E of Proteoglycan 4 OS=Homo sapiens GN=PRG4;>tr|E7EQ48|E7EQ48_HUMAN Proteoglycan 4 OS=Homo sapiens GN=PRG4 PE=2 SV=1;>sp|Q92954-4|PRG4_HUMAN Isoform D of Proteoglycan 4 OS=Homo sapiens GN=PRG4;>sp|Q92954-3|PRG4_HUMAN Isoform	7	1	1	1	1	1	1	1	1	1	1	1	1	1	1	1	1	1	1	1	1	1	1.7	1.7	1.7	102.51	933	933;933;1270;1311;1361;1363;1404	15.5
Q9GZZ9-2;E7EQ61;Q9GZZ9;C9J0F6;C9J5W5;C9JRV9;E7EWE1	Q9GZZ9-2;E7EQ61;Q9GZZ9;C9J0F6;C9J5W5;C9JRV9;E7EWE1	2;2;2;1;1;1;1	2;2;2;1;1;1;1	2;2;2;1;1;1;1	Ubiquitin-like modifier-activating enzyme 5	UBA5	>sp|Q9GZZ9-2|UBA5_HUMAN Isoform 2 of Ubiquitin-like modifier-activating enzyme 5 OS=Homo sapiens GN=UBA5;>tr|E7EQ61|E7EQ61_HUMAN Ubiquitin-like modifier-activating enzyme 5 OS=Homo sapiens GN=UBA5 PE=2 SV=1;>sp|Q9GZZ9|UBA5_HUMAN Ubiquitin-like modifier-act	7	2	2	2	2	2	2	2	2	2	2	2	2	2	2	2	2	2	2	2	2	2	9.5	9.5	9.5	38.537	348	348;377;404;79;108;111;347	5.84					3	16
E7EQ69;Q9GZZ1;C9J5D1;Q9GZZ1-2;C9J5J3;B0AZT5;C9JZU6;F8WCK0	E7EQ69;Q9GZZ1;C9J5D1;Q9GZZ1-2	17;17;15;11;8;8;7;4	17;17;15;11;8;8;7;4	17;17;15;11;8;8;7;4	N-alpha-acetyltransferase 50	NAA50	>tr|E7EQ69|E7EQ69_HUMAN N-alpha-acetyltransferase 50 OS=Homo sapiens GN=NAA50 PE=2 SV=1;>sp|Q9GZZ1|NAA50_HUMAN N-alpha-acetyltransferase 50 OS=Homo sapiens GN=NAA50 PE=1 SV=1;>tr|C9J5D1|C9J5D1_HUMAN N-alpha-acetyltransferase 50 OS=Homo sapiens GN=NAA50 PE=	8	17	17	17	17	16	16	16	15	15	17	16	16	16	15	15	17	16	16	16	15	15	63.1	63.1	63.1	19.311	168	168;169;129;81;58;95;57;48	12.7											1	127	144
E9PF84;G5E9Q7;E7EQB8;P51553-2;P51553;H7C1W2;H7C1R3;H0Y5Q7	E9PF84;G5E9Q7;E7EQB8;P51553-2;P51553;H7C1W2	6;6;6;6;6;4;1;1	6;6;6;6;6;4;1;1	6;6;6;6;6;4;1;1	Isocitrate dehydrogenase [NAD] subunit gamma, mitochondrial	IDH3G	>tr|E9PF84|E9PF84_HUMAN Isocitrate dehydrogenase [NAD] subunit gamma, mitochondrial (Fragment) OS=Homo sapiens GN=IDH3G PE=2 SV=1;>tr|G5E9Q7|G5E9Q7_HUMAN HCG2004980, isoform CRA_d OS=Homo sapiens GN=IDH3G PE=2 SV=1;>tr|E7EQB8|E7EQB8_HUMAN Isocitrate dehydr	8	6	6	6	6	5	6	6	5	5	6	5	6	6	5	5	6	5	6	6	5	5	33	33	33	31.422	285	285;322;340;380;393;199;155;211	7							50
Q15833-2;Q15833;E7EQD5;M0QZ54;M0R118;M0R1A1;M0R0M7	Q15833-2;Q15833;E7EQD5;M0QZ54;M0R118;M0R1A1;M0R0M7	2;2;2;1;1;1;1	2;2;2;1;1;1;1	2;2;2;1;1;1;1	Syntaxin-binding protein 2	STXBP2	>sp|Q15833-2|STXB2_HUMAN Isoform 2 of Syntaxin-binding protein 2 OS=Homo sapiens GN=STXBP2;>sp|Q15833|STXB2_HUMAN Syntaxin-binding protein 2 OS=Homo sapiens GN=STXBP2 PE=1 SV=2;>tr|E7EQD5|E7EQD5_HUMAN Syntaxin-binding protein 2 OS=Homo sapiens GN=STXBP2 PE	7	2	2	2	2	1	2	2	2	2	2	1	2	2	2	2	2	1	2	2	2	2	6.8	6.8	6.8	66.137	590	590;593;604;112;171;220;408	4				11
P20839;E7EQS0;P20839-3;P20839-7;P20839-5;P20839-6;C9K0R9;P20839-2;P20839-4;C9J381;C9J029;H7C5T1;H7C511	P20839;E7EQS0;P20839-3;P20839-7;P20839-5;P20839-6;C9K0R9;P20839-2;P20839-4;C9J381	5;5;5;5;5;5;4;4;4;4;2;2;2	4;4;4;4;4;4;3;3;3;3;2;2;2	4;4;4;4;4;4;3;3;3;3;2;2;2	Inosine-5-monophosphate dehydrogenase 1;Inosine-5-monophosphate dehydrogenase	IMPDH1	>sp|P20839|IMDH1_HUMAN Inosine-5-monophosphate dehydrogenase 1 OS=Homo sapiens GN=IMPDH1 PE=1 SV=2;>tr|E7EQS0|E7EQS0_HUMAN Inosine-5-monophosphate dehydrogenase OS=Homo sapiens GN=IMPDH1 PE=2 SV=1;>sp|P20839-3|IMDH1_HUMAN Isoform 3 of Inosine-5-monophos	13	5	4	4	5	3	3	4	3	3	4	2	2	3	2	2	4	2	2	3	2	2	10.5	8.9	8.9	55.405	514	514;530;563;566;589;599;289;489;509;513;184;190;226	5.97					9	13	8
E7EQT4;Q9UKV3-5;Q9UKV3;G3V3B0;Q9UKV3-3;Q9UKV3-2;G3V3T3	E7EQT4;Q9UKV3-5;Q9UKV3	7;7;7;2;2;2;1	7;7;7;2;2;2;1	7;7;7;2;2;2;1	Apoptotic chromatin condensation inducer in the nucleus	ACIN1	>tr|E7EQT4|E7EQT4_HUMAN Apoptotic chromatin condensation inducer in the nucleus OS=Homo sapiens GN=ACIN1 PE=2 SV=2;>sp|Q9UKV3-5|ACINU_HUMAN Isoform 4 of Apoptotic chromatin condensation inducer in the nucleus OS=Homo sapiens GN=ACIN1;>sp|Q9UKV3|ACINU_HUMAN	7	7	7	7	6	6	6	7	6	6	6	6	6	7	6	6	6	6	6	7	6	6	10.1	10.1	10.1	147.36	1301	1301;1328;1341;582;583;614;194	1.52	51	25	8	1
Q96C01;E7EQY1;C9JF51;C9J2Y4	Q96C01;E7EQY1;C9JF51	6;6;3;2	6;6;3;2	6;6;3;2	Protein FAM136A	FAM136A	>sp|Q96C01|F136A_HUMAN Protein FAM136A OS=Homo sapiens GN=FAM136A PE=1 SV=1;>tr|E7EQY1|E7EQY1_HUMAN Protein FAM136A OS=Homo sapiens GN=FAM136A PE=2 SV=1;>tr|C9JF51|C9JF51_HUMAN Protein FAM136A (Fragment) OS=Homo sapiens GN=FAM136A PE=2 SV=1	4	6	6	6	6	4	4	4	3	3	6	4	4	4	3	3	6	4	4	4	3	3	47.8	47.8	47.8	15.641	138	138;245;163;105	14.5
Q16637-4;Q16637-2;Q16637-3;Q16637;E7EQZ4;B4DP61	Q16637-4;Q16637-2;Q16637-3;Q16637;E7EQZ4	4;4;4;4;4;1	4;4;4;4;4;1	4;4;4;4;4;1	Survival motor neuron protein	SMN1	>sp|Q16637-4|SMN_HUMAN Isoform SMN-delta57 of Survival motor neuron protein OS=Homo sapiens GN=SMN1;>sp|Q16637-2|SMN_HUMAN Isoform SMN-delta5 of Survival motor neuron protein OS=Homo sapiens GN=SMN1;>sp|Q16637-3|SMN_HUMAN Isoform SMN-delta7 of Survival mot	6	4	4	4	2	3	3	2	3	4	2	3	3	2	3	4	2	3	3	2	3	4	14.4	14.4	14.4	27.135	250	250;262;282;294;294;227	7.72							20	4	5	3
O15056-3;O15056-2;E7ER60;O15056	O15056-3;O15056-2;E7ER60;O15056	1;1;1;1	1;1;1;1	1;1;1;1	Synaptojanin-2	SYNJ2	>sp|O15056-3|SYNJ2_HUMAN Isoform 2A of Synaptojanin-2 OS=Homo sapiens GN=SYNJ2;>sp|O15056-2|SYNJ2_HUMAN Isoform 2B1 of Synaptojanin-2 OS=Homo sapiens GN=SYNJ2;>tr|E7ER60|E7ER60_HUMAN Synaptojanin-2 OS=Homo sapiens GN=SYNJ2 PE=2 SV=1;>sp|O15056|SYNJ2_HUMAN	4	1	1	1	1	1	1	1	1	1	1	1	1	1	1	1	1	1	1	1	1	1	2.2	2.2	2.2	143.44	1288	1288;1451;1451;1496	1	6
O95340;E7ER89;O95340-2	O95340;E7ER89;O95340-2	7;7;7	6;6;6	6;6;6	Bifunctional 3-phosphoadenosine 5-phosphosulfate synthase 2;Sulfate adenylyltransferase;Adenylyl-sulfate kinase	PAPSS2	>sp|O95340|PAPS2_HUMAN Bifunctional 3-phosphoadenosine 5-phosphosulfate synthase 2 OS=Homo sapiens GN=PAPSS2 PE=1 SV=2;>tr|E7ER89|E7ER89_HUMAN Sulfate adenylyltransferase OS=Homo sapiens GN=PAPSS2 PE=2 SV=2;>sp|O95340-2|PAPS2_HUMAN Isoform B of Bifunctio	3	7	6	6	6	6	6	4	5	5	5	5	5	3	4	4	5	5	5	3	4	4	18.2	16	16	69.5	614	614;618;619	4.47				23	20
Q9UI10-3;Q9UI10;Q9UI10-2;E7ERK9;H7C2L8;F8W8L6	Q9UI10-3;Q9UI10;Q9UI10-2;E7ERK9	7;7;7;7;2;2	7;7;7;7;2;2	7;7;7;7;2;2	Translation initiation factor eIF-2B subunit delta	EIF2B4	>sp|Q9UI10-3|EI2BD_HUMAN Isoform 3 of Translation initiation factor eIF-2B subunit delta OS=Homo sapiens GN=EIF2B4;>sp|Q9UI10|EI2BD_HUMAN Translation initiation factor eIF-2B subunit delta OS=Homo sapiens GN=EIF2B4 PE=1 SV=2;>sp|Q9UI10-2|EI2BD_HUMAN Isofor	6	7	7	7	7	7	7	7	6	7	7	7	7	7	6	7	7	7	7	7	6	7	20.3	20.3	20.3	57.457	522	522;523;543;544;194;235	4.91				14	43	8
E9PEV4;E7ERP7;H0Y7L5;P02649	E9PEV4;E7ERP7;H0Y7L5;P02649	1;1;1;1	1;1;1;1	1;1;1;1	Apolipoprotein E	APOE	>tr|E9PEV4|E9PEV4_HUMAN Apolipoprotein E (Fragment) OS=Homo sapiens GN=APOE PE=2 SV=1;>tr|E7ERP7|E7ERP7_HUMAN Apolipoprotein E (Fragment) OS=Homo sapiens GN=APOE PE=2 SV=1;>tr|H0Y7L5|H0Y7L5_HUMAN Apolipoprotein E (Fragment) OS=Homo sapiens GN=APOE PE=2 SV=	4	1	1	1	1	0	0	0	0	0	1	0	0	0	0	0	1	0	0	0	0	0	5.1	5.1	5.1	24.647	216	216;219;269;317	13													1
Q86VM9;E7ERS3;Q86VM9-2;H3BRN6;H3BRH3	Q86VM9;E7ERS3;Q86VM9-2	5;5;4;1;1	5;5;4;1;1	5;5;4;1;1	Zinc finger CCCH domain-containing protein 18	ZC3H18	>sp|Q86VM9|ZCH18_HUMAN Zinc finger CCCH domain-containing protein 18 OS=Homo sapiens GN=ZC3H18 PE=1 SV=2;>tr|E7ERS3|E7ERS3_HUMAN Zinc finger CCCH domain-containing protein 18 OS=Homo sapiens GN=ZC3H18 PE=2 SV=1;>sp|Q86VM9-2|ZCH18_HUMAN Isoform 2 of Zinc fi	5	5	5	5	5	5	4	5	5	5	5	5	4	5	5	5	5	5	4	5	5	5	8.9	8.9	8.9	106.38	953	953;977;757;75;196	1.6	28	32	3
F8W9J4;Q03001;E7ERU2;E9PEB9;E7ERU0;E9PHM6;F6QMI7;J3QTQ0;Q03001-8;Q5T0V7;Q03001-13;E7ETB9;Q03001-9;Q03001-10;H0YC82;Q6P0N6;Q03001-3	F8W9J4;Q03001;E7ERU2;E9PEB9;E7ERU0;E9PHM6;F6QMI7;J3QTQ0;Q03001-8	11;11;11;11;10;9;8;8;7;4;4;4;4;1;1;1;1	10;10;10;10;9;9;8;7;6;4;4;4;4;1;1;1;1	10;10;10;10;9;9;8;7;6;4;4;4;4;1;1;1;1	Dystonin	DST	>tr|F8W9J4|F8W9J4_HUMAN Dystonin OS=Homo sapiens GN=DST PE=2 SV=1;>sp|Q03001|DYST_HUMAN Dystonin OS=Homo sapiens GN=DST PE=1 SV=4;>tr|E7ERU2|E7ERU2_HUMAN Dystonin OS=Homo sapiens GN=DST PE=2 SV=2;>tr|E9PEB9|E9PEB9_HUMAN Dystonin OS=Homo sapiens GN=DST PE=2	17	11	10	10	6	5	5	5	8	7	6	5	4	4	7	6	6	5	4	4	7	6	2.1	1.9	1.9	847.96	7461	7461;7570;7572;7750;5375;5457;4200;7246;5171;689;905;1479;3060;447;448;1143;2649	2.69	29	2			1	1		2	1			3
E7ERX9;Q9NQT8	E7ERX9;Q9NQT8	1;1	1;1	1;1	Kinesin-like protein KIF13B	KIF13B	>tr|E7ERX9|E7ERX9_HUMAN Kinesin-like protein KIF13B OS=Homo sapiens GN=KIF13B PE=2 SV=1;>sp|Q9NQT8|KI13B_HUMAN Kinesin-like protein KIF13B OS=Homo sapiens GN=KIF13B PE=1 SV=2	2	1	1	1	0	0	0	0	1	0	0	0	0	0	1	0	0	0	0	0	1	0	2.6	2.6	2.6	83.877	743	743;1826	1	1
O95757;E7ES43;E9PDE8;D6RJ96	O95757;E7ES43;E9PDE8;D6RJ96	26;26;25;15	23;23;22;12	23;23;22;12	Heat shock 70 kDa protein 4L	HSPA4L	>sp|O95757|HS74L_HUMAN Heat shock 70 kDa protein 4L OS=Homo sapiens GN=HSPA4L PE=1 SV=3;>tr|E7ES43|E7ES43_HUMAN Heat shock 70 kDa protein 4L OS=Homo sapiens GN=HSPA4L PE=2 SV=2;>tr|E9PDE8|E9PDE8_HUMAN Heat shock 70 kDa protein 4L OS=Homo sapiens GN=HSPA4L	4	26	23	23	23	22	21	22	22	21	20	19	18	19	19	18	20	19	18	19	19	18	42.1	37.9	37.9	94.511	839	839;870;813;531	3.15	1	30	118	2			3	6	2
E7ES96;P49768-7;P49768-2;P49768	E7ES96;P49768-7;P49768-2;P49768	2;2;2;2	2;2;2;2	2;2;2;2	Presenilin-1;Presenilin-1 NTF subunit;Presenilin-1 CTF subunit;Presenilin-1 CTF12	PSEN1	>tr|E7ES96|E7ES96_HUMAN Presenilin-1 OS=Homo sapiens GN=PSEN1 PE=2 SV=1;>sp|P49768-7|PSN1_HUMAN Isoform 7 of Presenilin-1 OS=Homo sapiens GN=PSEN1;>sp|P49768-2|PSN1_HUMAN Isoform 2 of Presenilin-1 OS=Homo sapiens GN=PSEN1;>sp|P49768|PSN1_HUMAN Presenilin-1	4	2	2	2	2	2	2	2	2	2	2	2	2	2	2	2	2	2	2	2	2	2	7.2	7.2	7.2	42.082	375	375;434;463;467	11.4										3	16	15
Q9UIA9;E7ESC6;E9PEN8;H0YBE1;E5RIW1;Q9H2T7	Q9UIA9;E7ESC6;E9PEN8	14;14;13;4;4;1	14;14;13;4;4;1	14;14;13;4;4;1	Exportin-7	XPO7	>sp|Q9UIA9|XPO7_HUMAN Exportin-7 OS=Homo sapiens GN=XPO7 PE=1 SV=3;>tr|E7ESC6|E7ESC6_HUMAN Exportin-7 OS=Homo sapiens GN=XPO7 PE=2 SV=1;>tr|E9PEN8|E9PEN8_HUMAN Exportin-7 OS=Homo sapiens GN=XPO7 PE=2 SV=1	6	14	14	14	14	12	13	12	13	11	14	12	13	12	13	11	14	12	13	12	13	11	20.4	20.4	20.4	123.91	1087	1087;1088;1096;190;237;1088	2.76	1	30	84	4
F8W7U3;E7ESD2;Q641Q2-2;Q641Q2;F5GY39;Q5SRD0;B1AP61	F8W7U3;E7ESD2;Q641Q2-2;Q641Q2;F5GY39	12;12;12;12;6;3;2	12;12;12;12;6;3;2	0;0;0;0;0;0;0	WASH complex subunit FAM21A	FAM21A;FAM21B	>tr|F8W7U3|F8W7U3_HUMAN WASH complex subunit FAM21A OS=Homo sapiens GN=FAM21A PE=2 SV=1;>tr|E7ESD2|E7ESD2_HUMAN WASH complex subunit FAM21A OS=Homo sapiens GN=FAM21A PE=2 SV=2;>sp|Q641Q2-2|FA21A_HUMAN Isoform 2 of WASH complex subunit FAM21A OS=Homo sapien	7	12	12	0	10	11	10	12	10	10	10	11	10	12	10	10	0	0	0	0	0	0	18.7	18.7	0	136.86	1253	1253;1279;1320;1341;510;308;156	2.89	55	42	24	1
Q9NWU5;E7ESL0;J3KQY1;Q9NWU5-2;Q9NWU5-3	Q9NWU5;E7ESL0;J3KQY1;Q9NWU5-2;Q9NWU5-3	8;8;8;6;6	8;8;8;6;6	8;8;8;6;6	39S ribosomal protein L22, mitochondrial	MRPL22	>sp|Q9NWU5|RM22_HUMAN 39S ribosomal protein L22, mitochondrial OS=Homo sapiens GN=MRPL22 PE=1 SV=1;>tr|E7ESL0|E7ESL0_HUMAN 39S ribosomal protein L22, mitochondrial OS=Homo sapiens GN=MRPL22 PE=2 SV=1;>tr|J3KQY1|J3KQY1_HUMAN 39S ribosomal protein L22, mitoc	5	8	8	8	7	8	7	7	6	7	7	8	7	7	6	7	7	8	7	7	6	7	40.3	40.3	40.3	23.64	206	206;212;232;120;126	12.3											1	52	22
P20810-9;E7ESM9;P20810-7;P20810-6;B7Z468;P20810-5;P20810-4;P20810-8;B7Z574;P20810;E9PCH5;P20810-2;P20810-3;E9PDE4;E7ES10;H0Y7F0;E7EQ12;E7EQA0;F8W7E0;H0YA91;E9PSG1;H0Y944;D6RC54;D6RAA8;D6RGF7;D6RBR1;E7EN75;E7EQK6	P20810-9;E7ESM9;P20810-7;P20810-6;B7Z468;P20810-5;P20810-4;P20810-8;B7Z574;P20810;E9PCH5;P20810-2;P20810-3;E9PDE4;E7ES10;H0Y7F0;E7EQ12;E7EQA0	24;24;24;24;23;23;21;21;21;21;20;20;19;19;19;17;16;15;9;6;5;4;3;2;2;2;2;1	24;24;24;24;23;23;21;21;21;21;20;20;19;19;19;17;16;15;9;6;5;4;3;2;2;2;2;1	4;4;4;4;3;4;1;1;1;1;1;1;1;1;1;1;1;1;3;2;3;2;0;0;2;2;2;0	Calpastatin	CAST	>sp|P20810-9|ICAL_HUMAN Isoform 9 of Calpastatin OS=Homo sapiens GN=CAST;>tr|E7ESM9|E7ESM9_HUMAN DNA-directed RNA polymerase I subunit RPA34 OS=Homo sapiens GN=CAST PE=2 SV=1;>sp|P20810-7|ICAL_HUMAN Isoform 7 of Calpastatin OS=Homo sapiens GN=CAST;>sp|P208	28	24	24	4	22	22	23	22	24	21	22	22	23	22	24	21	4	4	4	4	4	4	47.6	47.6	7.6	80.264	750	750;769;772;791;754;756;667;686;694;708;673;695;590;636;642;436;423;431;393;301;304;288;91;78;149;150;156;156	5.89	1	133	85	93	24	24	45	3	2	42	41	17	8
E7ESP4;E7EMF1;E9PB77;D6RG08	E7ESP4;E7EMF1;E9PB77	7;6;5;1	1;1;1;0	1;1;1;0		ITGA2	>tr|E7ESP4|E7ESP4_HUMAN Integrin alpha-2 OS=Homo sapiens GN=ITGA2 PE=2 SV=1;>tr|E7EMF1|E7EMF1_HUMAN Integrin alpha-2 OS=Homo sapiens GN=ITGA2 PE=2 SV=1;>tr|E9PB77|E9PB77_HUMAN Integrin alpha-2 OS=Homo sapiens GN=ITGA2 PE=2 SV=1	4	7	1	1	7	4	5	4	4	5	1	0	0	0	0	0	1	0	0	0	0	0	11.7	2.1	2.1	102.83	942	942;815;641;175	1	1
E7ESU4;Q9H0A0;E9PMU0;E9PJN6	E7ESU4;Q9H0A0	18;18;3;1	18;18;3;1	18;18;3;1	N-acetyltransferase 10	NAT10	>tr|E7ESU4|E7ESU4_HUMAN N-acetyltransferase 10 OS=Homo sapiens GN=NAT10 PE=2 SV=1;>sp|Q9H0A0|NAT10_HUMAN N-acetyltransferase 10 OS=Homo sapiens GN=NAT10 PE=1 SV=2	4	18	18	18	17	14	15	12	12	10	17	14	15	12	12	10	17	14	15	12	12	10	27.7	27.7	27.7	107.3	953	953;1025;288;146	3.23	1	107	5
O95299;E7ESZ7;Q8WXC9;Q8N1B9;C9J6X0;H7C2W5;H7C1Y7	O95299;E7ESZ7;Q8WXC9;Q8N1B9;C9J6X0	6;6;5;3;3;1;1	6;6;5;3;3;1;1	5;5;4;3;3;0;0	NADH dehydrogenase [ubiquinone] 1 alpha subcomplex subunit 10, mitochondrial	NDUFA10	>sp|O95299|NDUAA_HUMAN NADH dehydrogenase [ubiquinone] 1 alpha subcomplex subunit 10, mitochondrial OS=Homo sapiens GN=NDUFA10 PE=1 SV=1;>tr|E7ESZ7|E7ESZ7_HUMAN NADH dehydrogenase [ubiquinone] 1 alpha subcomplex subunit 10, mitochondrial OS=Homo sapiens GN	7	6	6	5	6	6	6	5	6	6	6	6	6	5	6	6	5	5	5	4	5	5	22	22	19.4	40.75	355	355;390;429;201;245;129;133	7.08					1	4	57	10	1
P00749-2;E7ET40;P00749;E7ESM2	P00749-2;E7ET40;P00749;E7ESM2	5;5;5;4	5;5;5;4	5;5;5;4	Urokinase-type plasminogen activator;Urokinase-type plasminogen activator long chain A;Urokinase-type plasminogen activator short chain A;Urokinase-type plasminogen activator chain B	PLAU	>sp|P00749-2|UROK_HUMAN Isoform 2 of Urokinase-type plasminogen activator OS=Homo sapiens GN=PLAU;>tr|E7ET40|E7ET40_HUMAN Urokinase-type plasminogen activator chain B OS=Homo sapiens GN=PLAU PE=2 SV=1;>sp|P00749|UROK_HUMAN Urokinase-type plasminogen activa	4	5	5	5	4	4	1	3	2	3	4	4	1	3	2	3	4	4	1	3	2	3	15.7	15.7	15.7	46.908	414	414;414;431;395	6.1					1	17	3
Q96JB8-3;F8WBH8;E9PG92;Q96JB8-5;F6Q0Y6;Q96JB8-2;Q96JB8-4;E7ET46;E7EUL8;Q96JB8;F8WDZ0	Q96JB8-3;F8WBH8;E9PG92;Q96JB8-5;F6Q0Y6;Q96JB8-2;Q96JB8-4;E7ET46;E7EUL8;Q96JB8;F8WDZ0	1;1;1;1;1;1;1;1;1;1;1	1;1;1;1;1;1;1;1;1;1;1	1;1;1;1;1;1;1;1;1;1;1	MAGUK p55 subfamily member 4	MPP4	>sp|Q96JB8-3|MPP4_HUMAN Isoform 3 of MAGUK p55 subfamily member 4 OS=Homo sapiens GN=MPP4;>tr|F8WBH8|F8WBH8_HUMAN MAGUK p55 subfamily member 4 OS=Homo sapiens GN=MPP4 PE=2 SV=2;>tr|E9PG92|E9PG92_HUMAN MAGUK p55 subfamily member 4 OS=Homo sapiens GN=MPP4 PE	11	1	1	1	1	1	1	1	1	1	1	1	1	1	1	1	1	1	1	1	1	1	6.8	6.8	6.8	29.771	266	266;434;562;565;579;593;602;613;630;637;637	14.2
E7EV56;Q15154-2;E7ETA6;Q15154;A6NNN6;H0YBA1;E7EV93	E7EV56;Q15154-2;E7ETA6;Q15154;A6NNN6;H0YBA1	3;3;3;3;2;2;1	3;3;3;3;2;2;1	3;3;3;3;2;2;1	Pericentriolar material 1 protein	PCM1	>tr|E7EV56|E7EV56_HUMAN Methyl-CpG-binding domain protein 1 OS=Homo sapiens GN=PCM1 PE=2 SV=1;>sp|Q15154-2|PCM1_HUMAN Isoform 2 of Pericentriolar material 1 protein OS=Homo sapiens GN=PCM1;>tr|E7ETA6|E7ETA6_HUMAN Methyl-CpG-binding domain protein 1 OS=Homo	7	3	3	3	2	3	2	2	2	2	2	3	2	2	2	2	2	3	2	2	2	2	2.4	2.4	2.4	210.13	1860	1860;1969;2016;2024;723;764;749	3.86	7					2	5
Q9ULA0;E7ETB3;E7EMB6;C9JBE1;F8WAN0;B9ZVU2;C9J1E2;E7EPX3;E5RJ35;C9JRG3	Q9ULA0;E7ETB3;E7EMB6;C9JBE1;F8WAN0	8;8;7;5;4;3;2;2;1;1	8;8;7;5;4;3;2;2;1;1	8;8;7;5;4;3;2;2;1;1	Aspartyl aminopeptidase	DNPEP	>sp|Q9ULA0|DNPEP_HUMAN Aspartyl aminopeptidase OS=Homo sapiens GN=DNPEP PE=1 SV=1;>tr|E7ETB3|E7ETB3_HUMAN Aspartyl aminopeptidase OS=Homo sapiens GN=DNPEP PE=2 SV=1;>tr|E7EMB6|E7EMB6_HUMAN Aspartyl aminopeptidase OS=Homo sapiens GN=DNPEP PE=2 SV=1;>tr|C9JB	10	8	8	8	4	5	4	7	7	5	4	5	4	7	7	5	4	5	4	7	7	5	31.2	31.2	31.2	52.428	475	475;493;410;331;273;270;138;224;89;117	5.82					7	33
E7ETD7;P22528;P35321	E7ETD7;P22528	3;3;1	3;3;1	3;3;1	Cornifin-B	SPRR1B	>tr|E7ETD7|E7ETD7_HUMAN Cornifin-B OS=Homo sapiens GN=SPRR1B PE=2 SV=1;>sp|P22528|SPR1B_HUMAN Cornifin-B OS=Homo sapiens GN=SPRR1B PE=1 SV=2	3	3	3	3	1	1	1	3	1	1	1	1	1	3	1	1	1	1	1	3	1	1	54.8	54.8	54.8	8.1204	73	73;89;89	6.75					6							2
P62847-2;E7ETK0;P62847-3;P62847;P62847-4	P62847-2;E7ETK0;P62847-3;P62847;P62847-4	6;6;6;6;6	6;6;6;6;6	6;6;6;6;6	40S ribosomal protein S24	RPS24	>sp|P62847-2|RS24_HUMAN Isoform 2 of 40S ribosomal protein S24 OS=Homo sapiens GN=RPS24;>tr|E7ETK0|E7ETK0_HUMAN 40S ribosomal protein S24 OS=Homo sapiens GN=RPS24 PE=2 SV=1;>sp|P62847-3|RS24_HUMAN Isoform 3 of 40S ribosomal protein S24 OS=Homo sapiens GN=R	5	6	6	6	6	6	6	5	6	6	6	6	6	5	6	6	6	6	6	5	6	6	36.9	36.9	36.9	15.069	130	130;131;132;133;289	13.1											4	46	78
P09001;H0Y9G6;E7ETU7;E9PF06;D6RC14;D6RBQ5	P09001;H0Y9G6;E7ETU7;E9PF06;D6RC14	6;6;6;4;3;1	6;6;6;4;3;1	6;6;6;4;3;1	39S ribosomal protein L3, mitochondrial	MRPL3	>sp|P09001|RM03_HUMAN 39S ribosomal protein L3, mitochondrial OS=Homo sapiens GN=MRPL3 PE=1 SV=1;>tr|H0Y9G6|H0Y9G6_HUMAN 39S ribosomal protein L3, mitochondrial (Fragment) OS=Homo sapiens GN=MRPL3 PE=3 SV=1;>tr|E7ETU7|E7ETU7_HUMAN 39S ribosomal protein L3,	6	6	6	6	6	6	6	6	6	6	6	6	6	6	6	6	6	6	6	6	6	6	28.2	28.2	28.2	38.632	348	348;363;375;176;155;28	8								42
Q7KZI7-10;Q7KZI7-13;Q7KZI7-7;E7ETY4;Q7KZI7-2;Q7KZI7-15;Q7KZI7-5;Q7KZI7-16;Q7KZI7-4;Q7KZI7-9;Q7KZI7-12;Q7KZI7-14;Q7KZI7-3;Q7KZI7-6;Q7KZI7-11;E9PC69;Q7KZI7-8;Q7KZI7	Q7KZI7-10;Q7KZI7-13;Q7KZI7-7;E7ETY4;Q7KZI7-2;Q7KZI7-15;Q7KZI7-5;Q7KZI7-16;Q7KZI7-4;Q7KZI7-9;Q7KZI7-12;Q7KZI7-14;Q7KZI7-3;Q7KZI7-6;Q7KZI7-11;E9PC69;Q7KZI7-8;Q7KZI7	3;3;3;3;3;3;3;3;3;3;3;3;3;3;3;3;3;3	3;3;3;3;3;3;3;3;3;3;3;3;3;3;3;3;3;3	2;2;2;2;2;2;2;2;2;2;2;2;2;2;2;2;2;2	Serine/threonine-protein kinase MARK2	MARK2	>sp|Q7KZI7-10|MARK2_HUMAN Isoform 10 of Serine/threonine-protein kinase MARK2 OS=Homo sapiens GN=MARK2;>sp|Q7KZI7-13|MARK2_HUMAN Isoform 13 of Serine/threonine-protein kinase MARK2 OS=Homo sapiens GN=MARK2;>sp|Q7KZI7-7|MARK2_HUMAN Isoform 7 of Serine/threo	18	3	3	2	3	3	3	2	2	3	3	3	3	2	2	3	2	2	2	1	2	2	7	7	6	77.068	686	686;691;692;699;701;709;719;724;725;734;740;745;746;755;773;778;779;788	3.65	1	2	7	12	3	1
E7ETZ4;Q9Y6E2;B5MCE7;B5MCH7;Q75MG1;E9PFD4;C9JF98;F8WDX8;E7EMS9	E7ETZ4;Q9Y6E2;B5MCE7;B5MCH7;Q75MG1	4;4;3;3;2;1;1;1;1	3;3;2;2;2;1;1;1;1	3;3;2;2;2;1;1;1;1	Basic leucine zipper and W2 domain-containing protein 2	BZW2	>tr|E7ETZ4|E7ETZ4_HUMAN Basic leucine zipper and W2 domain-containing protein 2 (Fragment) OS=Homo sapiens GN=BZW2 PE=2 SV=1;>sp|Q9Y6E2|BZW2_HUMAN Basic leucine zipper and W2 domain-containing protein 2 OS=Homo sapiens GN=BZW2 PE=1 SV=1;>tr|B5MCE7|B5MCE7_H	9	4	3	3	4	4	4	4	4	4	3	3	3	3	3	3	3	3	3	3	3	3	11.3	9.6	9.6	46.913	408	408;419;225;343;274;161;163;170;208	5.82					7	19	2
P50395;E7EU23;P50395-2;Q5SX87;Q5SX91;Q5SX90;Q5SX86	P50395;E7EU23;P50395-2	33;33;29;16;11;8;8	33;33;29;16;11;8;8	24;24;21;10;4;6;6	Rab GDP dissociation inhibitor beta	GDI2	>sp|P50395|GDIB_HUMAN Rab GDP dissociation inhibitor beta OS=Homo sapiens GN=GDI2 PE=1 SV=2;>tr|E7EU23|E7EU23_HUMAN Rab GDP dissociation inhibitor beta OS=Homo sapiens GN=GDI2 PE=2 SV=1;>sp|P50395-2|GDIB_HUMAN Isoform 2 of Rab GDP dissociation inhibitor be	7	33	33	24	26	26	26	30	32	24	26	26	26	30	32	24	17	18	17	21	24	15	75.3	75.3	55.5	50.663	445	445;449;400;263;203;148;155	6.07			1	15	87	269	17	5	7				5
E7EU96;P68400;Q8NEV1;P68400-2;REV__E7EP72	E7EU96;P68400;Q8NEV1	14;14;11;6;1	14;14;11;6;1	14;14;11;6;1	Casein kinase II subunit alpha;Casein kinase II subunit alpha 3	CSNK2A1;CSNK2A3	>tr|E7EU96|E7EU96_HUMAN Casein kinase II subunit alpha OS=Homo sapiens GN=CSNK2A1 PE=2 SV=1;>sp|P68400|CSK21_HUMAN Casein kinase II subunit alpha OS=Homo sapiens GN=CSNK2A1 PE=1 SV=1;>sp|Q8NEV1|CSK23_HUMAN Casein kinase II subunit alpha 3 OS=Homo sapiens G	5	14	14	14	13	13	13	14	13	13	13	13	13	14	13	13	13	13	13	14	13	13	48.1	48.1	48.1	45.31	385	385;391;391;255;158	6.95						8	125	1
Q16851-2;Q16851;E7EUC7;C9JWG0;C9JVG3;C9JQU9;C9JNZ1;C9JTZ5;C9JUW1;F2Z3H1	Q16851-2;Q16851;E7EUC7;C9JWG0;C9JVG3;C9JQU9;C9JNZ1;C9JTZ5;C9JUW1	8;8;8;5;5;5;5;4;4;2	8;8;8;5;5;5;5;4;4;2	8;8;8;5;5;5;5;4;4;2	UTP--glucose-1-phosphate uridylyltransferase	UGP2	>sp|Q16851-2|UGPA_HUMAN Isoform 2 of UTP--glucose-1-phosphate uridylyltransferase OS=Homo sapiens GN=UGP2;>sp|Q16851|UGPA_HUMAN UTP--glucose-1-phosphate uridylyltransferase OS=Homo sapiens GN=UGP2 PE=1 SV=5;>tr|E7EUC7|E7EUC7_HUMAN UTP--glucose-1-phosphate	10	8	8	8	7	8	8	8	8	8	7	8	8	8	8	8	7	8	8	8	8	8	20.1	20.1	20.1	55.676	497	497;508;517;150;171;175;213;105;135;76	5.65					51	72	6
P28288;E7EUE1;P28288-2;F5GYC1;P28288-3	P28288;E7EUE1;P28288-2;F5GYC1	9;9;8;8;3	9;9;8;8;3	9;9;8;8;3	ATP-binding cassette sub-family D member 3	ABCD3	>sp|P28288|ABCD3_HUMAN ATP-binding cassette sub-family D member 3 OS=Homo sapiens GN=ABCD3 PE=1 SV=1;>tr|E7EUE1|E7EUE1_HUMAN ATP-binding cassette sub-family D member 3 OS=Homo sapiens GN=ABCD3 PE=2 SV=1;>sp|P28288-2|ABCD3_HUMAN Isoform 2 of ATP-binding cas	5	9	9	9	7	7	7	7	8	8	7	7	7	7	8	8	7	7	7	7	8	8	21.7	21.7	21.7	75.475	659	659;683;549;586;236	4				63
O75179-6;H0YM23;E7EUV3;O75179-2;O75179;H0YLQ3;O75179-4;O75179-5;O75179-3	O75179-6;H0YM23;E7EUV3;O75179-2;O75179	8;8;8;8;8;3;3;2;2	8;8;8;8;8;3;3;2;2	3;3;3;3;3;0;1;0;0	Ankyrin repeat domain-containing protein 17	ANKRD17	>sp|O75179-6|ANR17_HUMAN Isoform 6 of Ankyrin repeat domain-containing protein 17 OS=Homo sapiens GN=ANKRD17;>tr|H0YM23|H0YM23_HUMAN Ankyrin repeat domain-containing protein 17 (Fragment) OS=Homo sapiens GN=ANKRD17 PE=4 SV=1;>tr|E7EUV3|E7EUV3_HUMAN Ankyrin	9	8	8	3	6	6	4	5	8	6	6	6	4	5	8	6	2	2	1	2	3	3	4.2	4.2	1.4	246.75	2352	2352;2487;2490;2602;2603;862;2010;751;1187	1.5	35	12	6	1
O15484;E7EV01	O15484;E7EV01	2;2	2;2	2;2	Calpain-5	CAPN5	>sp|O15484|CAN5_HUMAN Calpain-5 OS=Homo sapiens GN=CAPN5 PE=1 SV=2;>tr|E7EV01|E7EV01_HUMAN Calpain-5 OS=Homo sapiens GN=CAPN5 PE=2 SV=2	2	2	2	2	1	2	1	1	1	2	1	2	1	1	1	2	1	2	1	1	1	2	5.2	5.2	5.2	73.168	640	640;680	4				8
E7EV41;P32418-2;F5H5B3;P32418-3;P32418-4;P32418-5;P32418	E7EV41;P32418-2;F5H5B3;P32418-3;P32418-4;P32418-5;P32418	1;1;1;1;1;1;1	1;1;1;1;1;1;1	1;1;1;1;1;1;1	Sodium/calcium exchanger 1	SLC8A1	>tr|E7EV41|E7EV41_HUMAN Sodium/calcium exchanger 1 OS=Homo sapiens GN=SLC8A1 PE=2 SV=1;>sp|P32418-2|NAC1_HUMAN Isoform 3 of Sodium/calcium exchanger 1 OS=Homo sapiens GN=SLC8A1;>tr|F5H5B3|F5H5B3_HUMAN Sodium/calcium exchanger 1 OS=Homo sapiens GN=SLC8A1 PE	7	1	1	1	0	1	1	0	1	0	0	1	1	0	1	0	0	1	1	0	1	0	3.5	3.5	3.5	74.427	664	664;937;937;960;965;968;973	1	3
E7EVA0;P27816;P27816-6;P27816-2;B9ZVR1;P27816-4;E9PGM5;B5MEG9;H0Y2V1;F8W9U4;B4DSQ1;P27816-7;H7C456	E7EVA0;P27816;P27816-6;P27816-2;B9ZVR1;P27816-4;E9PGM5	28;27;26;23;16;16;16;11;9;9;6;3;2	28;27;26;23;16;16;16;11;9;9;6;3;2	13;13;12;11;1;4;4;1;2;2;2;0;0	Microtubule-associated protein;Microtubule-associated protein 4	MAP4	>tr|E7EVA0|E7EVA0_HUMAN Microtubule-associated protein OS=Homo sapiens GN=MAP4 PE=2 SV=1;>sp|P27816|MAP4_HUMAN Microtubule-associated protein 4 OS=Homo sapiens GN=MAP4 PE=1 SV=3;>sp|P27816-6|MAP4_HUMAN Isoform 6 of Microtubule-associated protein 4 OS=Homo	13	28	28	13	27	26	26	26	26	28	27	26	26	26	26	28	13	13	12	12	13	13	16.2	16.2	7.4	245.44	2297	2297;1152;1135;979;811;872;887;712;463;828;249;99;290	5.58	165	179	140	120	62	25	55	37	69	76	43	19	17
Q676U5-3;Q676U5-2;Q676U5;E7EVC7;Q676U5-5;C9JAY7;C9JK97;C9J1B2;Q676U5-4	Q676U5-3;Q676U5-2;Q676U5;E7EVC7;Q676U5-5	3;3;3;3;2;1;1;1;1	3;3;3;3;2;1;1;1;1	3;3;3;3;2;1;1;1;1	Autophagy-related protein 16-1	ATG16L1	>sp|Q676U5-3|A16L1_HUMAN Isoform 3 of Autophagy-related protein 16-1 OS=Homo sapiens GN=ATG16L1;>sp|Q676U5-2|A16L1_HUMAN Isoform 2 of Autophagy-related protein 16-1 OS=Homo sapiens GN=ATG16L1;>sp|Q676U5|A16L1_HUMAN Autophagy-related protein 16-1 OS=Homo sa	9	3	3	3	2	2	3	3	3	2	2	2	3	3	3	2	2	2	3	3	3	2	17.9	17.9	17.9	53.219	470	470;588;607;624;444;164;178;187;428	4				15
E7EVD1;O43395;B4DSY9	E7EVD1;O43395	6;6;2	6;6;2	6;6;2	U4/U6 small nuclear ribonucleoprotein Prp3	PRPF3	>tr|E7EVD1|E7EVD1_HUMAN U4/U6 small nuclear ribonucleoprotein Prp3 OS=Homo sapiens GN=PRPF3 PE=2 SV=1;>sp|O43395|PRPF3_HUMAN U4/U6 small nuclear ribonucleoprotein Prp3 OS=Homo sapiens GN=PRPF3 PE=1 SV=2	3	6	6	6	4	4	4	4	4	2	4	4	4	4	4	2	4	4	4	4	4	2	16.1	16.1	16.1	72.075	634	634;683;281	4.33	6	1	18	1
E7EVJ5;Q96F07-2;E7EVF4;Q96F07;E7EWA4;F5H583;E7EW33;H7C229	E7EVJ5;Q96F07-2;E7EVF4;Q96F07;E7EWA4;F5H583;E7EW33;H7C229	17;17;17;17;17;15;12;11	5;5;5;5;5;5;3;3	5;5;5;5;5;5;3;3	Cytoplasmic FMR1-interacting protein 2	CYFIP2	>tr|E7EVJ5|E7EVJ5_HUMAN Cytoplasmic FMR1-interacting protein 2 OS=Homo sapiens GN=CYFIP2 PE=2 SV=1;>sp|Q96F07-2|CYFP2_HUMAN Isoform 2 of Cytoplasmic FMR1-interacting protein 2 OS=Homo sapiens GN=CYFIP2;>tr|E7EVF4|E7EVF4_HUMAN Cytoplasmic FMR1-interacting p	8	17	5	5	16	17	17	16	15	15	4	5	5	4	3	3	4	5	5	4	3	3	15	4.5	4.5	142.58	1227	1227;1253;1253;1278;1278;1178;1057;952	2		24
E7EVH9;Q08623-3;Q08623;Q08623-4;Q08623-2	E7EVH9;Q08623-3;Q08623;Q08623-4;Q08623-2	2;2;2;2;1	2;2;2;2;1	2;2;2;2;1	Pseudouridine-5-monophosphatase	HDHD1	>tr|E7EVH9|E7EVH9_HUMAN Pseudouridine-5-monophosphatase (Fragment) OS=Homo sapiens GN=HDHD1 PE=2 SV=1;>sp|Q08623-3|HDHD1_HUMAN Isoform 3 of Pseudouridine-5-monophosphatase OS=Homo sapiens GN=HDHD1;>sp|Q08623|HDHD1_HUMAN Pseudouridine-5-monophosphatase O	5	2	2	2	1	2	2	2	2	2	1	2	2	2	2	2	1	2	2	2	2	2	11.5	11.5	11.5	21.466	191	191;208;228;251;185	9.94									3	11	2
Q9H490-2;E7EVL4;Q9H490	Q9H490-2;E7EVL4;Q9H490	1;1;1	1;1;1	1;1;1	Phosphatidylinositol glycan anchor biosynthesis class U protein	PIGU	>sp|Q9H490-2|PIGU_HUMAN Isoform 2 of Phosphatidylinositol glycan anchor biosynthesis class U protein OS=Homo sapiens GN=PIGU;>tr|E7EVL4|E7EVL4_HUMAN Phosphatidylinositol glycan anchor biosynthesis class U protein OS=Homo sapiens GN=PIGU PE=2 SV=1;>sp|Q9H49	3	1	1	1	1	1	1	1	1	1	1	1	1	1	1	1	1	1	1	1	1	1	4.1	4.1	4.1	47.61	415	415;423;435	1.85	9	7	2	2
E7EVY3;H0Y9H6;H0YD33	E7EVY3;H0Y9H6;H0YD33	21;18;15	1;1;1	1;1;1		CAST	>tr|E7EVY3|E7EVY3_HUMAN DNA-directed RNA polymerase I subunit RPA34 OS=Homo sapiens GN=CAST PE=2 SV=1;>tr|H0Y9H6|H0Y9H6_HUMAN DNA-directed RNA polymerase I subunit RPA34 (Fragment) OS=Homo sapiens GN=CAST PE=4 SV=1;>tr|H0YD33|H0YD33_HUMAN DNA-directed RNA	3	21	1	1	19	19	20	19	21	18	1	1	1	1	1	1	1	1	1	1	1	1	46.5	3.2	3.2	74.918	693	693;465;450	10.5										6	5
Q9UM54-6;E7EW20;Q9UM54-5;Q9UM54-2;Q9UM54-4;Q9UM54-1;Q9UM54;Q5JVM0	Q9UM54-6;E7EW20;Q9UM54-5;Q9UM54-2;Q9UM54-4;Q9UM54-1;Q9UM54	38;38;37;37;37;37;37;2	38;38;37;37;37;37;37;2	38;38;37;37;37;37;37;2	Unconventional myosin-VI	MYO6	>sp|Q9UM54-6|MYO6_HUMAN Isoform 6 of Unconventional myosin-VI OS=Homo sapiens GN=MYO6;>tr|E7EW20|E7EW20_HUMAN Unconventional myosin-VI OS=Homo sapiens GN=MYO6 PE=2 SV=1;>sp|Q9UM54-5|MYO6_HUMAN Isoform 5 of Unconventional myosin-VI OS=Homo sapiens GN=MYO6;>	8	38	38	38	30	36	32	33	30	35	30	36	32	33	30	35	30	36	32	33	30	35	36.2	36.2	36.2	148.66	1285	1285;1286;1253;1262;1285;1285;1294;174	2.1	108	222	1		2	5	3	5	10
Q96AT9-2;E7EW52;Q96AT9;C9J6A7;C9JPQ7;Q96AT9-3;B4E016;C9J9T0;C9IZU8;F8WBT4;C9IYE8;E7ESZ6;C9J8S0	Q96AT9-2;E7EW52;Q96AT9;C9J6A7;C9JPQ7;Q96AT9-3;B4E016	5;5;5;4;4;4;4;2;2;1;1;1;1	5;5;5;4;4;4;4;2;2;1;1;1;1	5;5;5;4;4;4;4;2;2;1;1;1;1	Ribulose-phosphate 3-epimerase	RPE	>sp|Q96AT9-2|RPE_HUMAN Isoform 2 of Ribulose-phosphate 3-epimerase OS=Homo sapiens GN=RPE;>tr|E7EW52|E7EW52_HUMAN Ribulose-phosphate 3-epimerase OS=Homo sapiens GN=RPE PE=2 SV=1;>sp|Q96AT9|RPE_HUMAN Ribulose-phosphate 3-epimerase OS=Homo sapiens GN=RPE PE=	13	5	5	5	3	4	4	5	4	4	3	4	4	5	4	4	3	4	4	5	4	4	25.9	25.9	25.9	23.924	220	220;220;228;159;160;178;199;191;225;60;141;147;157	10.2									2	30	13
H0YKR7;E7EWH2;H0YLC0;Q03169	H0YKR7;E7EWH2;H0YLC0;Q03169	1;1;1;1	1;1;1;1	1;1;1;1	Tumor necrosis factor alpha-induced protein 2	TNFAIP2	>tr|H0YKR7|H0YKR7_HUMAN Tumor necrosis factor alpha-induced protein 2 (Fragment) OS=Homo sapiens GN=TNFAIP2 PE=4 SV=1;>tr|E7EWH2|E7EWH2_HUMAN Tumor necrosis factor alpha-induced protein 2 OS=Homo sapiens GN=TNFAIP2 PE=2 SV=2;>tr|H0YLC0|H0YLC0_HUMAN Tumor n	4	1	1	1	1	1	1	0	1	1	1	1	1	0	1	1	1	1	1	0	1	1	7.4	7.4	7.4	27.208	243	243;323;347;654	4				8
Q8NF64-3;E7EWM3;Q8NF64-2;Q8NF64	Q8NF64-3;E7EWM3;Q8NF64-2;Q8NF64	1;1;1;1	1;1;1;1	1;1;1;1	Zinc finger MIZ domain-containing protein 2	ZMIZ2	>sp|Q8NF64-3|ZMIZ2_HUMAN Isoform 3 of Zinc finger MIZ domain-containing protein 2 OS=Homo sapiens GN=ZMIZ2;>tr|E7EWM3|E7EWM3_HUMAN Zinc finger MIZ domain-containing protein 2 OS=Homo sapiens GN=ZMIZ2 PE=2 SV=1;>sp|Q8NF64-2|ZMIZ2_HUMAN Isoform 2 of Zinc fin	4	1	1	1	1	1	1	1	1	1	1	1	1	1	1	1	1	1	1	1	1	1	4.1	4.1	4.1	91.111	862	862;888;894;920	2.91		1	10
E9PID8;P33240-2;P33240;E7EWR4	E9PID8;P33240-2;P33240;E7EWR4	5;5;5;5	5;5;5;5	3;3;3;3	Cleavage stimulation factor subunit 2	CSTF2	>tr|E9PID8|E9PID8_HUMAN Cleavage stimulation factor subunit 2 OS=Homo sapiens GN=CSTF2 PE=2 SV=1;>sp|P33240-2|CSTF2_HUMAN Isoform 2 of Cleavage stimulation factor subunit 2 OS=Homo sapiens GN=CSTF2;>sp|P33240|CSTF2_HUMAN Cleavage stimulation factor subunit	4	5	5	3	5	4	5	4	5	5	5	4	5	4	5	5	3	2	3	2	3	3	21	21	15.3	46.665	438	438;560;577;597	4				29
E7EWS5;Q9UNS1-2;Q9UNS1	E7EWS5;Q9UNS1-2;Q9UNS1	3;3;3	3;3;3	3;3;3	Protein timeless homolog	TIMELESS	>tr|E7EWS5|E7EWS5_HUMAN Protein timeless homolog OS=Homo sapiens GN=TIMELESS PE=2 SV=1;>sp|Q9UNS1-2|TIM_HUMAN Isoform 2 of Protein timeless homolog OS=Homo sapiens GN=TIMELESS;>sp|Q9UNS1|TIM_HUMAN Protein timeless homolog OS=Homo sapiens GN=TIMELESS PE=1 S	3	3	3	3	2	2	2	2	3	2	2	2	2	2	3	2	2	2	2	2	3	2	4.7	4.7	4.7	80.526	705	705;1207;1208	3.53	1	8				6
E7EWU3;Q9NR19;Q9NR19-2;C9J7L5;F8WDJ9;F8WCJ4;C9JXD9;C9IYL0;B4DEH9;C9JY31	E7EWU3;Q9NR19;Q9NR19-2	11;11;11;3;2;2;2;2;2;2	11;11;11;3;2;2;2;2;2;2	11;11;11;3;2;2;2;2;2;2	Acetyl-coenzyme A synthetase, cytoplasmic	ACSS2	>tr|E7EWU3|E7EWU3_HUMAN Acetyl-coenzyme A synthetase, cytoplasmic OS=Homo sapiens GN=ACSS2 PE=2 SV=1;>sp|Q9NR19|ACSA_HUMAN Acetyl-coenzyme A synthetase, cytoplasmic OS=Homo sapiens GN=ACSS2 PE=1 SV=1;>sp|Q9NR19-2|ACSA_HUMAN Isoform 2 of Acetyl-coenzyme A s	10	11	11	11	9	9	9	8	11	8	9	9	9	8	11	8	9	9	9	8	11	8	24.4	24.4	24.4	73.135	651	651;701;714;163;74;124;148;182;187;203	3.9			6	57
G5E9I3;F5H7K1;Q7Z3J2;E7EWW0;H3BVG8;H3BV68;Q7Z3J2-2;C9J7I2	G5E9I3;F5H7K1;Q7Z3J2;E7EWW0;H3BVG8;H3BV68;Q7Z3J2-2;C9J7I2	2;2;2;2;1;1;1;1	2;2;2;2;1;1;1;1	2;2;2;2;1;1;1;1	UPF0505 protein C16orf62	C16orf62	>tr|G5E9I3|G5E9I3_HUMAN Esophageal cancer associated protein, isoform CRA_c OS=Homo sapiens GN=C16orf62 PE=2 SV=1;>tr|F5H7K1|F5H7K1_HUMAN UPF0505 protein C16orf62 OS=Homo sapiens GN=C16orf62 PE=2 SV=1;>sp|Q7Z3J2|CP062_HUMAN UPF0505 protein C16orf62 OS=Homo	8	2	2	2	2	2	2	1	2	2	2	2	2	1	2	2	2	2	2	1	2	2	2.6	2.6	2.6	98.889	870	870;959;963;1052;453;712;813;813	2.82		3	14
P23588;E7EX17;B4DS13;F8VP89;F8VX11;F8VSC7;F8W0K0;F8VYE9;F8VRU1;REV__F8VX11;REV__B4DS13;REV__P23588;REV__E7EX17	P23588;E7EX17;B4DS13;F8VP89;F8VX11	20;20;18;10;10;9;8;5;4;1;1;1;1	20;20;18;10;10;9;8;5;4;1;1;1;1	20;20;18;10;10;9;8;5;4;1;1;1;1	Eukaryotic translation initiation factor 4B	EIF4B	>sp|P23588|IF4B_HUMAN Eukaryotic translation initiation factor 4B OS=Homo sapiens GN=EIF4B PE=1 SV=2;>tr|E7EX17|E7EX17_HUMAN Eukaryotic translation initiation factor 4B OS=Homo sapiens GN=EIF4B PE=2 SV=1;>tr|B4DS13|B4DS13_HUMAN Eukaryotic translation initi	13	20	20	20	19	17	16	19	13	17	19	17	16	19	13	17	19	17	16	19	13	17	40.8	40.8	40.8	69.15	611	611;616;572;275;360;227;170;185;175;360;572;611;616	5.13	2	20	139	102	58	32	40	26	27	18	11	7	1
Q14203-3;E7EX90;Q14203-4;Q14203-6;Q14203;Q14203-5;Q14203-2;Q6AWB1;E7EWF7;C9JJD0;C9JZA4;C9JTE5;C9JJN7;C9JKG6;E9PCY0;C9J1B7;C9JUI8	Q14203-3;E7EX90;Q14203-4;Q14203-6;Q14203;Q14203-5;Q14203-2;Q6AWB1	39;39;38;37;37;34;33;26;8;5;4;4;4;4;4;3;1	39;39;38;37;37;34;33;26;8;5;4;4;4;4;4;3;1	39;39;38;37;37;34;33;26;8;5;4;4;4;4;4;3;1	Dynactin subunit 1	DCTN1;DKFZp686E0752	>sp|Q14203-3|DCTN1_HUMAN Isoform 3 of Dynactin subunit 1 OS=Homo sapiens GN=DCTN1;>tr|E7EX90|E7EX90_HUMAN Dynactin subunit 1 OS=Homo sapiens GN=DCTN1 PE=2 SV=1;>sp|Q14203-4|DCTN1_HUMAN Isoform 4 of Dynactin subunit 1 OS=Homo sapiens GN=DCTN1;>sp|Q14203-6|D	17	39	39	39	35	35	37	38	36	36	35	35	37	38	36	36	35	35	37	38	36	36	41.3	41.3	41.3	136.82	1236	1236;1256;1253;1271;1278;1139;1144;890;191;121;76;76;87;135;186;64;14	1.62	177	256	10
Q8WVB6;Q8WVB6-2;E7EXA6;Q8WVB6-3;F8WCC1	Q8WVB6;Q8WVB6-2;E7EXA6;Q8WVB6-3	6;6;6;5;1	6;6;6;5;1	6;6;6;5;1	Chromosome transmission fidelity protein 18 homolog	CHTF18	>sp|Q8WVB6|CTF18_HUMAN Chromosome transmission fidelity protein 18 homolog OS=Homo sapiens GN=CHTF18 PE=1 SV=1;>sp|Q8WVB6-2|CTF18_HUMAN Isoform 2 of Chromosome transmission fidelity protein 18 homolog OS=Homo sapiens GN=CHTF18;>tr|E7EXA6|E7EXA6_HUMAN Chrom	5	6	6	6	6	6	6	6	5	6	6	6	6	6	5	6	6	6	6	6	5	6	9.4	9.4	9.4	107.38	975	975;1003;1184;557;456	2.07		39	3
E9PAU2;Q8IY67-2;Q8IY67;K7EKR9;Q8IY67-3;K7EQG2;K7EKA4	E9PAU2;Q8IY67-2;Q8IY67	15;13;9;2;1;1;1	15;13;9;2;1;1;1	15;13;9;2;1;1;1	Ribonucleoprotein PTB-binding 1	RAVER1	>tr|E9PAU2|E9PAU2_HUMAN Ribonucleoprotein PTB-binding 1 OS=Homo sapiens GN=RAVER1 PE=4 SV=1;>sp|Q8IY67-2|RAVR1_HUMAN Isoform 2 of Ribonucleoprotein PTB-binding 1 OS=Homo sapiens GN=RAVER1;>sp|Q8IY67|RAVR1_HUMAN Ribonucleoprotein PTB-binding 1 OS=Homo sapie	7	15	15	15	13	12	12	11	14	13	13	12	12	11	14	13	13	12	12	11	14	13	37	37	37	79.578	756	756;739;606;96;75;157;157	4.42			8	87	18	2							4
F8VZJ2;H0YHX9;Q13765;Q13765-2;E9PAV3;F8W0W4;F8W1N5;F8VNW4;F8VZ58;Q9BZK3	F8VZJ2;H0YHX9;Q13765;Q13765-2;E9PAV3;F8W0W4;F8W1N5;F8VNW4	6;6;6;6;6;5;4;4;2;2	6;6;6;6;6;5;4;4;2;2	6;6;6;6;6;5;4;4;2;2	Nascent polypeptide-associated complex subunit alpha	NACA	>tr|F8VZJ2|F8VZJ2_HUMAN Nascent polypeptide-associated complex subunit alpha OS=Homo sapiens GN=NACA PE=2 SV=1;>tr|H0YHX9|H0YHX9_HUMAN Nascent polypeptide-associated complex subunit alpha (Fragment) OS=Homo sapiens GN=NACA PE=2 SV=1;>sp|Q13765|NACA_HUMAN N	10	6	6	6	6	5	6	6	5	6	6	5	6	6	5	6	6	5	6	6	5	6	52.9	52.9	52.9	15.016	136	136;213;215;925;2078;198;71;148;126;213	8.45						1	73	59	28	25	13	7	5
F8W895;E9PAV9;Q5T3I0;Q5T3I0-3	F8W895;E9PAV9;Q5T3I0;Q5T3I0-3	2;2;2;2	2;2;2;2	2;2;2;2	G patch domain-containing protein 4	GPATCH4	>tr|F8W895|F8W895_HUMAN G patch domain-containing protein 4 (Fragment) OS=Homo sapiens GN=GPATCH4 PE=2 SV=1;>tr|E9PAV9|E9PAV9_HUMAN G patch domain-containing protein 4 OS=Homo sapiens GN=GPATCH4 PE=2 SV=1;>sp|Q5T3I0|GPTC4_HUMAN G patch domain-containing pr	4	2	2	2	2	2	2	1	1	1	2	2	2	1	1	1	2	2	2	1	1	1	13.3	13.3	13.3	29.465	264	264;375;446;451	4.21			2	7	5
E9PB14;O00330;E9PLU0;E9PRI6;H0YD97;O00330-2	E9PB14;O00330;E9PLU0;E9PRI6;H0YD97;O00330-2	4;4;2;2;2;2	4;4;2;2;2;2	4;4;2;2;2;2	Pyruvate dehydrogenase protein X component, mitochondrial	PDHX	>tr|E9PB14|E9PB14_HUMAN Pyruvate dehydrogenase protein X component, mitochondrial OS=Homo sapiens GN=PDHX PE=2 SV=1;>sp|O00330|ODPX_HUMAN Pyruvate dehydrogenase protein X component, mitochondrial OS=Homo sapiens GN=PDHX PE=1 SV=3;>tr|E9PLU0|E9PLU0_HUMAN Py	6	4	4	4	2	4	3	1	2	2	2	4	3	1	2	2	2	4	3	1	2	2	11.3	11.3	11.3	51.459	486	486;501;151;182;189;274	5.43					12	9
E9PBG3;E9PFI8;Q9NQ86	E9PBG3;E9PFI8;Q9NQ86	1;1;1	1;1;1	1;1;1	E3 ubiquitin-protein ligase TRIM36	TRIM36	>tr|E9PBG3|E9PBG3_HUMAN E3 ubiquitin-protein ligase TRIM36 OS=Homo sapiens GN=TRIM36 PE=2 SV=1;>tr|E9PFI8|E9PFI8_HUMAN E3 ubiquitin-protein ligase TRIM36 OS=Homo sapiens GN=TRIM36 PE=2 SV=1;>sp|Q9NQ86|TRI36_HUMAN E3 ubiquitin-protein ligase TRIM36 OS=Homo	3	1	1	1	1	0	1	0	1	1	1	0	1	0	1	1	1	0	1	0	1	1	3.3	3.3	3.3	65.568	573	573;716;728	4				4
E9PBL8;Q8WTW3;J3KSY3;J3QKY9;J3QLT5	E9PBL8;Q8WTW3	3;3;1;1;1	3;3;1;1;1	3;3;1;1;1	Conserved oligomeric Golgi complex subunit 1	COG1	>tr|E9PBL8|E9PBL8_HUMAN Conserved oligomeric Golgi complex subunit 1 (Fragment) OS=Homo sapiens GN=COG1 PE=4 SV=2;>sp|Q8WTW3|COG1_HUMAN Conserved oligomeric Golgi complex subunit 1 OS=Homo sapiens GN=COG1 PE=1 SV=1	5	3	3	3	2	2	2	2	2	3	2	2	2	2	2	3	2	2	2	2	2	3	4.4	4.4	4.4	107.16	962	962;980;26;102;126	2.65		7	13
J3KRW7;J3KS81;Q8N511;E9PBQ3	J3KRW7;J3KS81;Q8N511;E9PBQ3	2;2;2;2	2;2;2;2	2;2;2;2	Transmembrane protein 199	TMEM199	>tr|J3KRW7|J3KRW7_HUMAN Transmembrane protein 199 OS=Homo sapiens GN=TMEM199 PE=4 SV=1;>tr|J3KS81|J3KS81_HUMAN Transmembrane protein 199 OS=Homo sapiens GN=TMEM199 PE=4 SV=1;>sp|Q8N511|TM199_HUMAN Transmembrane protein 199 OS=Homo sapiens GN=TMEM199 PE=1 S	4	2	2	2	2	2	2	2	2	2	2	2	2	2	2	2	2	2	2	2	2	2	27	27	27	9.743	89	89;125;208;299	11.3											11	5
Q5SNT2-2;H0Y4R5;E9PBR6;Q5SNT2	Q5SNT2-2;H0Y4R5;E9PBR6;Q5SNT2	1;1;1;1	1;1;1;1	1;1;1;1	Transmembrane protein 201	TMEM201	>sp|Q5SNT2-2|TM201_HUMAN Isoform SAMP1 of Transmembrane protein 201 OS=Homo sapiens GN=TMEM201;>tr|H0Y4R5|H0Y4R5_HUMAN Transmembrane protein 201 (Fragment) OS=Homo sapiens GN=TMEM201 PE=4 SV=1;>tr|E9PBR6|E9PBR6_HUMAN Transmembrane protein 201 OS=Homo sapie	4	1	1	1	1	1	1	1	1	1	1	1	1	1	1	1	1	1	1	1	1	1	3.8	3.8	3.8	43.382	392	392;552;642;666	7							6
E9PBY7;E9PQ61;O75152	E9PBY7;E9PQ61;O75152	1;1;1	1;1;1	1;1;1	Zinc finger CCCH domain-containing protein 11A	ZC3H11A	>tr|E9PBY7|E9PBY7_HUMAN Zinc finger CCCH domain-containing protein 11A (Fragment) OS=Homo sapiens GN=ZC3H11A PE=2 SV=1;>tr|E9PQ61|E9PQ61_HUMAN Zinc finger CCCH domain-containing protein 11A OS=Homo sapiens GN=ZC3H11A PE=2 SV=1;>sp|O75152|ZC11A_HUMAN Zinc f	3	1	1	1	1	1	1	1	1	1	1	1	1	1	1	1	1	1	1	1	1	1	4.3	4.3	4.3	57.427	515	515;652;810	4.25		6	5	4	1	3	4	1
E9PC15;Q53H12;E9PG39	E9PC15;Q53H12;E9PG39	7;7;4	7;7;4	7;7;4	Acylglycerol kinase, mitochondrial	AGK	>tr|E9PC15|E9PC15_HUMAN Acylglycerol kinase, mitochondrial OS=Homo sapiens GN=AGK PE=2 SV=1;>sp|Q53H12|AGK_HUMAN Acylglycerol kinase, mitochondrial OS=Homo sapiens GN=AGK PE=1 SV=2;>tr|E9PG39|E9PG39_HUMAN Acylglycerol kinase, mitochondrial OS=Homo sapiens	3	7	7	7	6	6	6	7	7	5	6	6	6	7	7	5	6	6	6	7	7	5	29.7	29.7	29.7	43.796	394	394;422;244	6						43
E9PC74;Q13144	E9PC74;Q13144	8;8	8;8	8;8	Translation initiation factor eIF-2B subunit epsilon	EIF2B5	>tr|E9PC74|E9PC74_HUMAN Translation initiation factor eIF-2B subunit epsilon OS=Homo sapiens GN=EIF2B5 PE=2 SV=1;>sp|Q13144|EI2BE_HUMAN Translation initiation factor eIF-2B subunit epsilon OS=Homo sapiens GN=EIF2B5 PE=1 SV=3	2	8	8	8	6	8	6	5	6	6	6	8	6	5	6	6	6	8	6	5	6	6	17	17	17	78.346	705	705;721	5.42			36	8	1								4
H0YA68;Q9Y2E5-2;E9PCD7;Q9Y2E5	H0YA68;Q9Y2E5-2;E9PCD7;Q9Y2E5	1;1;1;1	1;1;1;1	1;1;1;1	Epididymis-specific alpha-mannosidase	MAN2B2	>tr|H0YA68|H0YA68_HUMAN Epididymis-specific alpha-mannosidase (Fragment) OS=Homo sapiens GN=MAN2B2 PE=4 SV=1;>sp|Q9Y2E5-2|MA2B2_HUMAN Isoform 2 of Epididymis-specific alpha-mannosidase OS=Homo sapiens GN=MAN2B2;>tr|E9PCD7|E9PCD7_HUMAN Epididymis-specific a	4	1	1	1	1	0	1	1	1	1	1	0	1	1	1	1	1	0	1	1	1	1	1.5	1.5	1.5	107.51	953	953;954;958;1009	7							5
Q9Y4E8-2;Q9Y4E8-3;E9PCQ3;Q9Y4E8;F8VZG8;F8W0H4;Q9Y4E8-4;H0YI31	Q9Y4E8-2;Q9Y4E8-3;E9PCQ3;Q9Y4E8	14;14;14;14;1;1;1;1	14;14;14;14;1;1;1;1	12;12;12;12;1;1;1;1	Ubiquitin carboxyl-terminal hydrolase;Ubiquitin carboxyl-terminal hydrolase 15	USP15	>sp|Q9Y4E8-2|UBP15_HUMAN Isoform 2 of Ubiquitin carboxyl-terminal hydrolase 15 OS=Homo sapiens GN=USP15;>sp|Q9Y4E8-3|UBP15_HUMAN Isoform 3 of Ubiquitin carboxyl-terminal hydrolase 15 OS=Homo sapiens GN=USP15;>tr|E9PCQ3|E9PCQ3_HUMAN Ubiquitin carboxyl-termi	8	14	14	12	11	12	11	9	12	12	11	12	11	9	12	12	9	10	9	7	10	10	19.6	19.6	17.6	109.3	952	952;956;956;981;140;175;235;240	2.19	2	76	7			3
Q9UJX5-2;Q9UJX5;E9PCR4;D6RFM7;D6RAP6	Q9UJX5-2;Q9UJX5;E9PCR4	3;3;3;1;1	3;3;3;1;1	3;3;3;1;1	Anaphase-promoting complex subunit 4	ANAPC4	>sp|Q9UJX5-2|APC4_HUMAN Isoform 2 of Anaphase-promoting complex subunit 4 OS=Homo sapiens GN=ANAPC4;>sp|Q9UJX5|APC4_HUMAN Anaphase-promoting complex subunit 4 OS=Homo sapiens GN=ANAPC4 PE=1 SV=2;>tr|E9PCR4|E9PCR4_HUMAN Anaphase-promoting complex subunit 4	5	3	3	3	3	3	1	2	2	3	3	3	1	2	2	3	3	3	1	2	2	3	8.7	8.7	8.7	62.639	551	551;808;809;83;162	3.11			17	2
E9PCV0;P08236-2;P08236	E9PCV0;P08236-2;P08236	1;1;1	1;1;1	1;1;1	Beta-glucuronidase	GUSB	>tr|E9PCV0|E9PCV0_HUMAN Beta-glucuronidase OS=Homo sapiens GN=GUSB PE=2 SV=1;>sp|P08236-2|BGLR_HUMAN Isoform Short of Beta-glucuronidase OS=Homo sapiens GN=GUSB;>sp|P08236|BGLR_HUMAN Beta-glucuronidase OS=Homo sapiens GN=GUSB PE=1 SV=2	3	1	1	1	1	1	1	1	1	1	1	1	1	1	1	1	1	1	1	1	1	1	4	4	4	58.345	505	505;600;651	4				6
K7EJC8;E9PCW1;O95249;B4DQA8;G5E9T8;F6RU00;O95249-2	K7EJC8;E9PCW1;O95249;B4DQA8;G5E9T8;F6RU00	5;5;5;4;4;3;2	5;5;5;4;4;3;2	5;5;5;4;4;3;2	Golgi SNAP receptor complex member 1	GOSR1	>tr|K7EJC8|K7EJC8_HUMAN Golgi SNAP receptor complex member 1 OS=Homo sapiens GN=GOSR1 PE=3 SV=1;>tr|E9PCW1|E9PCW1_HUMAN Golgi SNAP receptor complex member 1 OS=Homo sapiens GN=GOSR1 PE=2 SV=1;>sp|O95249|GOSR1_HUMAN Golgi SNAP receptor complex member 1 OS=H	7	5	5	5	5	5	5	5	5	5	5	5	5	5	5	5	5	5	5	5	5	5	24.2	24.2	24.2	26.989	236	236;248;250;174;255;81;185	9.11								6	30	7	2
Q8WWK9-4;E9PD90;Q8WWK9-5;Q8WWK9;C9J7Y4	Q8WWK9-4;E9PD90;Q8WWK9-5;Q8WWK9;C9J7Y4	2;2;2;2;1	2;2;2;2;1	2;2;2;2;1	Cytoskeleton-associated protein 2	CKAP2	>sp|Q8WWK9-4|CKAP2_HUMAN Isoform 2 of Cytoskeleton-associated protein 2 OS=Homo sapiens GN=CKAP2;>tr|E9PD90|E9PD90_HUMAN Cytoskeleton-associated protein 2 OS=Homo sapiens GN=CKAP2 PE=2 SV=1;>sp|Q8WWK9-5|CKAP2_HUMAN Isoform 3 of Cytoskeleton-associated prot	5	2	2	2	2	2	2	2	2	2	2	2	2	2	2	2	2	2	2	2	2	2	5.3	5.3	5.3	55.307	494	494;634;682;683;97	11.8	6								1	1	6	5	2
O43795-2;E9PDF6;O43795;E7EQD9;E7EPB4;C9JYW1;H7C2Y7;C9JUP5	O43795-2;E9PDF6;O43795	11;11;11;3;3;2;2;1	11;11;11;3;3;2;2;1	9;9;9;2;3;1;2;1	Unconventional myosin-Ib	MYO1B	>sp|O43795-2|MYO1B_HUMAN Isoform 2 of Unconventional myosin-Ib OS=Homo sapiens GN=MYO1B;>tr|E9PDF6|E9PDF6_HUMAN Unconventional myosin-Ib OS=Homo sapiens GN=MYO1B PE=2 SV=1;>sp|O43795|MYO1B_HUMAN Unconventional myosin-Ib OS=Homo sapiens GN=MYO1B PE=1 SV=3	8	11	11	9	6	8	7	7	8	8	6	8	7	7	8	8	5	6	6	6	7	7	15.2	15.2	12.8	124.95	1078	1078;1107;1136;303;381;163;192;149	2.02	1	49	2
E9PDI2;P40123;B7Z1C4;B7Z385;F8WDB9	E9PDI2;P40123;B7Z1C4;B7Z385	7;7;6;5;2	6;6;5;4;2	6;6;5;4;2	Adenylyl cyclase-associated protein;Adenylyl cyclase-associated protein 2	CAP2	>tr|E9PDI2|E9PDI2_HUMAN Adenylyl cyclase-associated protein OS=Homo sapiens GN=CAP2 PE=2 SV=1;>sp|P40123|CAP2_HUMAN Adenylyl cyclase-associated protein 2 OS=Homo sapiens GN=CAP2 PE=1 SV=1;>tr|B7Z1C4|B7Z1C4_HUMAN Adenylyl cyclase-associated protein OS=Homo	5	7	6	6	7	6	6	6	7	5	6	5	5	5	6	4	6	5	5	5	6	4	17.5	15.7	15.7	49.822	451	451;477;413;365;194	5					35
P11532-4;E9PDN5;P11532;P11532-3;P11532-2;F5GZY3;E7EQR9;E7EQS5;F8VX32;E7ESB2;H0Y304;H0Y8D5	P11532-4;E9PDN5;P11532;P11532-3;P11532-2	3;3;3;2;2;1;1;1;1;1;1;1	2;2;2;2;2;1;1;1;1;1;1;1	2;2;2;2;2;1;1;1;1;1;1;1	Dystrophin	DMD	>sp|P11532-4|DMD_HUMAN Isoform 3 of Dystrophin OS=Homo sapiens GN=DMD;>tr|E9PDN5|E9PDN5_HUMAN Dystrophin OS=Homo sapiens GN=DMD PE=2 SV=1;>sp|P11532|DMD_HUMAN Dystrophin OS=Homo sapiens GN=DMD PE=1 SV=3;>sp|P11532-3|DMD_HUMAN Isoform 2 of Dystrophin OS=Hom	12	3	2	2	2	3	3	1	2	2	1	2	2	1	1	1	1	2	2	1	1	1	0.9	0.7	0.7	425.64	3677	3677;3681;3685;2341;2344;1115;1133;1225;1230;1243;1386;1424	11.7	2							2	6	3	6	7	4
E9PDU5;Q9NNW5;E9PBK6	E9PDU5;Q9NNW5;E9PBK6	2;2;1	2;2;1	2;2;1	WD repeat-containing protein 6	WDR6	>tr|E9PDU5|E9PDU5_HUMAN WD repeat-containing protein 6 OS=Homo sapiens GN=WDR6 PE=2 SV=1;>sp|Q9NNW5|WDR6_HUMAN WD repeat-containing protein 6 OS=Homo sapiens GN=WDR6 PE=1 SV=1;>tr|E9PBK6|E9PBK6_HUMAN WD repeat-containing protein 6 OS=Homo sapiens GN=WDR6 P	3	2	2	2	2	2	2	2	2	2	2	2	2	2	2	2	2	2	2	2	2	2	4.3	4.3	4.3	116.17	1070	1070;1121;569	1.48	13	12
E9PE17;Q9Y2R5;I3L0E3	E9PE17;Q9Y2R5;I3L0E3	2;2;2	2;2;2	2;2;2	28S ribosomal protein S17, mitochondrial	MRPS17	>tr|E9PE17|E9PE17_HUMAN 28S ribosomal protein S17, mitochondrial (Fragment) OS=Homo sapiens GN=MRPS17 PE=2 SV=1;>sp|Q9Y2R5|RT17_HUMAN 28S ribosomal protein S17, mitochondrial OS=Homo sapiens GN=MRPS17 PE=2 SV=1;>tr|I3L0E3|I3L0E3_HUMAN 28S ribosomal protein	3	2	2	2	2	2	2	2	2	2	2	2	2	2	2	2	2	2	2	2	2	2	38	38	38	14.374	129	129;130;225	13.2												4	16
E9PE82;P16219	E9PE82;P16219	1;1	1;1	1;1	Short-chain specific acyl-CoA dehydrogenase, mitochondrial	ACADS	>tr|E9PE82|E9PE82_HUMAN Short-chain-specific acyl-CoA dehydrogenase, mitochondrial OS=Homo sapiens GN=ACADS PE=2 SV=1;>sp|P16219|ACADS_HUMAN Short-chain specific acyl-CoA dehydrogenase, mitochondrial OS=Homo sapiens GN=ACADS PE=1 SV=1	2	1	1	1	1	1	0	1	1	1	1	1	0	1	1	1	1	1	0	1	1	1	3.2	3.2	3.2	44.012	408	408;412	7							6
Q96AE4;Q96AE4-2;E9PEB5;B4DT31;C9JSZ1	Q96AE4;Q96AE4-2;E9PEB5;B4DT31	21;21;21;19;7	19;19;19;17;7	18;18;18;16;7	Far upstream element-binding protein 1	FUBP1	>sp|Q96AE4|FUBP1_HUMAN Far upstream element-binding protein 1 OS=Homo sapiens GN=FUBP1 PE=1 SV=3;>sp|Q96AE4-2|FUBP1_HUMAN Isoform 2 of Far upstream element-binding protein 1 OS=Homo sapiens GN=FUBP1;>tr|E9PEB5|E9PEB5_HUMAN Far upstream element-binding prot	5	21	19	18	18	16	16	16	20	18	16	14	14	14	18	16	15	13	13	13	18	15	37.1	35.9	34.5	67.56	644	644;653;655;665;232	4.15			2	126	14	5
Q9Y496;J3KPF9;E9PES4;H7C2F6	Q9Y496;J3KPF9;E9PES4	6;6;6;2	6;6;6;2	5;5;5;2	Kinesin-like protein KIF3A	KIF3A	>sp|Q9Y496|KIF3A_HUMAN Kinesin-like protein KIF3A OS=Homo sapiens GN=KIF3A PE=1 SV=4;>tr|J3KPF9|J3KPF9_HUMAN Kinesin-like protein KIF3A OS=Homo sapiens GN=KIF3A PE=3 SV=1;>tr|E9PES4|E9PES4_HUMAN Kinesin-like protein KIF3A OS=Homo sapiens GN=KIF3A PE=2 SV=1	4	6	6	5	4	5	6	6	6	4	4	5	6	6	6	4	3	4	5	5	5	3	12.2	12.2	10.6	80.04	699	699;702;726;185	3.67		5	5	31	1
Q16836;E9PF18;Q16836-3;Q16836-2	Q16836;E9PF18;Q16836-3;Q16836-2	6;6;6;6	6;6;6;6	6;6;6;6	Hydroxyacyl-coenzyme A dehydrogenase, mitochondrial	HADH	>sp|Q16836|HCDH_HUMAN Hydroxyacyl-coenzyme A dehydrogenase, mitochondrial OS=Homo sapiens GN=HADH PE=1 SV=3;>tr|E9PF18|E9PF18_HUMAN Hydroxyacyl-coenzyme A dehydrogenase, mitochondrial OS=Homo sapiens GN=HADH PE=2 SV=1;>sp|Q16836-3|HCDH_HUMAN Isoform 3 of H	4	6	6	6	5	4	4	4	5	6	5	4	4	4	5	6	5	4	4	4	5	6	30.3	30.3	30.3	34.293	314	314;318;331;390	8.18							3	32	9	1
E9PF19;Q9Y4P3;F8WCR3;F8WDI9;C9JVF0	E9PF19;Q9Y4P3	4;4;1;1;1	4;4;1;1;1	4;4;1;1;1	Transducin beta-like protein 2	TBL2	>tr|E9PF19|E9PF19_HUMAN Transducin beta-like protein 2 OS=Homo sapiens GN=TBL2 PE=2 SV=1;>sp|Q9Y4P3|TBL2_HUMAN Transducin beta-like protein 2 OS=Homo sapiens GN=TBL2 PE=1 SV=1	5	4	4	4	3	3	3	3	4	2	3	3	3	3	4	2	3	3	3	3	4	2	11.7	11.7	11.7	45.935	411	411;447;107;176;270	6						24
H0YAY3;E9PF32;A2RUS2-2;A2RUS2;H0YBH5;E5RIR7;E5RHH2;E5RI43	H0YAY3;E9PF32;A2RUS2-2;A2RUS2	5;5;4;4;2;1;1;1	5;5;4;4;2;1;1;1	5;5;4;4;2;1;1;1	DENN domain-containing protein 3	DENND3	>tr|H0YAY3|H0YAY3_HUMAN DENN domain-containing protein 3 (Fragment) OS=Homo sapiens GN=DENND3 PE=4 SV=1;>tr|E9PF32|E9PF32_HUMAN DENN domain-containing protein 3 OS=Homo sapiens GN=DENND3 PE=2 SV=1;>sp|A2RUS2-2|DEND3_HUMAN Isoform 2 of DENN domain-containin	8	5	5	5	3	5	1	5	4	3	3	5	1	5	4	3	3	5	1	5	4	3	7.4	7.4	7.4	135.89	1203	1203;1278;1146;1198;122;208;280;291	1.76	7	22
H0Y621;Q9Y282;Q9Y282-3;H7BXI5;H0Y5K5;E9PFA8;Q9Y282-2;H0Y802;H0Y6Z0	H0Y621;Q9Y282;Q9Y282-3;H7BXI5;H0Y5K5;E9PFA8;Q9Y282-2	4;4;4;4;4;4;3;1;1	4;4;4;4;4;4;3;1;1	4;4;4;4;4;4;3;1;1	Endoplasmic reticulum-Golgi intermediate compartment protein 3	ERGIC3	>tr|H0Y621|H0Y621_HUMAN Endoplasmic reticulum-Golgi intermediate compartment protein 3 (Fragment) OS=Homo sapiens GN=ERGIC3 PE=4 SV=1;>sp|Q9Y282|ERGI3_HUMAN Endoplasmic reticulum-Golgi intermediate compartment protein 3 OS=Homo sapiens GN=ERGIC3 PE=1 SV=1;	9	4	4	4	3	3	2	4	1	1	3	3	2	4	1	1	3	3	2	4	1	1	14.4	14.4	14.4	36.851	326	326;383;388;388;397;398;230;130;157	5.93					1	14
E9PFG0;P40394;P40394-2	E9PFG0;P40394;P40394-2	1;1;1	1;1;1	1;1;1	Alcohol dehydrogenase class 4 mu/sigma chain	ADH7	>tr|E9PFG0|E9PFG0_HUMAN Alcohol dehydrogenase class 4 mu/sigma chain OS=Homo sapiens GN=ADH7 PE=2 SV=1;>sp|P40394|ADH7_HUMAN Alcohol dehydrogenase class 4 mu/sigma chain OS=Homo sapiens GN=ADH7 PE=1 SV=2;>sp|P40394-2|ADH7_HUMAN Isoform 2 of Alcohol dehydro	3	1	1	1	1	1	1	1	1	1	1	1	1	1	1	1	1	1	1	1	1	1	4.7	4.7	4.7	33.746	317	317;386;394	6.09						10	1
E9PFP1;O00459	E9PFP1;O00459	1;1	1;1	1;1	Phosphatidylinositol 3-kinase regulatory subunit beta	PIK3R2	>tr|E9PFP1|E9PFP1_HUMAN Phosphatidylinositol 3-kinase regulatory subunit beta OS=Homo sapiens GN=PIK3R2 PE=2 SV=1;>sp|O00459|P85B_HUMAN Phosphatidylinositol 3-kinase regulatory subunit beta OS=Homo sapiens GN=PIK3R2 PE=1 SV=2	2	1	1	1	0	0	1	0	1	0	0	0	1	0	1	0	0	0	1	0	1	0	4.2	4.2	4.2	52.699	481	481;728	3			2
F5GYT8;E9PG35;E9PHF7;Q96RQ3;G5E9X5	F5GYT8;E9PG35;E9PHF7;Q96RQ3;G5E9X5	3;3;3;3;2	3;3;3;3;2	3;3;3;3;2	Methylcrotonoyl-CoA carboxylase subunit alpha, mitochondrial	MCCC1	>tr|F5GYT8|F5GYT8_HUMAN Methylcrotonoyl-CoA carboxylase subunit alpha, mitochondrial OS=Homo sapiens GN=MCCC1 PE=2 SV=1;>tr|E9PG35|E9PG35_HUMAN Methylcrotonoyl-CoA carboxylase subunit alpha, mitochondrial (Fragment) OS=Homo sapiens GN=MCCC1 PE=2 SV=1;>tr|E	5	3	3	3	3	3	3	3	3	3	3	3	3	3	3	3	3	3	3	3	3	3	10.3	10.3	10.3	47.546	426	426;598;616;725;434	3.9			2	18
Q13427-2;E9PG73;Q13427;C9JN15;C9JM79;C9JT64;C9J679	Q13427-2;E9PG73;Q13427;C9JN15;C9JM79	3;3;3;2;2;1;1	3;3;3;2;2;1;1	3;3;3;2;2;1;1	Peptidyl-prolyl cis-trans isomerase G;Peptidyl-prolyl cis-trans isomerase	PPIG	>sp|Q13427-2|PPIG_HUMAN Isoform 2 of Peptidyl-prolyl cis-trans isomerase G OS=Homo sapiens GN=PPIG;>tr|E9PG73|E9PG73_HUMAN Peptidyl-prolyl cis-trans isomerase G OS=Homo sapiens GN=PPIG PE=2 SV=1;>sp|Q13427|PPIG_HUMAN Peptidyl-prolyl cis-trans isomerase G O	7	3	3	3	3	2	3	3	2	3	3	2	3	3	2	3	3	2	3	3	2	3	10.6	10.6	10.6	40.299	357	357;739;754;246;487;59;104	2	2	15	2
E9PGE5;Q9NUY8-2;Q9NUY8	E9PGE5;Q9NUY8-2;Q9NUY8	3;3;3	3;3;3	3;3;3	TBC1 domain family member 23	TBC1D23	>tr|E9PGE5|E9PGE5_HUMAN TBC1 domain family member 23 OS=Homo sapiens GN=TBC1D23 PE=2 SV=1;>sp|Q9NUY8-2|TBC23_HUMAN Isoform 2 of TBC1 domain family member 23 OS=Homo sapiens GN=TBC1D23;>sp|Q9NUY8|TBC23_HUMAN TBC1 domain family member 23 OS=Homo sapiens GN=T	3	3	3	3	2	2	0	1	2	2	2	2	0	1	2	2	2	2	0	1	2	2	10.1	10.1	10.1	63.286	562	562;684;699	4				10
Q9UGJ0-2;G8JLM0;E9PGP6;Q9UGJ0-3;Q9UGJ0;F8WDB5;C9JUG1	Q9UGJ0-2;G8JLM0;E9PGP6;Q9UGJ0-3;Q9UGJ0;F8WDB5;C9JUG1	2;2;2;2;2;1;1	1;1;1;1;1;1;1	1;1;1;1;1;1;1	5-AMP-activated protein kinase subunit gamma-2	PRKAG2	>sp|Q9UGJ0-2|AAKG2_HUMAN Isoform B of 5-AMP-activated protein kinase subunit gamma-2 OS=Homo sapiens GN=PRKAG2;>tr|G8JLM0|G8JLM0_HUMAN 5-AMP-activated protein kinase subunit gamma-2 OS=Homo sapiens GN=PRKAG2 PE=2 SV=1;>tr|E9PGP6|E9PGP6_HUMAN 5-AMP-activ	7	2	1	1	2	2	2	2	2	2	1	1	1	1	1	1	1	1	1	1	1	1	8.5	5.5	5.5	37.508	328	328;444;445;525;569;118;163	7							6
E9PGR2;O14976;D6RF16;D6RAQ7;D6RE78;D6RAW3	E9PGR2;O14976	5;5;1;1;1;1	5;5;1;1;1;1	5;5;1;1;1;1	Cyclin-G-associated kinase	GAK	>tr|E9PGR2|E9PGR2_HUMAN Cyclin-G-associated kinase OS=Homo sapiens GN=GAK PE=2 SV=1;>sp|O14976|GAK_HUMAN Cyclin-G-associated kinase OS=Homo sapiens GN=GAK PE=1 SV=2	6	5	5	5	5	3	2	2	3	2	5	3	2	2	3	2	5	3	2	2	3	2	8.5	8.5	8.5	134.46	1232	1232;1311;49;75;118;138	1.88	21	18								2
E9PGT1;Q15631;H7C1D4;Q15631-2	E9PGT1;Q15631;H7C1D4	17;17;10;7	17;17;10;7	17;17;10;7	Translin	TSN	>tr|E9PGT1|E9PGT1_HUMAN Translin OS=Homo sapiens GN=TSN PE=2 SV=1;>sp|Q15631|TSN_HUMAN Translin OS=Homo sapiens GN=TSN PE=1 SV=1;>tr|H7C1D4|H7C1D4_HUMAN Translin (Fragment) OS=Homo sapiens GN=TSN PE=4 SV=1	4	17	17	17	14	17	15	17	16	16	14	17	15	17	16	16	14	17	15	17	16	16	61.4	61.4	61.4	25.572	223	223;228;185;148	9.58									116	108	13	1
E9PRI4;E9PGT3;Q15418;Q15418-2;Q15418-3;Q5SVM6;E9PAN7;B7Z3B5;Q15349;Q15349-3;Q15349-2;F2Z2J1;E9PMM7;Q5SVM7	E9PRI4;E9PGT3;Q15418;Q15418-2;Q15418-3	16;16;16;16;14;4;3;3;3;3;3;3;2;1	16;16;16;16;14;4;3;3;3;3;3;3;2;1	14;14;14;14;12;3;3;1;1;1;1;1;1;1	Ribosomal protein S6 kinase;Ribosomal protein S6 kinase alpha-1	RPS6KA1	>tr|E9PRI4|E9PRI4_HUMAN Ribosomal protein S6 kinase OS=Homo sapiens GN=RPS6KA1 PE=2 SV=1;>tr|E9PGT3|E9PGT3_HUMAN Ribosomal protein S6 kinase OS=Homo sapiens GN=RPS6KA1 PE=2 SV=1;>sp|Q15418|KS6A1_HUMAN Ribosomal protein S6 kinase alpha-1 OS=Homo sapiens GN=	14	16	16	14	14	12	15	13	15	14	14	12	15	13	15	14	12	10	13	11	13	12	32.1	32.1	28.4	81.146	719	719;724;735;744;643;166;204;644;733;741;758;758;112;115	3.98		2	20	103	11	5
Q99627-2;E9PGT6;Q99627;H7C3S9;B8ZZP3	Q99627-2;E9PGT6;Q99627;H7C3S9;B8ZZP3	5;5;5;4;4	5;5;5;4;4	5;5;5;4;4	COP9 signalosome complex subunit 8	COPS8	>sp|Q99627-2|CSN8_HUMAN Isoform 2 of COP9 signalosome complex subunit 8 OS=Homo sapiens GN=COPS8;>tr|E9PGT6|E9PGT6_HUMAN COP9 signalosome complex subunit 8 OS=Homo sapiens GN=COPS8 PE=2 SV=1;>sp|Q99627|CSN8_HUMAN COP9 signalosome complex subunit 8 OS=Homo	5	5	5	5	5	5	5	5	5	5	5	5	5	5	5	5	5	5	5	5	5	5	45.6	45.6	45.6	17.909	160	160;173;209;83;206	11.4						1	1	1	3	1	51	39	7
Q05682-5;E9PGZ1;Q05682-4;F5H1Z9;E7EX44;Q05682-3;Q05682-6;Q05682-2;Q05682;C9J813;C9JEK3;C9JE79;F8WE61;REV__H0YH95;REV__H0YEF9;REV__E9PJZ7;REV__Q13136-2;REV__Q13136	Q05682-5;E9PGZ1;Q05682-4;F5H1Z9;E7EX44;Q05682-3;Q05682-6;Q05682-2;Q05682;C9J813	19;19;19;19;18;18;18;18;18;16;4;1;1;1;1;1;1;1	19;19;19;19;18;18;18;18;18;16;4;1;1;1;1;1;1;1	18;18;18;18;17;17;17;17;17;15;3;1;1;0;0;0;0;0	Caldesmon	CALD1	>sp|Q05682-5|CALD1_HUMAN Isoform 5 of Caldesmon OS=Homo sapiens GN=CALD1;>tr|E9PGZ1|E9PGZ1_HUMAN Caldesmon OS=Homo sapiens GN=CALD1 PE=2 SV=1;>sp|Q05682-4|CALD1_HUMAN Isoform 4 of Caldesmon OS=Homo sapiens GN=CALD1;>tr|F5H1Z9|F5H1Z9_HUMAN Caldesmon OS=Homo	18	19	19	18	17	18	16	18	17	16	17	18	16	18	17	16	16	17	16	17	16	15	44.2	44.2	42.9	61.212	532	532;536;538;543;557;558;563;564;793;459;132;72;85;284;387;583;1185;1202	4.54		1	46	102	19	13	7	4				1	5
E9PH29;P30048	E9PH29;P30048	12;12	12;12	12;12	Thioredoxin-dependent peroxide reductase, mitochondrial	PRDX3	>tr|E9PH29|E9PH29_HUMAN Thioredoxin-dependent peroxide reductase, mitochondrial OS=Homo sapiens GN=PRDX3 PE=2 SV=1;>sp|P30048|PRDX3_HUMAN Thioredoxin-dependent peroxide reductase, mitochondrial OS=Homo sapiens GN=PRDX3 PE=1 SV=3	2	12	12	12	12	12	11	12	12	11	12	12	11	12	12	11	12	12	11	12	12	11	47.5	47.5	47.5	25.838	238	238;256	10								1	73	377	50	8	1
E9PH64;Q9Y6M9;E7EWZ0;E9PF49	E9PH64;Q9Y6M9;E7EWZ0;E9PF49	7;7;6;6	7;7;6;6	7;7;6;6	NADH dehydrogenase [ubiquinone] 1 beta subcomplex subunit 9	NDUFB9	>tr|E9PH64|E9PH64_HUMAN NADH dehydrogenase [ubiquinone] 1 beta subcomplex subunit 9 OS=Homo sapiens GN=NDUFB9 PE=2 SV=1;>sp|Q9Y6M9|NDUB9_HUMAN NADH dehydrogenase [ubiquinone] 1 beta subcomplex subunit 9 OS=Homo sapiens GN=NDUFB9 PE=1 SV=3;>tr|E7EWZ0|E7EWZ0	4	7	7	7	7	5	7	6	7	6	7	5	7	6	7	6	7	5	7	6	7	6	56.5	56.5	56.5	20.383	168	168;179;178;221	11.2										1	44	11
E9PH70;Q9ULH0-4;Q9ULH0;Q9ULH0-3;H0Y8E4;Q9ULH0-2;F8WAY8;Q9ULH0-5	E9PH70;Q9ULH0-4;Q9ULH0;Q9ULH0-3;H0Y8E4;Q9ULH0-2	3;3;3;2;2;2;1;1	3;3;3;2;2;2;1;1	3;3;3;2;2;2;1;1	Kinase D-interacting substrate of 220 kDa	KIDINS220	>tr|E9PH70|E9PH70_HUMAN Kinase D-interacting substrate of 220 kDa (Fragment) OS=Homo sapiens GN=KIDINS220 PE=2 SV=1;>sp|Q9ULH0-4|KDIS_HUMAN Isoform 4 of Kinase D-interacting substrate of 220 kDa OS=Homo sapiens GN=KIDINS220;>sp|Q9ULH0|KDIS_HUMAN Kinase D-i	8	3	3	3	2	2	2	1	2	2	2	2	2	1	2	2	2	2	2	1	2	2	3.1	3.1	3.1	145.47	1305	1305;1752;1771;1031;1057;1672;36;543	6.65	7	2										3	4
E9PHA2;Q15003;B4E189;C9J470;C9JZP1;H7C415	E9PHA2;Q15003;B4E189;C9J470	10;10;8;8;4;2	10;10;8;8;4;2	10;10;8;8;4;2	Condensin complex subunit 2	NCAPH	>tr|E9PHA2|E9PHA2_HUMAN Condensin complex subunit 2 OS=Homo sapiens GN=NCAPH PE=2 SV=1;>sp|Q15003|CND2_HUMAN Condensin complex subunit 2 OS=Homo sapiens GN=NCAPH PE=1 SV=3;>tr|B4E189|B4E189_HUMAN Condensin complex subunit 2 OS=Homo sapiens GN=NCAPH PE=2 SV	6	10	10	10	8	7	7	8	8	7	8	7	7	8	8	7	8	7	7	8	8	7	26.2	26.2	26.2	81.572	730	730;741;605;608;216;182	3.06		1	46	4
Q6UW02;E9PHG5	Q6UW02;E9PHG5	1;1	1;1	1;1	Cytochrome P450 20A1	CYP20A1	>sp|Q6UW02|CP20A_HUMAN Cytochrome P450 20A1 OS=Homo sapiens GN=CYP20A1 PE=2 SV=1;>tr|E9PHG5|E9PHG5_HUMAN Cytochrome P450 20A1 OS=Homo sapiens GN=CYP20A1 PE=2 SV=1	2	1	1	1	1	1	0	0	0	0	1	1	0	0	0	0	1	1	0	0	0	0	5	5	5	52.432	462	462;470	6						2
E9PHM2;Q15031;C9IZR7	E9PHM2;Q15031	5;5;1	5;5;1	5;5;1	Probable leucine--tRNA ligase, mitochondrial	LARS2	>tr|E9PHM2|E9PHM2_HUMAN Probable leucine--tRNA ligase, mitochondrial OS=Homo sapiens GN=LARS2 PE=2 SV=1;>sp|Q15031|SYLM_HUMAN Probable leucine--tRNA ligase, mitochondrial OS=Homo sapiens GN=LARS2 PE=1 SV=2	3	5	5	5	5	5	5	3	3	4	5	5	5	3	3	4	5	5	5	3	3	4	10.6	10.6	10.6	96.93	860	860;903;144	3			25
E9PHV4;O15514;E9PB93	E9PHV4;O15514;E9PB93	2;2;1	2;2;1	2;2;1	DNA-directed RNA polymerase II subunit RPB4	POLR2D	>tr|E9PHV4|E9PHV4_HUMAN DNA-directed RNA polymerase II subunit RPB4 OS=Homo sapiens GN=POLR2D PE=2 SV=1;>sp|O15514|RPB4_HUMAN DNA-directed RNA polymerase II subunit RPB4 OS=Homo sapiens GN=POLR2D PE=1 SV=1;>tr|E9PB93|E9PB93_HUMAN DNA-directed RNA polymeras	3	2	2	2	2	1	2	2	2	2	2	1	2	2	2	2	2	1	2	2	2	2	28.2	28.2	28.2	12.777	110	110;142;104	12.9												7	12
E9PHY5;O43491-4;E9PK52;O43491-3;O43491-2;E9PII3;E9PRG1;E9PIG0;E9PQD2;E9PQN0;E9PJP4;Q9Y2J2-3;Q9Y2J2-2;F5GX05;Q9Y2J2;J3KT37	E9PHY5;O43491-4;E9PK52;O43491-3;O43491-2;E9PII3	38;35;33;31;29;29;5;5;5;4;2;2;2;2;2;1	1;1;1;0;0;0;0;0;0;0;0;0;0;0;0;0	0;0;0;0;0;0;0;0;0;0;0;0;0;0;0;0		EPB41L2	>tr|E9PHY5|E9PHY5_HUMAN Band 4.1-like protein 2 OS=Homo sapiens GN=EPB41L2 PE=2 SV=1;>sp|O43491-4|E41L2_HUMAN Isoform 4 of Band 4.1-like protein 2 OS=Homo sapiens GN=EPB41L2;>tr|E9PK52|E9PK52_HUMAN Band 4.1-like protein 2 OS=Homo sapiens GN=EPB41L2 PE=2 SV	16	38	1	0	29	31	30	35	34	37	0	0	0	1	1	1	0	0	0	0	0	0	50.7	1.3	0	104.36	935	935;852;811;747;673;706;153;162;179;127;118;612;865;883;1087;147	2		3
H0YD41;G3V173;E9PIC0;E9PK73;H3BRW5;E9PIG3;O14521;H0YD96;E9PQI9	H0YD41;G3V173;E9PIC0;E9PK73;H3BRW5;E9PIG3;O14521;H0YD96;E9PQI9	2;2;2;2;2;2;2;1;1	2;2;2;2;2;2;2;1;1	2;2;2;2;2;2;2;1;1	Succinate dehydrogenase [ubiquinone] cytochrome b small subunit, mitochondrial	SDHD	>tr|H0YD41|H0YD41_HUMAN Succinate dehydrogenase [ubiquinone] cytochrome b small subunit, mitochondrial (Fragment) OS=Homo sapiens GN=SDHD PE=4 SV=1;>tr|G3V173|G3V173_HUMAN Succinate dehydrogenase [ubiquinone] cytochrome b small subunit, mitochondrial OS=Ho	9	2	2	2	0	0	0	1	2	1	0	0	0	1	2	1	0	0	0	1	2	1	20.8	20.8	20.8	10.733	101	101;104;120;131;140;143;159;55;85	15.5
E9PIT5;Q8TE77-3;Q8TE77;Q8TE77-2	E9PIT5;Q8TE77-3;Q8TE77;Q8TE77-2	2;2;2;1	2;2;2;1	2;2;2;1	Protein phosphatase Slingshot homolog 3	SSH3	>tr|E9PIT5|E9PIT5_HUMAN Protein phosphatase Slingshot homolog 3 (Fragment) OS=Homo sapiens GN=SSH3 PE=2 SV=1;>sp|Q8TE77-3|SSH3_HUMAN Isoform 3 of Protein phosphatase Slingshot homolog 3 OS=Homo sapiens GN=SSH3;>sp|Q8TE77|SSH3_HUMAN Protein phosphatase Slin	4	2	2	2	1	1	2	1	1	1	1	1	2	1	1	1	1	1	2	1	1	1	12.6	12.6	12.6	23.378	207	207;513;659;471	3			7
Q5BJD5-3;Q5BJD5-2;E9PJ42;Q5BJD5	Q5BJD5-3;Q5BJD5-2;E9PJ42;Q5BJD5	1;1;1;1	1;1;1;1	1;1;1;1	Transmembrane protein 41B	TMEM41B	>sp|Q5BJD5-3|TM41B_HUMAN Isoform 3 of Transmembrane protein 41B OS=Homo sapiens GN=TMEM41B;>sp|Q5BJD5-2|TM41B_HUMAN Isoform 2 of Transmembrane protein 41B OS=Homo sapiens GN=TMEM41B;>tr|E9PJ42|E9PJ42_HUMAN Transmembrane protein 41B OS=Homo sapiens GN=TMEM4	4	1	1	1	1	1	1	1	1	1	1	1	1	1	1	1	1	1	1	1	1	1	15	15	15	14.089	127	127;192;196;291	9.79									12	11	6
E9PJ55;R4GNF5;E9PP52;E9PMB0;Q9NUJ3;E9PS88;E7EN41	E9PJ55;R4GNF5;E9PP52;E9PMB0;Q9NUJ3	3;2;2;2;2;1;1	3;2;2;2;2;1;1	3;2;2;2;2;1;1	T-complex protein 11-like protein 1	TCP11L1	>tr|E9PJ55|E9PJ55_HUMAN T-complex protein 11-like protein 1 OS=Homo sapiens GN=TCP11L1 PE=2 SV=1;>tr|R4GNF5|R4GNF5_HUMAN T-complex protein 11-like protein 1 (Fragment) OS=Homo sapiens GN=TCP11L1 PE=4 SV=1;>tr|E9PP52|E9PP52_HUMAN T-complex protein 11-like p	7	3	3	3	1	2	1	0	1	2	1	2	1	0	1	2	1	2	1	0	1	2	6.4	6.4	6.4	67.238	595	595;106;144;154;509;54;374	5				1	6	1
E9PJ81;Q04323;Q04323-2;E9PRQ7;E9PS08	E9PJ81;Q04323;Q04323-2;E9PRQ7	13;13;13;12;3	13;13;13;12;3	13;13;13;12;3	UBX domain-containing protein 1	UBXN1	>tr|E9PJ81|E9PJ81_HUMAN UBX domain-containing protein 1 (Fragment) OS=Homo sapiens GN=UBXN1 PE=2 SV=1;>sp|Q04323|UBXN1_HUMAN UBX domain-containing protein 1 OS=Homo sapiens GN=UBXN1 PE=1 SV=2;>sp|Q04323-2|UBXN1_HUMAN Isoform 2 of UBX domain-containing prot	5	13	13	13	12	11	12	12	12	13	12	11	12	12	12	13	12	11	12	12	12	13	51	51	51	32.611	290	290;297;312;293;100	7.19							91	14	3
Q6ZMK1-4;E9PQ42;Q6ZMK1-2;Q6ZMK1;E9PJD7	Q6ZMK1-4;E9PQ42;Q6ZMK1-2;Q6ZMK1;E9PJD7	1;1;1;1;1	1;1;1;1;1	1;1;1;1;1	Cysteine and histidine-rich protein 1	CYHR1	>sp|Q6ZMK1-4|CYHR1_HUMAN Isoform 4 of Cysteine and histidine-rich protein 1 OS=Homo sapiens GN=CYHR1;>tr|E9PQ42|E9PQ42_HUMAN Cysteine and histidine-rich protein 1 (Fragment) OS=Homo sapiens GN=CYHR1 PE=2 SV=1;>sp|Q6ZMK1-2|CYHR1_HUMAN Isoform 2 of Cysteine	5	1	1	1	1	1	1	1	1	1	1	1	1	1	1	1	1	1	1	1	1	1	5.9	5.9	5.9	22.766	203	203;246;274;362;404	7.14							6	1
E9PJE4;Q9GZQ3;H0YEQ6	E9PJE4;Q9GZQ3	3;3;1	3;3;1	3;3;1	COMM domain-containing protein 5	COMMD5	>tr|E9PJE4|E9PJE4_HUMAN COMM domain-containing protein 5 (Fragment) OS=Homo sapiens GN=COMMD5 PE=2 SV=1;>sp|Q9GZQ3|COMD5_HUMAN COMM domain-containing protein 5 OS=Homo sapiens GN=COMMD5 PE=1 SV=1	3	3	3	3	3	3	3	3	3	3	3	3	3	3	3	3	3	3	3	3	3	3	25.7	25.7	25.7	18.487	171	171;224;170	9.91									3	29
E9PJF5;Q9HCU9;H0YCF7;G5E9I4	E9PJF5;Q9HCU9;H0YCF7;G5E9I4	1;1;1;1	1;1;1;1	1;1;1;1	Breast cancer metastasis-suppressor 1	BRMS1	>tr|E9PJF5|E9PJF5_HUMAN Breast cancer metastasis-suppressor 1 (Fragment) OS=Homo sapiens GN=BRMS1 PE=2 SV=1;>sp|Q9HCU9|BRMS1_HUMAN Breast cancer metastasis-suppressor 1 OS=Homo sapiens GN=BRMS1 PE=1 SV=1;>tr|H0YCF7|H0YCF7_HUMAN Breast cancer metastasis-sup	4	1	1	1	0	0	0	0	1	0	0	0	0	0	1	0	0	0	0	0	1	0	5.7	5.7	5.7	28.306	244	244;246;267;290	9									1
H7C5A7;E9PJN0;O14734;H0Y698;Q9BR14;E9PMC4;E9PIS4;E9PRD4	H7C5A7;E9PJN0;O14734	3;3;3;1;1;1;1;1	3;3;3;1;1;1;1;1	3;3;3;1;1;1;1;1	Acyl-coenzyme A thioesterase 8	ACOT8	>tr|H7C5A7|H7C5A7_HUMAN Acyl-coenzyme A thioesterase 8 (Fragment) OS=Homo sapiens GN=ACOT8 PE=4 SV=1;>tr|E9PJN0|E9PJN0_HUMAN Acyl-coenzyme A thioesterase 8 OS=Homo sapiens GN=ACOT8 PE=2 SV=1;>sp|O14734|ACOT8_HUMAN Acyl-coenzyme A thioesterase 8 OS=Homo sap	8	3	3	3	2	3	2	2	3	3	2	3	2	2	3	3	2	3	2	2	3	3	22.5	22.5	22.5	23.333	209	209;226;319;74;92;94;132;171	8								17
E9PPW1;E9PJW8;Q96EY5-2;Q96EY5-3;Q96EY5;E9PQA6	E9PPW1;E9PJW8;Q96EY5-2;Q96EY5-3;Q96EY5;E9PQA6	1;1;1;1;1;1	1;1;1;1;1;1	1;1;1;1;1;1	Multivesicular body subunit 12A	MVB12A	>tr|E9PPW1|E9PPW1_HUMAN Multivesicular body subunit 12A (Fragment) OS=Homo sapiens GN=MVB12A PE=2 SV=1;>tr|E9PJW8|E9PJW8_HUMAN Multivesicular body subunit 12A OS=Homo sapiens GN=MVB12A PE=2 SV=1;>sp|Q96EY5-2|MB12A_HUMAN Isoform 2 of Multivesicular body sub	6	1	1	1	0	0	0	0	0	1	0	0	0	0	0	1	0	0	0	0	0	1	12.8	12.8	12.8	14.595	141	141;199;233;257;273;273	8								1
E9PK01;P29692;P29692-2;E9PRY8;E9PPR1;E9PL12;E9PQ49;E9PI39;E9PMW7;E9PIZ1;H0YCK7	E9PK01;P29692;P29692-2;E9PRY8;E9PPR1;E9PL12;E9PQ49;E9PI39;E9PMW7;E9PIZ1;H0YCK7	10;10;9;9;8;8;8;8;7;6;6	10;10;9;9;8;8;8;8;7;6;6	1;1;1;1;1;1;1;1;1;1;1	Elongation factor 1-delta	EEF1D	>tr|E9PK01|E9PK01_HUMAN Elongation factor 1-delta (Fragment) OS=Homo sapiens GN=EEF1D PE=2 SV=1;>sp|P29692|EF1D_HUMAN Elongation factor 1-delta OS=Homo sapiens GN=EEF1D PE=1 SV=5;>sp|P29692-2|EF1D_HUMAN Isoform 2 of Elongation factor 1-delta OS=Homo sapien	11	10	10	1	10	10	10	10	10	10	10	10	10	10	10	10	1	1	1	1	1	1	47.1	47.1	9.2	28.821	261	261;281;647;697;166;168;199;204;130;137;210	9.45						4	143	130	23	12	29	28	26
Q96KG9-3;E9PS17;E9PK59;Q96KG9-4;Q96KG9-2;Q96KG9;Q96KG9-5;E9PPN3;Q96KG9-6;H0YCI6;H0YDH0	Q96KG9-3;E9PS17;E9PK59;Q96KG9-4;Q96KG9-2;Q96KG9;Q96KG9-5;E9PPN3;Q96KG9-6	6;6;6;6;6;6;5;5;5;1;1	6;6;6;6;6;6;5;5;5;1;1	6;6;6;6;6;6;5;5;5;1;1	N-terminal kinase-like protein	SCYL1	>sp|Q96KG9-3|NTKL_HUMAN Isoform 3 of N-terminal kinase-like protein OS=Homo sapiens GN=SCYL1;>tr|E9PS17|E9PS17_HUMAN N-terminal kinase-like protein OS=Homo sapiens GN=SCYL1 PE=2 SV=1;>tr|E9PK59|E9PK59_HUMAN N-terminal kinase-like protein OS=Homo sapiens GN	11	6	6	6	5	5	6	6	2	3	5	5	6	6	2	3	5	5	6	6	2	3	15.8	15.8	15.8	78.695	707	707;775;780;781;791;808;626;665;787;175;280	2.19		27	4	1
H7BXH2;E9PKF6;Q5H9R7-6;Q5H9R7-2;Q5H9R7;Q5H9R7-5;G8JLI3;Q5H9R7-4;Q5H9R7-3;H0YEN2;E9PQP7;E9PK08;H0YDW1	H7BXH2;E9PKF6;Q5H9R7-6;Q5H9R7-2;Q5H9R7;Q5H9R7-5;G8JLI3;Q5H9R7-4;Q5H9R7-3;H0YEN2;E9PQP7	10;10;10;10;10;10;10;9;8;6;6;2;1	10;10;10;10;10;10;10;9;8;6;6;2;1	10;10;10;10;10;10;10;9;8;6;6;2;1	Serine/threonine-protein phosphatase 6 regulatory subunit 3	PPP6R3	>tr|H7BXH2|H7BXH2_HUMAN Serine/threonine-protein phosphatase 6 regulatory subunit 3 OS=Homo sapiens GN=PPP6R3 PE=2 SV=1;>tr|E9PKF6|E9PKF6_HUMAN Serine/threonine-protein phosphatase 6 regulatory subunit 3 OS=Homo sapiens GN=PPP6R3 PE=2 SV=1;>sp|Q5H9R7-6|PP6	13	10	10	10	9	10	9	10	8	9	9	10	9	10	8	9	9	10	9	10	8	9	20	20	20	92.407	827	827;838;844;867;873;879;879;793;791;580;641;140;112	2.31	3	62	16	4				1
E9PKG1;Q99873-3;Q99873-2;Q99873-4;Q99873;H7C2I1;E9PIX6;E9PQ98;E9PNR9;H0YDE4;Q9NR22-2;Q9NR22;E9PMW9;E9PI83	E9PKG1;Q99873-3;Q99873-2;Q99873-4;Q99873;H7C2I1;E9PIX6;E9PQ98;E9PNR9;H0YDE4	17;17;17;17;17;17;12;11;9;9;3;3;2;2	17;17;17;17;17;17;12;11;9;9;3;3;2;2	17;17;17;17;17;17;12;11;9;9;3;3;2;2	Protein arginine N-methyltransferase 1	PRMT1	>tr|E9PKG1|E9PKG1_HUMAN Protein arginine N-methyltransferase 1 OS=Homo sapiens GN=PRMT1 PE=2 SV=1;>sp|Q99873-3|ANM1_HUMAN Isoform 3 of Protein arginine N-methyltransferase 1 OS=Homo sapiens GN=PRMT1;>sp|Q99873-2|ANM1_HUMAN Isoform 2 of Protein arginine N-m	14	17	17	17	15	16	16	17	16	17	15	16	16	17	16	17	15	16	16	17	16	17	47.4	47.4	47.4	37.709	325	325;343;347;353;361;371;209;205;160;238;385;394;110;113	6.76					2	67	189	7
E9PKG6;P80303-2;P80303;J3KQU0;E9PLR0;E9PLE9;E9PJP3;H0YD18;E9PM22;H0YEG8	E9PKG6;P80303-2;P80303;J3KQU0;E9PLR0;E9PLE9	5;5;5;4;3;3;1;1;1;1	5;5;5;4;3;3;1;1;1;1	5;5;5;4;3;3;1;1;1;1	Nucleobindin-2;Nesfatin-1	NUCB2	>tr|E9PKG6|E9PKG6_HUMAN Nefastin-1 OS=Homo sapiens GN=NUCB2 PE=2 SV=1;>sp|P80303-2|NUCB2_HUMAN Isoform 2 of Nucleobindin-2 OS=Homo sapiens GN=NUCB2;>sp|P80303|NUCB2_HUMAN Nucleobindin-2 OS=Homo sapiens GN=NUCB2 PE=1 SV=2;>tr|J3KQU0|J3KQU0_HUMAN Nefastin-1	10	5	5	5	4	3	4	4	5	2	4	3	4	4	5	2	4	3	4	4	5	2	18.3	18.3	18.3	40.341	338	338;420;420;390;195;198;69;73;90;198	5.43					20	15
Q2TAM5;E9PKH5;Q04206-2;Q04206-3;Q04206;Q04206-4;E9PKV4;E9PI38;E9PQS6;E9PMD5;E9PJR1;E9PRX2;E9PNV4	Q2TAM5;E9PKH5;Q04206-2;Q04206-3;Q04206;Q04206-4;E9PKV4;E9PI38;E9PQS6	8;8;8;8;8;7;5;4;4;2;1;1;1	8;8;8;8;8;7;5;4;4;2;1;1;1	8;8;8;8;8;7;5;4;4;2;1;1;1	Transcription factor p65	RELA	>tr|Q2TAM5|Q2TAM5_HUMAN RELA protein OS=Homo sapiens GN=RELA PE=2 SV=1;>tr|E9PKH5|E9PKH5_HUMAN Transcription factor p65 (Fragment) OS=Homo sapiens GN=RELA PE=2 SV=1;>sp|Q04206-2|TF65_HUMAN Isoform 2 of Transcription factor p65 OS=Homo sapiens GN=RELA;>sp|Q	13	8	8	8	7	4	6	3	5	4	7	4	6	3	5	4	7	4	6	3	5	4	28.6	28.6	28.6	42.868	377	377;418;537;541;551;548;237;185;208;161;90;95;153	4.1				29			1
E9PKH6;E9PPW7;O00217;E9PN51;F8W9K7;H0YDT4	E9PKH6;E9PPW7;O00217;E9PN51;F8W9K7	4;4;4;3;3;1	4;4;4;3;3;1	4;4;4;3;3;1	NADH dehydrogenase [ubiquinone] iron-sulfur protein 8, mitochondrial	NDUFS8	>tr|E9PKH6|E9PKH6_HUMAN NADH dehydrogenase [ubiquinone] iron-sulfur protein 8, mitochondrial (Fragment) OS=Homo sapiens GN=NDUFS8 PE=2 SV=1;>tr|E9PPW7|E9PPW7_HUMAN NADH dehydrogenase [ubiquinone] iron-sulfur protein 8, mitochondrial (Fragment) OS=Homo sapi	6	4	4	4	3	4	4	4	4	4	3	4	4	4	4	4	3	4	4	4	4	4	33.3	33.3	33.3	15.892	138	138;184;210;110;124;93	11										10	29	9
E9PKN0;E9PQ01;O94913	E9PKN0;E9PQ01;O94913	1;1;1	1;1;1	1;1;1	Pre-mRNA cleavage complex 2 protein Pcf11	PCF11	>tr|E9PKN0|E9PKN0_HUMAN Pre-mRNA cleavage complex 2 protein Pcf11 (Fragment) OS=Homo sapiens GN=PCF11 PE=2 SV=1;>tr|E9PQ01|E9PQ01_HUMAN Pre-mRNA cleavage complex 2 protein Pcf11 (Fragment) OS=Homo sapiens GN=PCF11 PE=2 SV=1;>sp|O94913|PCF11_HUMAN Pre-mRNA	3	1	1	1	1	1	1	1	1	1	1	1	1	1	1	1	1	1	1	1	1	1	2	2	2	88.985	784	784;999;1555	2.47	2	6	5	2
P17480-2;E9PKP7;P17480	P17480-2;E9PKP7;P17480	2;2;2	2;2;2	2;2;2	Nucleolar transcription factor 1	UBTF	>sp|P17480-2|UBF1_HUMAN Isoform UBF2 of Nucleolar transcription factor 1 OS=Homo sapiens GN=UBTF;>tr|E9PKP7|E9PKP7_HUMAN Nucleolar transcription factor 1 OS=Homo sapiens GN=UBTF PE=2 SV=1;>sp|P17480|UBF1_HUMAN Nucleolar transcription factor 1 OS=Homo sapie	3	2	2	2	1	1	1	1	1	2	1	1	1	1	1	2	1	1	1	1	1	2	3.6	3.6	3.6	84.936	727	727;745;764	3			8
E9PKT9;O96033	E9PKT9;O96033	3;3	3;3	3;3	Molybdopterin synthase sulfur carrier subunit	MOCS2	>tr|E9PKT9|E9PKT9_HUMAN Molybdopterin synthase sulfur carrier subunit OS=Homo sapiens GN=MOCS2 PE=2 SV=2;>sp|O96033|MOC2A_HUMAN Molybdopterin synthase sulfur carrier subunit OS=Homo sapiens GN=MOCS2 PE=1 SV=1	2	3	3	3	3	3	3	3	3	3	3	3	3	3	3	3	3	3	3	3	3	3	32.5	32.5	32.5	9.2145	83	83;88	15.4
E9PL22;Q9Y4L1;E9PJ21;B7Z909;J3KTF1;J3QL06;J3QQH7;J3QLE9;J3KSJ2;J3KT27	E9PL22;Q9Y4L1;E9PJ21;B7Z909	39;39;23;20;10;9;6;6;3;3	39;39;23;20;10;9;6;6;3;3	38;38;23;20;10;9;6;6;3;3	Hypoxia up-regulated protein 1	HYOU1	>tr|E9PL22|E9PL22_HUMAN Hypoxia up-regulated protein 1 OS=Homo sapiens GN=HYOU1 PE=2 SV=1;>sp|Q9Y4L1|HYOU1_HUMAN Hypoxia up-regulated protein 1 OS=Homo sapiens GN=HYOU1 PE=1 SV=1;>tr|E9PJ21|E9PJ21_HUMAN Hypoxia up-regulated protein 1 (Fragment) OS=Homo sap	10	39	39	38	34	36	33	34	34	36	34	36	33	34	34	36	33	35	32	33	33	35	47.8	47.8	47.8	104.78	937	937;999;656;559;224;211;149;154;92;103	2	199	304	73	59	2
E9PL57;F8VSA6;Q15843;E9PS38;Q86V88-3;Q86V88-2;Q86V88	E9PL57;F8VSA6;Q15843;E9PS38	7;5;5;5;2;2;2	7;5;5;5;2;2;2	7;5;5;5;2;2;2	NEDD8	NEDD8-MDP1;NEDD8	>tr|E9PL57|E9PL57_HUMAN Protein NEDD8-MDP1 (Fragment) OS=Homo sapiens GN=NEDD8-MDP1 PE=2 SV=1;>tr|F8VSA6|F8VSA6_HUMAN NEDD8 OS=Homo sapiens GN=NEDD8 PE=2 SV=1;>sp|Q15843|NEDD8_HUMAN NEDD8 OS=Homo sapiens GN=NEDD8 PE=1 SV=1;>tr|E9PS38|E9PS38_HUMAN Protein N	7	7	7	7	7	6	6	6	6	6	7	6	6	6	6	6	7	6	6	6	6	6	37.1	37.1	37.1	19.536	170	170;50;81;84;122;127;176	15.5												4	7
E9PLD3;E9PRG8	E9PLD3;E9PRG8	1;1	1;1	1;1		C11orf48	>tr|E9PLD3|E9PLD3_HUMAN Uncharacterized protein OS=Homo sapiens PE=4 SV=1;>tr|E9PRG8|E9PRG8_HUMAN Uncharacterized protein C11orf48 OS=Homo sapiens GN=C11orf48 PE=2 SV=1	2	1	1	1	1	1	1	1	1	1	1	1	1	1	1	1	1	1	1	1	1	1	13.1	13.1	13.1	11.6	99	99;122	12.2											4	7	7
E9PRQ1;E9PLI3;O76062-2;O76062;H0YDY5;E9PP79;E9PLL1;E9PS09;F5GYV3	E9PRQ1;E9PLI3;O76062-2;O76062;H0YDY5;E9PP79;E9PLL1;E9PS09;F5GYV3	2;2;2;2;1;1;1;1;1	2;2;2;2;1;1;1;1;1	1;1;1;1;0;0;0;1;1	Delta(14)-sterol reductase	TM7SF2	>tr|E9PRQ1|E9PRQ1_HUMAN Delta(14)-sterol reductase (Fragment) OS=Homo sapiens GN=TM7SF2 PE=2 SV=1;>tr|E9PLI3|E9PLI3_HUMAN Delta(14)-sterol reductase (Fragment) OS=Homo sapiens GN=TM7SF2 PE=2 SV=1;>sp|O76062-2|ERG24_HUMAN Isoform 2 of Delta(14)-sterol reduc	9	2	2	1	1	2	1	1	2	1	1	2	1	1	2	1	1	1	1	0	1	1	16.1	16.1	11.7	24.477	223	223;292;391;418;93;135;208;256;302	7							11
E9PLI6;E9PS76;E9PRR8;Q8N9N8;E9PNH5;E9PQD0;E9PS30	E9PLI6;E9PS76;E9PRR8;Q8N9N8;E9PNH5	5;5;5;5;3;2;2	5;5;5;5;3;2;2	5;5;5;5;3;2;2	Probable RNA-binding protein EIF1AD	EIF1AD	>tr|E9PLI6|E9PLI6_HUMAN Probable RNA-binding protein EIF1AD (Fragment) OS=Homo sapiens GN=EIF1AD PE=2 SV=1;>tr|E9PS76|E9PS76_HUMAN Probable RNA-binding protein EIF1AD (Fragment) OS=Homo sapiens GN=EIF1AD PE=2 SV=1;>tr|E9PRR8|E9PRR8_HUMAN Probable RNA-bindi	7	5	5	5	5	4	5	5	5	5	5	4	5	5	5	5	5	4	5	5	5	5	56.6	56.6	56.6	13.062	113	113;114;146;165;113;64;78	10.9										11	44	6
E9PLK3;P55786;B7Z463;E5RJ24;A6NEC2;E7EWZ2;F5GZY4;H0YDG0;E9PP11;H0YAQ6;A6NEC2-2;H0YCQ5;E9PJY4;E9PPD4;E9PJ74;A6NEC2-3;L7N488;E9PI82;E9PJF9;E9PRQ5;E9PPZ2	E9PLK3;P55786;B7Z463	29;29;25;11;11;11;9;7;7;7;6;3;3;3;2;2;2;1;1;1;1	29;29;25;11;11;11;9;7;7;7;6;3;3;3;2;2;2;1;1;1;1	29;29;25;11;11;11;9;7;7;7;6;3;3;3;2;2;2;1;1;1;1	Puromycin-sensitive aminopeptidase	NPEPPS	>tr|E9PLK3|E9PLK3_HUMAN Puromycin-sensitive aminopeptidase OS=Homo sapiens GN=NPEPPS PE=2 SV=1;>sp|P55786|PSA_HUMAN Puromycin-sensitive aminopeptidase OS=Homo sapiens GN=NPEPPS PE=1 SV=2;>tr|B7Z463|B7Z463_HUMAN Puromycin-sensitive aminopeptidase OS=Homo sa	21	29	29	29	28	28	28	26	27	26	28	28	28	26	27	26	28	28	28	26	27	26	40	40	40	102.99	915	915;919;839;471;478;478;324;169;201;431;263;65;141;163;158;163;167;127;134;172;178	2.71	14	80	216	15
Q9BQB6-3;I3L3B4;F8W9H0;Q9BQB6-2;Q9BQB6;E9PLN8	Q9BQB6-3;I3L3B4;F8W9H0;Q9BQB6-2;Q9BQB6;E9PLN8	1;1;1;1;1;1	1;1;1;1;1;1	1;1;1;1;1;1	Vitamin K epoxide reductase complex subunit 1	VKORC1	>sp|Q9BQB6-3|VKOR1_HUMAN Isoform 3 of Vitamin K epoxide reductase complex subunit 1 OS=Homo sapiens GN=VKORC1;>tr|I3L3B4|I3L3B4_HUMAN Uncharacterized protein (Fragment) OS=Homo sapiens PE=2 SV=1;>tr|F8W9H0|F8W9H0_HUMAN Vitamin K epoxide reductase complex s	6	1	1	1	1	1	1	1	1	1	1	1	1	1	1	1	1	1	1	1	1	1	14.1	14.1	14.1	9.8745	92	92;104;149;156;163;166	13.3												1	7
E9PLS4;E9PP98;Q9Y5Y5;Q9Y5Y5-2	E9PLS4;E9PP98;Q9Y5Y5;Q9Y5Y5-2	1;1;1;1	1;1;1;1	1;1;1;1	Peroxisomal membrane protein PEX16	PEX16	>tr|E9PLS4|E9PLS4_HUMAN Peroxisomal membrane protein PEX16 (Fragment) OS=Homo sapiens GN=PEX16 PE=2 SV=1;>tr|E9PP98|E9PP98_HUMAN Peroxisomal membrane protein PEX16 OS=Homo sapiens GN=PEX16 PE=2 SV=1;>sp|Q9Y5Y5|PEX16_HUMAN Peroxisomal membrane protein PEX16	4	1	1	1	1	1	1	1	1	1	1	1	1	1	1	1	1	1	1	1	1	1	14.4	14.4	14.4	17.996	160	160;241;336;346	7.6							4	6
R4GMU8;E9PLX3;O43504	R4GMU8;E9PLX3;O43504	2;2;2	2;2;2	2;2;2	Ragulator complex protein LAMTOR5	LAMTOR5	>tr|R4GMU8|R4GMU8_HUMAN Ragulator complex protein LAMTOR5 OS=Homo sapiens GN=LAMTOR5 PE=4 SV=1;>tr|E9PLX3|E9PLX3_HUMAN Ragulator complex protein LAMTOR5 OS=Homo sapiens GN=LAMTOR5 PE=2 SV=1;>sp|O43504|LTOR5_HUMAN Ragulator complex protein LAMTOR5 OS=Homo s	3	2	2	2	2	2	2	2	2	2	2	2	2	2	2	2	2	2	2	2	2	2	38	38	38	8.2153	79	79;90;91	15.7
E9PLY5	E9PLY5	18	1	1		MACF1	>tr|E9PLY5|E9PLY5_HUMAN Microtubule-actin cross-linking factor 1, isoforms 1/2/3/5 (Fragment) OS=Homo sapiens GN=MACF1 PE=2 SV=1	1	18	1	1	12	15	14	14	14	13	0	1	1	1	0	1	0	1	1	1	0	1	16.9	1.2	1.2	159.92	1375	1375	1	4
Q96K76-2;E9PM46;Q96K76;Q96K76-3	Q96K76-2;E9PM46;Q96K76	7;7;7;1	7;7;7;1	7;7;7;1	Ubiquitin carboxyl-terminal hydrolase;Ubiquitin carboxyl-terminal hydrolase 47	USP47	>sp|Q96K76-2|UBP47_HUMAN Isoform 2 of Ubiquitin carboxyl-terminal hydrolase 47 OS=Homo sapiens GN=USP47;>tr|E9PM46|E9PM46_HUMAN Ubiquitin carboxyl-terminal hydrolase OS=Homo sapiens GN=USP47 PE=2 SV=1;>sp|Q96K76|UBP47_HUMAN Ubiquitin carboxyl-terminal hydr	4	7	7	7	6	5	6	5	6	6	6	5	6	5	6	6	6	5	6	5	6	6	8.5	8.5	8.5	147.22	1287	1287;1355;1375;157	1.43	27	18	1
E9PM92;O00193;E9PRZ9;E3W975;E9PQA1	E9PM92;O00193;E9PRZ9;E3W975	4;4;3;3;1	4;4;3;3;1	4;4;3;3;1	Small acidic protein	C11orf58;SMAP	>tr|E9PM92|E9PM92_HUMAN Small acidic protein (Fragment) OS=Homo sapiens GN=C11orf58 PE=2 SV=1;>sp|O00193|SMAP_HUMAN Small acidic protein OS=Homo sapiens GN=SMAP PE=1 SV=1;>tr|E9PRZ9|E9PRZ9_HUMAN Small acidic protein (Fragment) OS=Homo sapiens GN=C11orf58 P	5	4	4	4	3	3	2	2	3	2	3	3	2	2	3	2	3	3	2	2	3	2	34	34	34	17.506	156	156;183;90;139;86	9.34								14	7	3		1	2
E9PMB9;Q16798	E9PMB9;Q16798	1;1	1;1	1;1	Malic enzyme;NADP-dependent malic enzyme, mitochondrial	ME3	>tr|E9PMB9|E9PMB9_HUMAN Malic enzyme (Fragment) OS=Homo sapiens GN=ME3 PE=2 SV=1;>sp|Q16798|MAON_HUMAN NADP-dependent malic enzyme, mitochondrial OS=Homo sapiens GN=ME3 PE=2 SV=2	2	1	1	1	0	0	0	0	1	0	0	0	0	0	1	0	0	0	0	0	1	0	4.6	4.6	4.6	64.378	581	581;604	5					1
G3V179;E9PMJ2;J3KP39;Q9BPY3	G3V179;E9PMJ2;J3KP39;Q9BPY3	1;1;1;1	1;1;1;1	1;1;1;1	Protein FAM118B	FAM118B	>tr|G3V179|G3V179_HUMAN Protein FAM118B OS=Homo sapiens GN=FAM118B PE=2 SV=1;>tr|E9PMJ2|E9PMJ2_HUMAN Protein FAM118B (Fragment) OS=Homo sapiens GN=FAM118B PE=2 SV=1;>tr|J3KP39|J3KP39_HUMAN Protein FAM118B OS=Homo sapiens GN=FAM118B PE=4 SV=1;>sp|Q9BPY3|F11	4	1	1	1	0	0	0	1	1	1	0	0	0	1	1	1	0	0	0	1	1	1	5.8	5.8	5.8	30.813	275	275;347;350;351	8								3
E9PMQ6;Q00613-2;Q00613	E9PMQ6;Q00613-2;Q00613	2;2;2	2;2;2	2;2;2	Heat shock factor protein 1	HSF1	>tr|E9PMQ6|E9PMQ6_HUMAN Heat shock factor protein 1 OS=Homo sapiens GN=HSF1 PE=2 SV=1;>sp|Q00613-2|HSF1_HUMAN Isoform Short of Heat shock factor protein 1 OS=Homo sapiens GN=HSF1;>sp|Q00613|HSF1_HUMAN Heat shock factor protein 1 OS=Homo sapiens GN=HSF1 PE=	3	2	2	2	2	1	2	2	2	1	2	1	2	2	2	1	2	1	2	2	2	1	10	10	10	46.536	430	430;489;529	4.09				10	1
E9PMR3;Q9BUR4;E9PMG4	E9PMR3;Q9BUR4	3;3;1	3;3;1	3;3;1	Telomerase Cajal body protein 1	WRAP53	>tr|E9PMR3|E9PMR3_HUMAN Telomerase Cajal body protein 1 OS=Homo sapiens GN=WRAP53 PE=2 SV=1;>sp|Q9BUR4|WAP53_HUMAN Telomerase Cajal body protein 1 OS=Homo sapiens GN=WRAP53 PE=1 SV=1	3	3	3	3	3	3	3	3	3	2	3	3	3	3	3	2	3	3	3	3	3	2	18.1	18.1	18.1	30.983	287	287;548;515	4.15				17	3
E9PMR4;P48509;E9PRJ3	E9PMR4;P48509;E9PRJ3	2;2;1	2;2;1	2;2;1	CD151 antigen	CD151	>tr|E9PMR4|E9PMR4_HUMAN CD151 antigen OS=Homo sapiens GN=CD151 PE=2 SV=1;>sp|P48509|CD151_HUMAN CD151 antigen OS=Homo sapiens GN=CD151 PE=1 SV=3;>tr|E9PRJ3|E9PRJ3_HUMAN CD151 antigen (Fragment) OS=Homo sapiens GN=CD151 PE=2 SV=1	3	2	2	2	2	2	2	2	2	2	2	2	2	2	2	2	2	2	2	2	2	2	7.6	7.6	7.6	28.067	251	251;253;178	4.21	7	7	2	2	3			2	4	2
E9PMR6;Q9NZN5-2;Q9NZN5	E9PMR6;Q9NZN5-2;Q9NZN5	3;3;3	3;3;3	3;3;3	Rho guanine nucleotide exchange factor 12	ARHGEF12	>tr|E9PMR6|E9PMR6_HUMAN Rho guanine nucleotide exchange factor 12 OS=Homo sapiens GN=ARHGEF12 PE=2 SV=1;>sp|Q9NZN5-2|ARHGC_HUMAN Isoform 2 of Rho guanine nucleotide exchange factor 12 OS=Homo sapiens GN=ARHGEF12;>sp|Q9NZN5|ARHGC_HUMAN Rho guanine nucleotid	3	3	3	3	2	1	2	2	3	3	2	1	2	2	3	3	2	1	2	2	3	3	4	4	4	161.91	1441	1441;1525;1544	1.31	13	1	2
E9PMS6;Q8WWI1-3;Q8WWI1-4;F8WD26;Q8WWI1-2;J3KP06;Q8WWI1;E9PMP7;E9PLH4;E9PMT2	E9PMS6;Q8WWI1-3;Q8WWI1-4;F8WD26;Q8WWI1-2;J3KP06;Q8WWI1;E9PMP7;E9PLH4;E9PMT2	2;2;2;2;2;2;2;1;1;1	2;2;2;2;2;2;2;1;1;1	2;2;2;2;2;2;2;1;1;1	LIM domain only protein 7	LMO7	>tr|E9PMS6|E9PMS6_HUMAN LIM domain only protein 7 OS=Homo sapiens GN=LMO7 PE=2 SV=1;>sp|Q8WWI1-3|LMO7_HUMAN Isoform 3 of LIM domain only protein 7 OS=Homo sapiens GN=LMO7;>sp|Q8WWI1-4|LMO7_HUMAN Isoform 4 of LIM domain only protein 7 OS=Homo sapiens GN=LMO	10	2	2	2	1	1	1	1	2	2	1	1	1	1	2	2	1	1	1	1	2	2	2.1	2.1	2.1	145.42	1275	1275;1349;1614;1614;1670;1670;1683;1046;1385;1398	13.7											2
Q5JR08;P08134;E9PN11;E9PQH6;Q5JR07;Q5JR05;Q5JR06;E9PLA2	Q5JR08;P08134;E9PN11;E9PQH6;Q5JR07;Q5JR05	13;13;13;12;7;7;5;4	6;6;6;6;1;1;1;1	6;6;6;6;1;1;1;1	Rho-related GTP-binding protein RhoC	RHOC	>tr|Q5JR08|Q5JR08_HUMAN Rho-related GTP-binding protein RhoC (Fragment) OS=Homo sapiens GN=RHOC PE=2 SV=1;>sp|P08134|RHOC_HUMAN Rho-related GTP-binding protein RhoC OS=Homo sapiens GN=RHOC PE=1 SV=1;>tr|E9PN11|E9PN11_HUMAN Rho-related GTP-binding protein R	8	13	6	6	13	13	13	12	12	11	6	6	6	5	5	4	6	6	6	5	5	4	64.6	32.3	32.3	21.58	189	189;193;229;169;127;199;92;66	10.5									13	32	24	17
E9PN17;O75964;Q7Z4Y8	E9PN17;O75964	7;7;1	7;7;1	7;7;1	ATP synthase subunit g, mitochondrial	ATP5L	>tr|E9PN17|E9PN17_HUMAN ATP synthase subunit g, mitochondrial OS=Homo sapiens GN=ATP5L PE=2 SV=1;>sp|O75964|ATP5L_HUMAN ATP synthase subunit g, mitochondrial OS=Homo sapiens GN=ATP5L PE=1 SV=3	3	7	7	7	7	5	5	5	6	5	7	5	5	5	6	5	7	5	5	5	6	5	72.4	72.4	72.4	8.4518	76	76;103;100	15.6
H0YEF3;Q8TDP1-2;Q8TDP1;E9PN81;E9PKP0;H0YE52;H0YCP5	H0YEF3;Q8TDP1-2;Q8TDP1;E9PN81;E9PKP0;H0YE52;H0YCP5	5;5;5;5;3;3;3	5;5;5;5;3;3;3	5;5;5;5;3;3;3	Ribonuclease H2 subunit C	RNASEH2C	>tr|H0YEF3|H0YEF3_HUMAN Ribonuclease H2 subunit C (Fragment) OS=Homo sapiens GN=RNASEH2C PE=4 SV=1;>sp|Q8TDP1-2|RNH2C_HUMAN Isoform 2 of Ribonuclease H2 subunit C OS=Homo sapiens GN=RNASEH2C;>sp|Q8TDP1|RNH2C_HUMAN Ribonuclease H2 subunit C OS=Homo sapiens	7	5	5	5	5	5	5	5	5	5	5	5	5	5	5	5	5	5	5	5	5	5	46.8	46.8	46.8	17.12	158	158;163;164;247;81;124;129	12.3												29	12
E9PNF7;P42785;E9PLY4;E9PQB5;E9PL85;E9PNJ1;E9PQN3;E9PKN6;E9PIG4;B7Z7Q6;P42785-2	E9PNF7;P42785;E9PLY4;E9PQB5;E9PL85;E9PNJ1;E9PQN3;E9PKN6;E9PIG4;B7Z7Q6;P42785-2	2;2;1;1;1;1;1;1;1;1;1	2;2;1;1;1;1;1;1;1;1;1	2;2;1;1;1;1;1;1;1;1;1	Lysosomal Pro-X carboxypeptidase	PRCP	>tr|E9PNF7|E9PNF7_HUMAN Lysosomal Pro-X carboxypeptidase (Fragment) OS=Homo sapiens GN=PRCP PE=2 SV=1;>sp|P42785|PCP_HUMAN Lysosomal Pro-X carboxypeptidase OS=Homo sapiens GN=PRCP PE=1 SV=1;>tr|E9PLY4|E9PLY4_HUMAN Lysosomal Pro-X carboxypeptidase (Fragment	11	2	2	2	2	2	2	2	2	2	2	2	2	2	2	2	2	2	2	2	2	2	25	25	25	13.468	116	116;496;100;145;148;164;183;192;234;391;517	7.28					14	12	2						6
E9PNJ4;Q13586;H0YDB2;E9PQJ4;E9PIQ8	E9PNJ4;Q13586;H0YDB2;E9PQJ4	3;3;2;2;1	3;3;2;2;1	3;3;2;2;1	Stromal interaction molecule 1	STIM1	>tr|E9PNJ4|E9PNJ4_HUMAN Stromal interaction molecule 1 OS=Homo sapiens GN=STIM1 PE=2 SV=1;>sp|Q13586|STIM1_HUMAN Stromal interaction molecule 1 OS=Homo sapiens GN=STIM1 PE=1 SV=3;>tr|H0YDB2|H0YDB2_HUMAN Stromal interaction molecule 1 (Fragment) OS=Homo sap	5	3	3	3	3	2	2	3	2	2	3	2	2	3	2	2	3	2	2	3	2	2	8.6	8.6	8.6	57.62	512	512;685;405;540;139	5.71			14	5						2	6	1
E9PNN3;Q03393	E9PNN3;Q03393	1;1	1;1	1;1	6-pyruvoyl tetrahydrobiopterin synthase	PTS	>tr|E9PNN3|E9PNN3_HUMAN 6-pyruvoyl tetrahydrobiopterin synthase OS=Homo sapiens GN=PTS PE=2 SV=1;>sp|Q03393|PTPS_HUMAN 6-pyruvoyl tetrahydrobiopterin synthase OS=Homo sapiens GN=PTS PE=1 SV=1	2	1	1	1	1	1	1	1	1	1	1	1	1	1	1	1	1	1	1	1	1	1	18.2	18.2	18.2	8.9132	77	77;145	14
Q9H7C9;E9PNP3;E9PR47;Q9H7C9-3;E9PJP1;Q9H7C9-2;E9PLK9;K4DI89;E9PIQ4	Q9H7C9;E9PNP3;E9PR47	5;5;4;2;2;2;2;2;1	5;5;4;2;2;2;2;2;1	5;5;4;2;2;2;2;2;1	Mth938 domain-containing protein	AAMDC	>sp|Q9H7C9|AAMDC_HUMAN Mth938 domain-containing protein OS=Homo sapiens GN=AAMDC PE=1 SV=1;>tr|E9PNP3|E9PNP3_HUMAN Mth938 domain-containing protein OS=Homo sapiens GN=AAMDC PE=2 SV=1;>tr|E9PR47|E9PR47_HUMAN Mth938 domain-containing protein OS=Homo sapiens	9	5	5	5	5	5	5	5	5	5	5	5	5	5	5	5	5	5	5	5	5	5	38.5	38.5	38.5	13.332	122	122;141;168;88;93;118;137;147;90	15.4
E9PNR2;Q13671-2;Q13671;E7EM96	E9PNR2;Q13671-2;Q13671;E7EM96	2;2;2;1	2;2;2;1	2;2;2;1	Ras and Rab interactor 1	RIN1	>tr|E9PNR2|E9PNR2_HUMAN Ras and Rab interactor 1 OS=Homo sapiens GN=RIN1 PE=2 SV=1;>sp|Q13671-2|RIN1_HUMAN Isoform RIN1-delta of Ras and Rab interactor 1 OS=Homo sapiens GN=RIN1;>sp|Q13671|RIN1_HUMAN Ras and Rab interactor 1 OS=Homo sapiens GN=RIN1 PE=1 SV	4	2	2	2	2	2	2	2	2	2	2	2	2	2	2	2	2	2	2	2	2	2	4.5	4.5	4.5	66.545	617	617;721;783;605	3.27			18	2	2
E9PNW4;P13987;E9PR17;H0YET2	E9PNW4;P13987;E9PR17;H0YET2	5;5;5;3	5;5;5;3	5;5;5;3	CD59 glycoprotein	CD59	>tr|E9PNW4|E9PNW4_HUMAN CD59 glycoprotein OS=Homo sapiens GN=CD59 PE=2 SV=1;>sp|P13987|CD59_HUMAN CD59 glycoprotein OS=Homo sapiens GN=CD59 PE=1 SV=1;>tr|E9PR17|E9PR17_HUMAN CD59 glycoprotein OS=Homo sapiens GN=CD59 PE=2 SV=1;>tr|H0YET2|H0YET2_HUMAN CD59 g	4	5	5	5	5	5	5	5	5	5	5	5	5	5	5	5	5	5	5	5	5	5	30.6	30.6	30.6	11.985	108	108;128;130;52	12									1	34	37	42	38
E9PNW8;Q8WVX9	E9PNW8;Q8WVX9	4;4	4;4	4;4	Fatty acyl-CoA reductase 1	FAR1	>tr|E9PNW8|E9PNW8_HUMAN Fatty acyl-CoA reductase 1 (Fragment) OS=Homo sapiens GN=FAR1 PE=2 SV=1;>sp|Q8WVX9|FACR1_HUMAN Fatty acyl-CoA reductase 1 OS=Homo sapiens GN=FAR1 PE=1 SV=1	2	4	4	4	4	4	3	4	3	4	4	4	3	4	3	4	4	4	3	4	3	4	19.1	19.1	19.1	37.481	335	335;515	5.62					16	22	1
E9PP55;Q96K19-5;Q96K19-3;Q96K19-2;Q96K19	E9PP55;Q96K19-5;Q96K19-3;Q96K19-2;Q96K19	1;1;1;1;1	1;1;1;1;1	1;1;1;1;1	E3 ubiquitin-protein ligase RNF170	RNF170	>tr|E9PP55|E9PP55_HUMAN E3 ubiquitin-protein ligase RNF170 (Fragment) OS=Homo sapiens GN=RNF170 PE=2 SV=1;>sp|Q96K19-5|RN170_HUMAN Isoform 5 of E3 ubiquitin-protein ligase RNF170 OS=Homo sapiens GN=RNF170;>sp|Q96K19-3|RN170_HUMAN Isoform 3 of E3 ubiquitin-	5	1	1	1	1	1	1	1	1	1	1	1	1	1	1	1	1	1	1	1	1	1	12.2	12.2	12.2	12.976	115	115;116;200;236;258	10.5										6	5
E9PP76;J3KNF4;O14618	E9PP76;J3KNF4;O14618	2;2;2	2;2;2	2;2;2	Superoxide dismutase [Cu-Zn];Copper chaperone for superoxide dismutase	CCS	>tr|E9PP76|E9PP76_HUMAN Superoxide dismutase [Cu-Zn] (Fragment) OS=Homo sapiens GN=CCS PE=2 SV=1;>tr|J3KNF4|J3KNF4_HUMAN Copper chaperone for superoxide dismutase OS=Homo sapiens GN=CCS PE=4 SV=1;>sp|O14618|CCS_HUMAN Copper chaperone for superoxide dismuta	3	2	2	2	2	2	2	2	2	2	2	2	2	2	2	2	2	2	2	2	2	2	32.4	32.4	32.4	7.2852	68	68;255;274	8.2								12	3
H0YCC7;E9PRA1;E9PP81;Q17R31-5;Q17R31-4;Q17R31-2;Q17R31;Q17R31-3	H0YCC7;E9PRA1;E9PP81;Q17R31-5;Q17R31-4;Q17R31-2;Q17R31;Q17R31-3	1;1;1;1;1;1;1;1	1;1;1;1;1;1;1;1	1;1;1;1;1;1;1;1	Putative deoxyribonuclease TATDN3	TATDN3	>tr|H0YCC7|H0YCC7_HUMAN Putative deoxyribonuclease TATDN3 (Fragment) OS=Homo sapiens GN=TATDN3 PE=4 SV=1;>tr|E9PRA1|E9PRA1_HUMAN Putative deoxyribonuclease TATDN3 (Fragment) OS=Homo sapiens GN=TATDN3 PE=2 SV=1;>tr|E9PP81|E9PP81_HUMAN Putative deoxyribonucl	8	1	1	1	1	1	1	1	1	1	1	1	1	1	1	1	1	1	1	1	1	1	8.3	8.3	8.3	15.822	144	144;162;191;240;253;273;274;281	9									6
E9PPY3;O43159	E9PPY3;O43159	2;2	2;2	2;2	Ribosomal RNA-processing protein 8	RRP8	>tr|E9PPY3|E9PPY3_HUMAN Ribosomal RNA-processing protein 8 OS=Homo sapiens GN=RRP8 PE=2 SV=1;>sp|O43159|RRP8_HUMAN Ribosomal RNA-processing protein 8 OS=Homo sapiens GN=RRP8 PE=1 SV=2	2	2	2	2	2	2	2	2	1	2	2	2	2	2	1	2	2	2	2	2	1	2	11.4	11.4	11.4	34.2	306	306;456	4.92				1	12
E9PQ38;Q9NVX7;Q9NVX7-2;E9PJ66;E9PJY1;E9PM58;E9PL18	E9PQ38;Q9NVX7;Q9NVX7-2;E9PJ66;E9PJY1;E9PM58;E9PL18	2;2;2;1;1;1;1	2;2;2;1;1;1;1	2;2;2;1;1;1;1	Kelch repeat and BTB domain-containing protein 4	KBTBD4	>tr|E9PQ38|E9PQ38_HUMAN Kelch repeat and BTB domain-containing protein 4 OS=Homo sapiens GN=KBTBD4 PE=2 SV=1;>sp|Q9NVX7|KBTB4_HUMAN Kelch repeat and BTB domain-containing protein 4 OS=Homo sapiens GN=KBTBD4 PE=1 SV=3;>sp|Q9NVX7-2|KBTB4_HUMAN Isoform 2 of K	7	2	2	2	1	2	1	1	1	0	1	2	1	1	1	0	1	2	1	1	1	0	17.1	17.1	17.1	32.678	286	286;518;534;159;161;173;198	4.83				1	5
P62861;E9PR30	P62861;E9PR30	3;3	3;3	3;3	40S ribosomal protein S30	FAU	>sp|P62861|RS30_HUMAN 40S ribosomal protein S30 OS=Homo sapiens GN=FAU PE=1 SV=1;>tr|E9PR30|E9PR30_HUMAN 40S ribosomal protein S30 OS=Homo sapiens GN=FAU PE=2 SV=1	2	3	3	3	3	3	3	3	3	3	3	3	3	3	3	3	3	3	3	3	3	3	20.3	20.3	20.3	6.6478	59	59;98	14.8												5	6
E9PRK2;Q96I59	E9PRK2;Q96I59	1;1	1;1	1;1	Probable asparagine--tRNA ligase, mitochondrial	NARS2	>tr|E9PRK2|E9PRK2_HUMAN Probable asparagine--tRNA ligase, mitochondrial (Fragment) OS=Homo sapiens GN=NARS2 PE=2 SV=1;>sp|Q96I59|SYNM_HUMAN Probable asparagine--tRNA ligase, mitochondrial OS=Homo sapiens GN=NARS2 PE=1 SV=3	2	1	1	1	0	1	1	1	0	0	0	1	1	1	0	0	0	1	1	1	0	0	5	5	5	27.205	241	241;477	6						3
E9PRR7;Q14331;H0YEZ2;E9PLY7;F5H5R5;Q9BZ01	E9PRR7;Q14331;H0YEZ2;E9PLY7;F5H5R5;Q9BZ01	2;2;1;1;1;1	2;2;1;1;1;1	2;2;1;1;1;1	Protein FRG1;Protein FRG1B	FRG1;FRG1B	>tr|E9PRR7|E9PRR7_HUMAN Protein FRG1 (Fragment) OS=Homo sapiens GN=FRG1 PE=2 SV=1;>sp|Q14331|FRG1_HUMAN Protein FRG1 OS=Homo sapiens GN=FRG1 PE=1 SV=1;>tr|H0YEZ2|H0YEZ2_HUMAN Protein FRG1B (Fragment) OS=Homo sapiens GN=FRG1B PE=4 SV=1;>tr|E9PLY7|E9PLY7_HUM	6	2	2	2	2	1	2	2	2	2	2	1	2	2	2	2	2	1	2	2	2	2	19.8	19.8	19.8	12.516	116	116;258;75;103;122;182	8								12
H0YCE7;E9PSD3;O43427-2;O43427	H0YCE7;E9PSD3;O43427-2;O43427	1;1;1;1	1;1;1;1	1;1;1;1	Acidic fibroblast growth factor intracellular-binding protein	FIBP	>tr|H0YCE7|H0YCE7_HUMAN Acidic fibroblast growth factor intracellular-binding protein (Fragment) OS=Homo sapiens GN=FIBP PE=4 SV=1;>tr|E9PSD3|E9PSD3_HUMAN Acidic fibroblast growth factor intracellular-binding protein OS=Homo sapiens GN=FIBP PE=2 SV=1;>sp|O	4	1	1	1	1	1	1	1	1	1	1	1	1	1	1	1	1	1	1	1	1	1	9.5	9.5	9.5	15.538	137	137;348;357;364	7							6
F2Z2E2;Q86VI3	F2Z2E2;Q86VI3	11;11	6;6	6;6	Ras GTPase-activating-like protein IQGAP3	IQGAP3	>tr|F2Z2E2|F2Z2E2_HUMAN Ras GTPase-activating-like protein IQGAP3 OS=Homo sapiens GN=IQGAP3 PE=2 SV=1;>sp|Q86VI3|IQGA3_HUMAN Ras GTPase-activating-like protein IQGAP3 OS=Homo sapiens GN=IQGAP3 PE=1 SV=2	2	11	6	6	8	8	7	7	10	7	3	4	3	3	5	3	3	4	3	3	5	3	7.7	5.7	5.7	179.48	1588	1588;1631	8.15	13	3								1	4	6	4
[truncated: 4,030 more rows]
[truncated: 54 more columns]
